# Supplementary material for: Global Research Trends of Black Soldier Fly Larvae (Hermetia illucens) Meal in Aquaculture From a Scientometric Perspective (2007–2025)
Source: Aquac Nutr. 2026 Jan 6;2026:5560332. doi: 10.1155/anu/5560332 (PMC12774867; doi:10.1155/anu/5560332)
Supplement: Supplementary file 1 — Supporting Information Supporting information is the raw database of the analyzed scientific articles. [file ANU-2026-5560332-s001.xlsx]

## Sheet: Raw data
AU	DE	ID	C1	JI	AB	coden	RP	DI	BE	BN	SN	SO	LA	TC	PN	PP	pmid	publication_stage	PU	DB	TI	DT	url	VL	PY	Period	AF	J9	CR_raw	AU_UN	AU1_UN	AU_UN_NR	SR_FULL	SR	PA	affiliations	AR	EM	book.group.author	BO	da	GA	eissn	esi.highly.cited.paper	esi.hot.paper	earlyaccessdate	FU	FX	month
ABD E E;ZAHRAN E;YOUSSUF H;SHEHAB ;AHMED A;MATTER A	INSECT MEAL; IMMUNITY; FEEDING; GENE EXPRESSION; BACTERIAL CHALLENGE; NILE TILAPIA	BASS DICENTRARCHUS-LABRAX; INNATE IMMUNE-RESPONSE; FISH-MEAL; REPLACEMENT; GROWTH-FACTOR-BETA; LARVAE MEAL; RAINBOW-TROUT; NONSPECIFIC; IMMUNITY; OXIDATIVE STRESS; T-CELLS; PROTEIN	ABD EL-GAWAD, EA (CORRESPONDING AUTHOR), BENHA UNIV, FAC VET MED, DEPT AQUAT ANIM MED, TOUKH, KALUBIA, EGYPT.; ZAHRAN, E (CORRESPONDING AUTHOR), MANSOURA UNIV, FAC VET MED, DEPT AQUAT ANIM MED, MANSOURA 35516, EGYPT.; ABD EL-GAWAD, EMAN A.; YOUSSUF, HADEER; MATTER, AYA F., BENHA UNIV, FAC VET MED, DEPT AQUAT ANIM MED, TOUKH, KALUBIA, EGYPT.; ZAHRAN, EMAN, MANSOURA UNIV, FAC VET MED, DEPT AQUAT AN…	BMC VET. RES.	BACKGROUNDCHALLENGES OF LIMITED SUPPLY AND INCREASING PRICES OF FISHMEAL HAVE DRIVEN THE AQUACULTURE NUTRITIONISTS TO SEEK ALTERNATIVE SUSTAINABLE PROTEIN RICH INGREDIENTS TO KEEP MANUFACTURING AQUAFEEDS IN A MAINTAINABLE AND COST-EFFECTIVE WAY. BLACK SOLDIER FLY, HERMETIA ILLUCENSLARVAE MEAL REPRESENT GREAT POTENTIAL AS A SUSTAINABLE ALTERNATIVE TO FISHMEAL IN AQUAFEEDS. METHODSTHREE REPLACEMENT…		ABD EL-GAWAD, EA (CORRESPONDING AUTHOR), BENHA UNIV, FAC VET MED, DEPT AQUAT ANIM MED, TOUKH, KALUBIA, EGYPT	10.1186/s12917-025-04484-7				BMC VETERINARY RESEARCH	ENGLISH	0	1				BMC	ISI	DEFATTED BLACK SOLDIER FLY (<I>HERMETIA ILLUCENS</I>) DIETS IMPROVED HEMATO-IMMUNOLOGICAL RESPONSES, BIOCHEMICAL PARAMETERS, AND ANTIOXIDANT ACTIVITIES IN <I>STREPTOCOCCUS INIAE</I>-INFECTED NILE TILAPIA (<I>OREOCHROMIS NILOTICUS</I>)	ARTICLE		21	2025	Period 4	ABD EL-GAWAD EMAN A;ZAHRAN EMAN;YOUSSUF HADEER;SHEHAB; AHMED;MATTER AYA F	BMC VET RES	none	BENHA UNIV;MANSOURA UNIV;BENHA UNIV;MANSOURA UNIV;BENHA UNIV	BENHA UNIV		ABD E E, 2025, BMC VET RES	ABD E E, 2025, BMC VET RES	CAMPUS, 4 CRINAN ST, LONDON N1 9XW, ENGLAND	EGYPTIAN KNOWLEDGE BANK (EKB); BENHA UNIVERSITY; EGYPTIAN KNOWLEDGE BANK (EKB); MANSOURA UNIVERSITY; EGYPTIAN KNOWLEDGE BANK (EKB); BENHA UNIVERSITY	104	EMAN.MAHMOUD@FVTM.BU.EDU.EG EMANZAHRAN@MANS.EDU.EG			2025-03-25	Y5X4I	1746-6148				MANSOURA UNIVERSITY	THE AUTHORS EXPRESS THEIR GRATITUDE TO THE IN-KIND SUPPORT OF THE ORGANIZATIONS AND INDIVIDUALS IN THIS STUDY.	FEB 25
ABDEL-LATIF H;ABDEL-TAWWAB M;KHALIL R;METWALLY A;SHAKWEER M;GHETAS H;KHALLAF M	EUROPEAN SEABASS; BLACK SOLDIER FLY LARVAE MEAL; ANTIOXIDANTS; NON-SPECIFIC IMMUNITY; GENE EXPRESSION		ABDEL-LATIF, HMR (CORRESPONDING AUTHOR), ALEXANDRIA UNIV, FAC VET MED, DEPT POULTRY \& FISH DIS, ALEXANDRIA, EGYPT.; ABDEL-LATIF, HANY M. R.; KHALIL, RIAD H., ALEXANDRIA UNIV, FAC VET MED, DEPT POULTRY \& FISH DIS, ALEXANDRIA, EGYPT.; ABDEL-TAWWAB, MOHSEN, AGR RES CTR, DEPT FISH BIOL \& ECOL, CENT LAB AQUACULTURE RES, ABO HAMMAD 44662, SHARQIA, EGYPT.; METWALLY, AHMED A., PROTEMEAL CO, KAFRELSHEI…	FISH SHELLFISH IMMUNOL.	BLACK SOLDIER FLY LARVAE MEAL (BSFLM) HAS BEEN SUCCESSFULLY DEMONSTRATED AS A PROMISING FISH MEAL (FM) REPLACER IN DIETS OF SEVERAL FISH SPECIES INCLUDING EUROPEAN SEABASS (DICENTRARCHUS LABRAX). HOWEVER, ITS IMPACTS ON ANTIOXIDANT CAPACITY, AND IMMUNE RESPONSES OF TREATED FISH ARE STILL POORLY UNDERSTOOD. A 60-DAY FEEDING TRIAL WAS CARRIED OUT TO EVALUATE THE EFFECTS OF PARTIAL SUBSTITUTION OF F…		ABDEL-LATIF, HMR (CORRESPONDING AUTHOR), ALEXANDRIA UNIV, FAC VET MED, DEPT POULTRY \& FISH DIS, ALEXANDRIA, EGYPT	10.1016/j.fsi.2021.01.013			1050-4648	FISH \& SHELLFISH IMMUNOLOGY	ENGLISH	59		111-118			ACADEMIC PRESS LTD- ELSEVIER SCIENCE LTD	ISI	BLACK SOLDIER FLY<I> (HERMETIA</I><I> ILLUCENS)</I> LARVAE MEAL IN DIETS OF EUROPEAN SEABASS: EFFECTS ON ANTIOXIDATIVE CAPACITY, NON-SPECIFIC IMMUNITY, TRANSCRIPTOMIC RESPONSES, AND RESISTANCE TO THE CHALLENGE WITH VIBRIO ALGINOLYTICUS	ARTICLE		111	2021	Period 3	ABDEL-LATIF HANY M R;ABDEL-TAWWAB MOHSEN;KHALIL RIAD H; METWALLY AHMED A;SHAKWEER MEDHAT S;GHETAS HANAN A; KHALLAF MOHAMED A	FISH SHELLFISH IMMUNOL	none	ALEXANDRIA UNIV;ALEXANDRIA UNIV;AGR RES CTR;MANSOURA UNIV;UNIV SADAT CITY	ALEXANDRIA UNIV		ABDEL-LATIF H, 2021, FISH SHELLFISH IMMUNOL	ABDEL-LATIF H, 2021, FISH SHELLFISH IMMUNOL	24-28 OVAL RD, LONDON NW1 7DX, ENGLAND	EGYPTIAN KNOWLEDGE BANK (EKB); ALEXANDRIA UNIVERSITY; EGYPTIAN KNOWLEDGE BANK (EKB); AGRICULTURAL RESEARCH CENTER - EGYPT; EGYPTIAN KNOWLEDGE BANK (EKB); MANSOURA UNIVERSITY; EGYPTIAN KNOWLEDGE BANK (EKB); UNIVERSITY OF SADAT CITY		HMHANY@ALEXU.EDU.EG			2025-03-25	RB3DZ	1095-9947			FEB 2021			APR
ABDEL-TAWWAB M;KHALIL R;METWALLY A;SHAKWEER M;KHALLAF M;ABDEL-LATIF H	EUROPEAN SEA BASS; BLACK SOLDIER FLY LARVAE MEAL; GROWTH PERFORMANCE; BIOCHEMICAL VARIABLES	FATTY-ACID-COMPOSITION; PRE-PUPAE MEAL; RAINBOW-TROUT; FISH-MEAL; CYPRINUS-CARPIO; NITROGEN-METABOLISM; ONCORHYNCHUS-MYKISS; FEED-UTILIZATION; MUGIL-CEPHALUS; NILE TILAPIA	ABDEL-TAWWAB, M (CORRESPONDING AUTHOR), AGR RES CTR, DEPT FISH BIOL \& ECOL, CENT LAB AQUACULTURE RES, ABO HAMMAD 44662, SHARQIA, EGYPT.; ABDEL-TAWWAB, MOHSEN, AGR RES CTR, DEPT FISH BIOL \& ECOL, CENT LAB AQUACULTURE RES, ABO HAMMAD 44662, SHARQIA, EGYPT.; KHALIL, RIAD H.; ABDEL-LATIF, HANY M. R., ALEXANDRIA UNIV, FAC VET MED, DEPT POULTRY \& FISH DIS, ALEXANDRIA, EGYPT.; METWALLY, AHMED A., PRO…	AQUACULTURE	FISHMEAL (FM) IS ONE OF THE MAJOR PROTEIN SOURCES USED IN FISH DIETS, WHICH WAS OBTAINED FROM WILD FISH CATCHES. DUE TO THE STEADY DECLINE IN FISH CATCHES ACCOMPANIED WITH THE INCREASED DEMANDS FOR AQUAFEEDS, A RAPID DECREASE IN THE FM AVAILABILITY IS MUCH MORE EXPECTED. ALTERNATIVE PROTEIN SOURCES OF ANIMAL ORIGINS, SUCH AS DRIED BLACK SOLDIER FLY (HERMETIA ILLUCENS L.) LARVAE MEAL (DBSFLM), MAY…		ABDEL-TAWWAB, M (CORRESPONDING AUTHOR), AGR RES CTR, DEPT FISH BIOL \& ECOL, CENT LAB AQUACULTURE RES, ABO HAMMAD 44662, SHARQIA, EGYPT	10.1016/j.aquaculture.2020.735136			0044-8486	AQUACULTURE	ENGLISH	115					ELSEVIER	ISI	EFFECTS OF BLACK SOLDIER FLY (<I>HERMETIA ILLUCENS</I> L.) LARVAE MEAL ON GROWTH PERFORMANCE, ORGANS-SOMATIC INDICES, BODY COMPOSITION, AND HEMATO-BIOCHEMICAL VARIABLES OF EUROPEAN SEA BASS, <I>DICENTRARCHUS LABRAX</I>	ARTICLE		522	2020	Period 3	ABDEL-TAWWAB MOHSEN;KHALIL RIAD H;METWALLY AHMED A; SHAKWEER MEDHAT S;KHALLAF MOHAMED A;ABDEL-LATIF HANY M R	AQUACULTURE	none	AGR RES CTR;AGR RES CTR;ALEXANDRIA UNIV;MANSOURA UNIV;SADAT CITY UNIV	AGR RES CTR		ABDEL-TAWWAB M, 2020, AQUACULTURE	ABDEL-TAWWAB M, 2020, AQUACULTURE	RADARWEG 29, 1043 NX AMSTERDAM, NETHERLANDS	EGYPTIAN KNOWLEDGE BANK (EKB); AGRICULTURAL RESEARCH CENTER - EGYPT; EGYPTIAN KNOWLEDGE BANK (EKB); ALEXANDRIA UNIVERSITY; EGYPTIAN KNOWLEDGE BANK (EKB); MANSOURA UNIVERSITY; EGYPTIAN KNOWLEDGE BANK (EKB); UNIVERSITY OF SADAT CITY	735136	MOHSENTAWWAB@GMAIL.COM RYADVET\_2013@YAHOO.COM MBD\_11@YAHOO.COM MEDHAT\_SAMIR84@YAHOO.COM MOHAMED.KHALLAF@VET.USC.EDU.EG HMHANY@ALEXU.EDU.EG			2025-03-25	KZ0IV	1873-5622	Y	N				MAY 30
ABDESSAN R;ZHUMANOVA M;LUO X;YAN ;JIN-JIANG J;JI H	AQUAPONIC; BLACK SOLDIER FLY LARVAE FRASS; CYPRINUS CARPIO VAR.; SPECULARIS; LETTUCE; WATER QUALITY	LEAFY VEGETABLES; LETTUCE; IRON; MANAGEMENT; MANGANESE	JI, H (CORRESPONDING AUTHOR), NORTHWEST A\&F UNIV, COLL ANIM SCI \& TECHNOL, YANGLING 712100, PEOPLES R CHINA.; ABDESSAN, RAUAN; ZHUMANOVA, MERUYERT; LUO, XIAO-LONG; YAN, JIN-JIANG; JI, HONG, NORTHWEST A\&F UNIV, COLL ANIM SCI \& TECHNOL, YANGLING 712100, PEOPLES R CHINA.	AQUACULTURE	THE PRODUCTION OF INSECTS TENDS TO INCREASE DUE TO THEIR CAPACITY TO CONVERT ORGANIC WASTE INTO PROTEIN. NONETHELESS, INSECTS CANNOT PROCESS ALL ORGANIC WASTE ENTIRELY. CONSEQUENTLY, A SUBSTANTIAL QUANTITY OF FRASS - A BY-PRODUCT COMPOSED MAINLY OF LARVAL EXCREMENT ALONG WITH CHITIN REMAINS POST-PRODUCTION, SERVING AS AN EXCELLENT ORGANIC SUPPLEMENT TO PROMOTE PLANT GROWTH. THEREFORE, THIS STUDY …		JI, H (CORRESPONDING AUTHOR), NORTHWEST A\&F UNIV, COLL ANIM SCI \& TECHNOL, YANGLING 712100, PEOPLES R CHINA	10.1016/j.aquaculture.2024.741608			0044-8486	AQUACULTURE	ENGLISH	0	2				ELSEVIER	ISI	INFLUENCE OF DIRECT SUPPLEMENTATION OF DIFFERENT LEVELS OF BLACK SOLDIER FLY LARVAE (<I>HERMETIA ILLUCENS</I>) FRASS TO A RECIRCULATING AQUAPONIC SYSTEM: FOCUSING ON FISH (<I>CYPRINUS CARPIO</I> VAR. <I>SPECULARIS</I>), PLANT (<I>LACTUCA SATIVA</I> VAR. <I>RAMOSA HORT</I>) AND WATER QUALITY	ARTICLE		595	2025	Period 4	ABDESSAN RAUAN;ZHUMANOVA MERUYERT;LUO XIAO-LONG;YAN; JIN-JIANG;JI HONG	AQUACULTURE	none	NORTHWEST AANDF UNIV;NORTHWEST AANDF UNIV	NORTHWEST AANDF UNIV		ABDESSAN R, 2025, AQUACULTURE	ABDESSAN R, 2025, AQUACULTURE	RADARWEG 29, 1043 NX AMSTERDAM, NETHERLANDS	NORTHWEST A\&F UNIVERSITY - CHINA	741608	JIHONG@NWSUAF.EDU.CN			2025-03-25	0BZ0X	1873-5622				KEY RESEARCH AND DEVELOPMENT PLAN PROJECT OF SHAANXI PROVINCE [2024NC-YBXM-106]	WE THANK THE ANKANG FISHERIES EXPERIMENTAL AND DEMONSTRATION STATION OF THE NORTHWEST A \& F UNIVERSITY. THIS STUDY WAS SPONSORED BY THE KEY RESEARCH AND DEVELOPMENT PLAN PROJECT OF SHAANXI PROVINCE (2024NC-YBXM-106) .	JAN 30
ABU B N;RAZAK S;TAUFEK ;NORHIDAYAH M N;ALIAS Z	INSECT OIL; AQUACULTURE FEED; FISH OIL REPLACEMENT; FISH GROWTH; PERFORMANCE	FATTY-ACID-COMPOSITION; SALMON SALMO-SALAR; FISH-OIL; RAINBOW-TROUT; LIPID SOURCE; GROWTH-PERFORMANCE; RAPESEED OIL; DIGESTIBILITY; REPLACEMENT; QUALITY	ALIAS, Z (CORRESPONDING AUTHOR), UNIV MALAYA, FAC SCI, INST BIOL SCI, KUALA LUMPUR 50603, MALAYSIA.; ALIAS, Z (CORRESPONDING AUTHOR), UNIV MALAYA, FAC SCI, INST BIOL SCI, TOXICOL \& PROT ANAL LAB, KUALA LUMPUR 50603, MALAYSIA.; ABU BAKAR, NOOR-HIDAYATI; RAZAK, SHAHARUDIN ABDUL; TAUFEK, NORHIDAYAH MOHD; ALIAS, ZAZALI, UNIV MALAYA, FAC SCI, INST BIOL SCI, KUALA LUMPUR 50603, MALAYSIA.; ALIAS, ZAZAL…	INT. J. TROP. INSECT SCI.	BLACK SOLDIER FLY PREPUPAE ARE A POTENTIAL LIPID SOURCE FOR AQUACULTURE FEED WITH HIGH CONTENT OF LIPID (38.5\%). IN THIS STUDY, THE EFFECTS OF BLACK SOLDIER FLY PREPUPAE OIL (BSO) ON GROWTH PERFORMANCES, DIGESTIBILITY, FATTY ACID COMPOSITION AND HEMATOLOGICAL PARAMETERS OF TILAPIA WERE INVESTIGATED. FIVE EXPERIMENTAL DIETS WERE FORMULATED WITH FISH OIL (FO) AND WITH PARTIAL OR COMPLETE (25\%, 50…		ALIAS, Z (CORRESPONDING AUTHOR), UNIV MALAYA, FAC SCI, INST BIOL SCI, KUALA LUMPUR 50603, MALAYSIA	10.1007/s42690-020-00398-z			1742-7584	INTERNATIONAL JOURNAL OF TROPICAL INSECT SCIENCE	ENGLISH	18	3	2093-2102			SPRINGER INT PUBL AG	ISI	EVALUATION OF BLACK SOLDIER FLY (<I>HERMETIA ILLUCENS</I>) PREPUPAE OIL AS MEAL SUPPLEMENTATION IN DIETS FOR RED HYBRID TILAPIA (<I>OREOCHROMIS</I> SP.)	ARTICLE		41	2021	Period 3	ABU BAKAR NOOR-HIDAYATI;RAZAK SHAHARUDIN ABDUL;TAUFEK; NORHIDAYAH MOHD;ALIAS ZAZALI	INT J TROP INSECT SCI	none	UNIV MALAYA;UNIV MALAYA;UNIV MALAYA;UNIV MALAYA	UNIV MALAYA		ABU B N, 2021, INT J TROP INSECT SCI	ABU B N, 2021, INT J TROP INSECT SCI	GEWERBESTRASSE 11, CHAM, CH-6330, SWITZERLAND	UNIVERSITI MALAYA; UNIVERSITI MALAYA		ALIAS@UM.EDU.MY			2025-03-25	UC8IR	1742-7592			FEB 2021	PPP GRANT; UNIVERSITY OF MALAYA [PG096-2015B, RP029C-15SBS]	THE PRESENT WORK WAS SUPPORTED BY THE PPP GRANT AND UNIVERSITY OF MALAYA RESEARCH GRANT (PG096-2015B, RP029C-15SBS). THE AUTHORS WISH TO THANK THE COLLEAGUES AND STAFF OF THE INSTITUTE OF BIOLOGICAL SCIENCE FOR THEIR HELP AND SUPPORT.	SEP
ACAR U;GIANNETTO A;GIANNETTO D;KESBIC ;OSMAN S O;YILMAZ S;ROMANO A;TEZEL R;TUERKER A;GUELLUE K;FAZIO F	ITTINSECT (TM) APS V1; ALTERNATIVE PROTEIN SOURCE; FISH MEAL; REPLACEMENT; RAINBOW TROUT; GENE EXPRESSION; GROWTH PERFORMANCE	BLACK SOLDIER FLY; ILLUCENS LARVAE MEAL; HERMETIA-ILLUCENS; SOYBEAN-MEAL; NILE TILAPIA; PUPAE MEAL; FEED; PROTEIN; SALMON; HORMONE	ACAR, U (CORRESPONDING AUTHOR), CANAKKALE ONSEKIZ MART UNIV, BAYRAM VOCAT SCH, DEPT FORESTRY, TR-17100 CANAKKALE, TURKEY.; GIANNETTO, A (CORRESPONDING AUTHOR), UNIV MESSINA, DEPT CHEM BIOL PHARMACEUT \& ENVIRONM SCI, I-98166 MESSINA, ITALY.; ACAR, UEMIT, CANAKKALE ONSEKIZ MART UNIV, BAYRAM VOCAT SCH, DEPT FORESTRY, TR-17100 CANAKKALE, TURKEY.; GIANNETTO, ALESSIA, UNIV MESSINA, DEPT CHEM BIOL PHAR…	ANIMALS	SIMPLE SUMMARY: THE STUDY AIMS TO DEFINE THE POTENTIAL AND SUSTAINABLE USE OF PRE-COMMERCIAL PRODUCT ITTINSECTTM APS V1 AS FISH MEAL REPLACEMENT IN THE DIETS OF RAINBOW TROUT ONCORHYNCHUS MYKISS. FOR THIS, A 60 DAYS FEEDING TRAIL WAS PERFORMED BY USING DIETS WITH DIFFERENT REPLACING RATE OF FISHMEAL (0 (ITTM0), 25 (ITT25), 50 (ITT50), 75 (ITT75) AND 100 (ITT100) \%) WITH ITTINSECTTM APS V1. AT TH…		ACAR, U (CORRESPONDING AUTHOR), CANAKKALE ONSEKIZ MART UNIV, BAYRAM VOCAT SCH, DEPT FORESTRY, TR-17100 CANAKKALE, TURKEY	10.3390/ani11123547			2076-2615	ANIMALS	ENGLISH	9	12				MDPI	ISI	EVALUATION OF AN INNOVATIVE AND SUSTAINABLE PRE-COMMERCIAL COMPOUND AS REPLACEMENT OF FISH MEAL IN DIETS FOR RAINBOW TROUT DURING PRE-FATTENING PHASE: EFFECTS ON GROWTH PERFORMANCES, HAEMATOLOGICAL PARAMETERS AND FILLET QUALITY TRAITS	ARTICLE		11	2021	Period 3	ACAR UEMIT;GIANNETTO ALESSIA;GIANNETTO DANIELA;KESBIC; OSMAN SABRI;YILMAZ SEVDAN;ROMANO ALESSANDRO;TEZEL RIFAT;TUERKER ALI;GUELLUE KENAN;FAZIO FRANCESCO	ANIMALS	none	CANAKKALE ONSEKIZ MART UNIV;UNIV MESSINA;CANAKKALE ONSEKIZ MART UNIV;UNIV MESSINA;MUGLA SITKI KOCMAN UNIV;KASTAMONU UNIV;CANAKKALE ONSEKIZ MART UNIV;MUGLA SITKI KOCMAN UNIV;MESSINA UNIV	CANAKKALE ONSEKIZ MART UNIV		ACAR U, 2021, ANIMALS	ACAR U, 2021, ANIMALS	MDPI AG, GROSSPETERANLAGE 5, CH-4052 BASEL, SWITZERLAND	CANAKKALE ONSEKIZ MART UNIVERSITY; UNIVERSITY OF MESSINA; MUGLA SITKI KOCMAN UNIVERSITY; KASTAMONU UNIVERSITY; CANAKKALE ONSEKIZ MART UNIVERSITY; MUGLA SITKI KOCMAN UNIVERSITY; UNIVERSITY OF MESSINA	3547	UMITACAR@COMU.EDU.TR AGIANNETTO@UNIME.IT DANIELAGIANNETTO@GMAIL.COM OKESBIC@KASTAMONU.EDU.TR SEVDANYILMAZ@COMU.EDU.TR ALESSANDRO.AR.ROMANO@GMAIL.COM RIFATTEZEL@MU.EDU.TR ALITURKER@MU.EDU.TR KENANGULLU@MU.EDU.TR FRANCESCO.FAZIO@UNIME.IT			2025-03-25	XW7YO							DEC
ADEOYE A;AKEGBEJO-SAMSONS Y;FAWOLE F;DAVIES S	AFRICAN CATFISH; INSECT MEAL; PERFORMANCE; SUSTAINABILITY; WELFARE	PRE-PUPAE MEAL; FISH-MEAL; MAGGOT MEAL; NUTRITIONAL-EVALUATION; MUSCA-DOMESTICA; PERFORMANCE; PROTEIN; REPLACEMENT; DIGESTIBILITY; SUBSTITUTE	ADEOYE, AA (CORRESPONDING AUTHOR), FED UNIV AGR, DEPT AQUACULTURE \& FISHERIES MANAGEMENT, PMB 2240, ABEOKUTA, NIGERIA.; ADEOYE, AYODEJI A.; AKEGBEJO-SAMSONS, YEMI, FED UNIV AGR, DEPT AQUACULTURE \& FISHERIES MANAGEMENT, PMB 2240, ABEOKUTA, NIGERIA.; FAWOLE, FEMI J., UNIV ILORIN, DEPT AQUACULTURE \& FISHERIES, ILORIN, NIGERIA.; DAVIES, SIMON J., HARPER ADAMS UNIV, DEPT ANIM PROD WELF \& VET SCI, …	J. WORLD AQUACULT. SOC.	A STUDY WAS CONDUCTED TO EVALUATE THE EFFECT OF BLACK SOLDIER FLY (HERMETIA ILLUCENS) LARVAL MEAL (BSF) IN PRACTICAL DIETS OF AFRICAN CATFISH (CLARIAS GARIEPINUS). FOUR DIETS WERE FORMULATED TO CONTAIN LEVELS OF FISHMEAL REPLACEMENT AT 0, 25, 50, AND 100\% WITH BSF. A TOTAL OF 360 FINGERLINGS (2.67 +/- 0.0 G/FISH) WERE RANDOMLY DISTRIBUTED INTO 12 TANKS (30-L CAPACITY) CONTAINING 30 FISH EACH AND…		ADEOYE, AA (CORRESPONDING AUTHOR), FED UNIV AGR, DEPT AQUACULTURE \& FISHERIES MANAGEMENT, PMB 2240, ABEOKUTA, NIGERIA	10.1111/jwas.12691			0893-8849	JOURNAL OF THE WORLD AQUACULTURE SOCIETY	ENGLISH	56	4	1024-1033			WILEY	ISI	PRELIMINARY ASSESSMENT OF BLACK SOLDIER FLY (<I>HERMETIA ILLUCENS</I>) LARVAL MEAL IN THE DIET OF AFRICAN CATFISH (<I>CLARIAS GARIEPINUS</I>): IMPACT ON GROWTH, BODY INDEX, AND HEMATOLOGICAL PARAMETERS	ARTICLE		51	2020	Period 3	ADEOYE AYODEJI A;AKEGBEJO-SAMSONS YEMI;FAWOLE FEMI J; DAVIES SIMON J	J WORLD AQUACULT SOC	none	FED UNIV AGR;FED UNIV AGR;UNIV ILORIN;HARPER ADAMS UNIV	FED UNIV AGR		ADEOYE A, 2020, J WORLD AQUACULT SOC	ADEOYE A, 2020, J WORLD AQUACULT SOC	111 RIVER ST, HOBOKEN 07030-5774, NJ USA	UNIVERSITY OF AGRICULTURE, ABEOKUTA; UNIVERSITY OF ILORIN; HARPER ADAMS UNIVERSITY		ADEOYEAA@FUNAAB.EDU.NG			2025-03-25	ND2KK	1749-7345			APR 2020			AUG
AGBOHESSOU P;MANDIKI S;GOUGBEDJI ;ARMEL A;MEGIDO R;HOSSAIN M;DE J;PAULINE P;LARONDELLE Y;FRANCIS F;LALEYE P;A. A;KESTEMONT P	DIGESTIBILITY; FATTY ACID ENRICHMENT; GROWTH; HERMETIA ILLUCENS; IMMUNITY; NILE TILAPIA	BLACK SOLDIER FLY; DIETARY-LIPID LEVEL; HEPATIC INTERMEDIARY METABOLISM; SALMO-SALAR L.; ATLANTIC SALMON; OREOCHROMIS-NILOTICUS; DIGESTIVE; ENZYMES; FEED-UTILIZATION; NUTRIENT DIGESTIBILITY; VEGETABLE INGREDIENTS	AGBOHESSOU, PS (CORRESPONDING AUTHOR), UNIV ABOMEY CALAVI, FAC AGR SCI, LAB HYDROBIOL \& AQUACULTURE LHA, COTONOU, BENIN.; KESTEMONT, P (CORRESPONDING AUTHOR), UNIV NAMUR, URBE, ILEE, RUE BRUXELLES 61, B-5000 NAMUR, BELGIUM.; AGBOHESSOU, PAMPHILE S.; MANDIKI, SYAGHALIRWA N. M.; HOSSAIN, MD. SAKHAWAT; KESTEMONT, PATRICK, UNIV NAMUR, INST LIFE EARTH \& ENVIRONM ILEE, RES UNIT ENVIRONM \& EVOLUTIONA…	AQUAC. NUTR.	THE STUDY WAS DESIGNED TO EVALUATE THE EFFECTS OF TOTAL REMPLACEMENT OF FISH MEAL (FM) AND FISH OIL (FO) BY VEGETABLE OIL AND BLACK SOLDIER FLY (BSF) LARVAL MEAL ENRICHED WITH FATTY ACIDS (FAS) IN NILE TILAPIA JUVENILES. FISH WERE FED A FMFO CONTROL DIET COMPARED TO A NON-FA-ENRICHED BSF DIET (BSF/T0) AND DIETS ENRICHED IN LINOLENIC ACID-ALA (BSF/T1) OR IN EICOSAPENTANOIC ACID-EPA (BSF/T2). AFTER…		AGBOHESSOU, PS (CORRESPONDING AUTHOR), UNIV ABOMEY CALAVI, FAC AGR SCI, LAB HYDROBIOL \& AQUACULTURE LHA, COTONOU, BENIN	10.1111/anu.13232			1353-5773	AQUACULTURE NUTRITION	ENGLISH	24	3	880-896			WILEY-HINDAWI	ISI	TOTAL REPLACEMENT OF FISH MEAL BY ENRICHED-FATTY ACID <I>HERMETIA ILLUCENS</I> MEAL DID NOT SUBSTANTIALLY AFFECT GROWTH PARAMETERS OR INNATE IMMUNE STATUS AND IMPROVED WHOLE BODY BIOCHEMICAL QUALITY OF NILE TILAPIA JUVENILES	ARTICLE		27	2021	Period 3	AGBOHESSOU PAMPHILE S;MANDIKI SYAGHALIRWA N M;GOUGBEDJI; ARMEL;MEGIDO RUDY CAPARROS;HOSSAIN MD SAKHAWAT;DE JAEGER; PAULINE;LARONDELLE YVAN;FRANCIS FREDERIC;LALEYE PHILIPPE; A;KESTEMONT PATRICK	AQUAC NUTR	none	UNIV ABOMEY CALAVI;UNIV NAMUR;UNIV NAMUR;UNIV ABOMEY CALAVI;UNIV LIEGE;SYLHET AGR UNIV;LOUVAIN INST BIOMOL SCI AND TECHNOL	UNIV ABOMEY CALAVI		AGBOHESSOU P, 2021, AQUAC NUTR	AGBOHESSOU P, 2021, AQUAC NUTR	ADAM HOUSE, 3RD FL, 1 FITZROY SQ, LONDON, WIT 5HE, ENGLAND	UNIVERSITY OF NAMUR; UNIVERSITY OF ABOMEY CALAVI; UNIVERSITY OF LIEGE; SYLHET AGRICULTURAL UNIVERSITY; UNIVERSITE CATHOLIQUE LOUVAIN		AGBOHESSOU.PAMPHILE@YAHOO.FR PATRICK.KESTEMONT@UNAMUR.BE			2025-03-25	RY2ON	1365-2095			FEB 2021	ARES-CCD (ACADEMIE DE RECHERCHE ET D'ENSEIGNEMENT SUPERIEUR-COMMISSION DE COPOPERATION AU DEVELOPPEMENT-FEDERATION WALLONIE BRUXELLES)	ARES-CCD (ACADEMIE DE RECHERCHE ET D'ENSEIGNEMENT SUPERIEUR-COMMISSION DE COPOPERATION AU DEVELOPPEMENT-FEDERATION WALLONIE BRUXELLES)	JUN
AGBOHESSOU P;MANDIKI S;GOUGBEDJI ;ARMEL A;MEGIDO R;LIMA L;CORNET ;VALERIE V;LAMBERT J;PURCARO G;FRANCIS F;LALEYE P;KESTEMONT P	NILE TILAPIA; HERMETIA ILLUCENS; CHRYSOMYA PUTORIA; DIGESTIBILITY; FATTY; ACID ENRICHMENT; IMMUNITY	BLACK SOLDIER FLY; DIETARY-LIPID LEVEL; SEABREAM SPARUS-AURATA; HERMETIA-ILLUCENS; FISH-MEAL; GROWTH-PERFORMANCE; FEED-UTILIZATION; RAINBOW-TROUT; SEA-BASS; FUNCTIONAL-CHARACTERIZATION	AGBOHESSOU, PS; KESTEMONT, P (CORRESPONDING AUTHOR), UNIV NAMUR, URBE ILEE, RUE BRUXELLES 61, B-5000 NAMUR, BELGIUM.; AGBOHESSOU, PAMPHILE S.; MANDIKI, SYAGHALIRWA N. M.; CORNET, VALERIE; LAMBERT, JEROME; KESTEMONT, PATRICK, UNIV NAMUR, INST LIFE EARTH \& ENVIRONM ILEE, RES UNIT ENVIRONM \& EVOLUTIONARY BIOL URBE, NAMUR, BELGIUM.; AGBOHESSOU, PAMPHILE S.; GOUGBEDJI, ARMEL; LIMA, LIL-MARLYS W.; LA…	AQUACULTURE	THIS STUDY AIMED TO COMPARE THE ENRICHMENT CAPACITY OF POLYUNSATURATED FATTY ACIDS (PUFA) AND THE LONG CHAIN POLYUNSATURATED FATTY ACIDS (LC-PUFA) OF TWO DIPTERAN SPECIES, HERMETIA ILLUCENS - BLACK SOLDIER FLY (BSF) - AND A BLOWFLY, CHRYSOMYA PUTORIA (CP), AND TO TEST ITS INFLUENCE ON GROWTH, DIGESTIVE ACTIVITIES AND IMMUNE RESPONSES OF NILE TILAPIA. TWO TYPES OF ENRICHED INSECT LARVAL MEAL WERE …		AGBOHESSOU, PS; KESTEMONT, P (CORRESPONDING AUTHOR), UNIV NAMUR, URBE ILEE, RUE BRUXELLES 61, B-5000 NAMUR, BELGIUM	10.1016/j.aquaculture.2021.737193			0044-8486	AQUACULTURE	ENGLISH	8					ELSEVIER	ISI	EFFICIENCY OF FATTY ACID-ENRICHED DIPTERAN-BASED MEAL ON HUSBANDRY, DIGESTIVE ACTIVITY AND IMMUNOLOGICAL RESPONSES OF NILE TILAPIA OREOCHROMIS NILOTICUS JUVENILES	ARTICLE		545	2021	Period 3	AGBOHESSOU PAMPHILE S;MANDIKI SYAGHALIRWA N M;GOUGBEDJI; ARMEL;MEGIDO RUDY CAPARROS;LIMA LIL-MARLYS W;CORNET; VALERIE;LAMBERT JEROME;PURCARO GIORGIA;FRANCIS FREDERIC;LALEYE PHILIPPE A;KESTEMONT PATRICK	AQUACULTURE	none	UNIV NAMUR;UNIV NAMUR;UNIV ABOMEY CALAVI;UNIV LIEGE;UNIV LIEGE	NOTREPORTED;UNIV NAMUR		AGBOHESSOU P, 2021, AQUACULTURE	AGBOHESSOU P, 2021, AQUACULTURE	RADARWEG 29, 1043 NX AMSTERDAM, NETHERLANDS	UNIVERSITY OF NAMUR; UNIVERSITY OF ABOMEY CALAVI; UNIVERSITY OF LIEGE; UNIVERSITY OF LIEGE	737193	AGBOHESSOU.PAMPHILE@YAHOO.FR PATRICK.KESTEMONT@UNAMUR.BE			2025-03-25	UK2RA	1873-5622			JUL 2021	ARES-CCD IN PRD PROJECT; ``ACADEMIE DE RECHERCHE ET D'ENSEIGNEMENT SUPERIEUR'' (ARES-BELGIUM) [31382]	PAMPHILE S. AGBOHESSOU IS A PHD GRANT HOLDER FROM ARES-CCD IN PRD PROJECT (OPTIL-BENIN) . OUR ACKNOWLEDGEMENTS TO ``ACADEMIE DE RECHERCHE ET D'ENSEIGNEMENT SUPERIEUR'' (ARES-BELGIUM) WHICH FUNDED THIS RESEARCH (ACCESSION NUMBERS : 31382) . WE WOULD LIKE TO THANK DR. GEORG GOERGEN WHO HELPED US FOR THE IDENTIFICATION OF THE FLY SPECIES IN THIS STUDY AS WELL AS DR. CAROLIN MAYER FOR REVISING THE EN…	DEC 15
AGBOHESSOU P;MANDIKI S;MBONDO B S;CORNET V;NGUYEN T;LAMBERT J;JAUNIAUX T;LALÈYÈ P;KESTEMONT P	CHITINASE; GROWTH; HERMETIA ILLUCENS; IMMUNE MODULATION; OREOCHROMIS NILOTICUS	ALPHA-LINOLENIC ACID; ANIMAL FEED; ANIMALS; CHITINASES; CICHLIDS; DIET; DIETARY SUPPLEMENTS; DIPTERA; DOCOSAHEXAENOIC ACIDS; EICOSAPENTAENOIC ACID; ESCHERICHIA COLI; FISH OILS; IMMUNITY; IMMUNOGLOBULINS; INTERLEUKIN-6; LARVA; LIPOPOLYSACCHARIDES; MEALS; MURAMIDASE; PEROXIDASES; TOLL-LIKE RECEPTOR 2; TOLL-LIKE RECEPTOR 5; CHITINASE; DOCOSAHEXAENOIC ACID; ESCHERICHIA COLI LIPOPOLYSACCHARIDE; HEPCID…	RESEARCH UNIT IN ENVIRONMENTAL AND EVOLUTIONARY BIOLOGY (URBE), INSTITUTE OF LIFE, EARTH AND ENVIRONMENT (ILEE), UNIVERSITY OF NAMUR, BELGIUM; LABORATORY OF HYDROBIOLOGY AND AQUACULTURE (LHA), FACULTY OF AGRICULTURAL SCIENCES, UNIVERSITY OF ABOMEY-CALAVI, COTONOU, BENIN; DEPARTMENT OF VETERINARY PATHOLOGY, FUNDAMENTAL AND APPLIED RESEARCH FOR ANIMALS & HEALTH (FARAH), UNIVERSITY OF LIEGE, BELGIUM	FISH SHELLFISH IMMUNOL.	THIS STUDY AIMED TO DETERMINE TO WHAT EXTEND THE ADDITION OF CHITINASE TO BLACK SOLDIER FLY LARVAE (BSF) MEALS ENRICHED WITH EITHER PUFA OR LC-PUFA COULD IMPROVE THE GUT HEALTH OF NILE TILAPIA AND INCREASE ITS IMMUNE STATUS. TWO TYPES OF BSF MEALS ENRICHED WITH EITHER Α-LINOLENIC ACID (ALA) OR ALA + EICOSAPENTAENOIC ACID (EPA) + DOCOSAHEXAENOIC ACID (DHA) WERE PRODUCED USING BSF LARVAE CULTURED O…	FSIME	P. KESTEMONT; URBE-ILEE, UNIVERSITY OF NAMUR, NAMUR, RUE DE BRUXELLES 61, 5000, BELGIUM; EMAIL: PATRICK.KESTEMONT@UNAMUR.BE; P.S. AGBOHESSOU; LABORATORY OF HYDROBIOLOGY AND AQUACULTURE (LHA), FACULTY OF AGRICULTURAL SCIENCES, UNIVERSITY OF ABOMEY-CALAVI, COTONOU, BENIN; EMAIL: AGBOHESSOU.PAMPHILE@YAHOO.FR	10.1016/j.fsi.2022.08.050			10504648	FISH AND SHELLFISH IMMUNOLOGY	ENGLISH	12		620 – 633	36038101	FINAL	ACADEMIC PRESS	ISI	INTESTINAL HISTOPATHOLOGY AND IMMUNE RESPONSES FOLLOWING ESCHERICHIA COLI LIPOPOLYSACCHARIDE CHALLENGE IN NILE TILAPIA FED ENRICHED BLACK SOLDIER FLY LARVAL (BSF) MEAL SUPPLEMENTED WITH CHITINASE	ARTICLE	https://www.scopus.com/inward/record.uri?eid=2-s2.0-85136589593&doi=10.1016%2fj.fsi.2022.08.050&partnerID=40&md5=516ce16c02e60069fae0c829eca31e69	128	2022	Period 3	AGBOHESSOU PAMPHILE S;MANDIKI SYAGHALIRWA NM;MBONDO BIYONG SERGE R;CORNET VALÉRIE;NGUYEN THI MAI;LAMBERT JÉRÔME;JAUNIAUX THIERRY;LALÈYÈ PHILIPPE A;KESTEMONT PATRICK	FISH SHELLFISH IMMUNOL	none	UNIVERSITY OF NAMUR;UNIVERSITY OF ABOMEY-CALAVI;UNIVERSITY OF LIEGE	NOTREPORTED;UNIVERSITY OF NAMUR;NOTREPORTED;NOTREPORTED;UNIVERSITY OF ABOMEY-CALAVI;NOTREPORTED		AGBOHESSOU P, 2022, FISH SHELLFISH IMMUNOL	AGBOHESSOU P, 2022, FISH SHELLFISH IMMUNOL
ANEDDA R;MELIS R;PALOMBA A;VITANGELI ;ILARIA I;BIOSA G;BRACA A;ANTONINI M;MORONI F;RIMOLDI S;TEROVA G;PAGNOZZI ;DANIELA D	AQUAFEED; FATTY ACIDS; HEPATIC METABOLISM; NMR-BASED METABOLOMICS; PROTEOMICS; SUSTAINABLE AQUACULTURE	BLACK SOLDIER FLY; RAINBOW-TROUT; LARVAE MEAL; GROWTH; PROFILES; PROTEIN	TEROVA, G (CORRESPONDING AUTHOR), UNIV INSUBRIA, DEPT BIOTECHNOL \& LIFE SCI, VARESE, ITALY.; ANEDDA, ROBERTO; MELIS, RICCARDO; PALOMBA, ANTONIO; VITANGELI, ILARIA; BIOSA, GRAZIA; BRACA, ANGELA; PAGNOZZI, DANIELA, PORTO CONTE RIC SRL, ALGHERO, SS, ITALY.; ANTONINI, MICAELA; MORONI, FEDERICO; RIMOLDI, SIMONA; TEROVA, GENCIANA, UNIV INSUBRIA, DEPT BIOTECHNOL \& LIFE SCI, VARESE, ITALY.	AQUACULTURE	IN THE PRESENT STUDY, GILTHEAD SEA BREAM (SPARUS AURATA) WAS REARED USING SUSTAINABLE FEEDS CONTAINING INSECT MEAL FROM HERMETIA ILLUCENS LARVAE. PROTEOMICS AND PROTON NUCLEAR MAGNETIC RESONANCE-BASED METABOLOMICS ANALYSIS WERE USED TO ASSESS THE METABOLIC IMPACT OF THE TESTED FEEDS IN SEA BREAM LIVER, WHEREAS THE COMPOSITION OF MUSCLE FILLETS WAS CHARACTERIZED BY MEANS OF METABOLOMICS AND GAS CH…		TEROVA, G (CORRESPONDING AUTHOR), UNIV INSUBRIA, DEPT BIOTECHNOL \& LIFE SCI, VARESE, ITALY	10.1016/j.aquaculture.2023.739862			0044-8486	AQUACULTURE	ENGLISH	7					ELSEVIER	ISI	BALANCED REPLACEMENT OF FISH MEAL WITH HERMETIA ILLUCENS MEAL ALLOWS EFFICIENT HEPATIC NUTRIENT METABOLISM AND INCREASES FILLET LIPID QUALITY IN GILTHEAD SEA BREAM (SPARUS AURATA)	ARTICLE		576	2023	Period 3	ANEDDA ROBERTO;MELIS RICCARDO;PALOMBA ANTONIO;VITANGELI; ILARIA;BIOSA GRAZIA;BRACA ANGELA;ANTONINI MICAELA; MORONI FEDERICO;RIMOLDI SIMONA;TEROVA GENCIANA;PAGNOZZI; DANIELA	AQUACULTURE	none	UNIV INSUBRIA;UNIV INSUBRIA	UNIV INSUBRIA		ANEDDA R, 2023, AQUACULTURE	ANEDDA R, 2023, AQUACULTURE	RADARWEG 29, 1043 NX AMSTERDAM, NETHERLANDS	PORTO CONTE RICERCHE; UNIVERSITY OF INSUBRIA	739862	GENCIANA.TEROVA@UNINSUBRIA.IT			2025-03-25	N8BH0	1873-5622			JUL 2023	AGER, NETWORK FOUNDATION [2016-01-01]; EU [818367]	THIS RESEARCH WAS PARTIALLY FUNDED BY AGER, NETWORK FOUNDATION, PROJECT FINE FEED FOR FISH (4F) , RIF. NO. 2016-01-01. THIS WORK WAS ALSO CO-FUNDED BY THE EU HORIZON 2020 AQUAIMPACT (GENOMIC AND NUTRITIONAL INNOVATIONS FOR GENETICALLY SUPERIOR FARMED FISH TO IMPROVE EFFICIENCY IN EUROPEAN AQUACULTURE) , NUMBER: 818367.	NOV 15
ARAGAO C;CABANO M;COLEN R;FUENTES J;DIAS J	ALTERNATIVE INGREDIENTS; GILTHEAD SEABREAM (SPARUS AURATA); INSECT MEAL; PLANT BY-PRODUCTS; TERRESTRIAL ANIMAL PROTEINS	EUROPEAN SEA-BASS; DISTILLERS DRIED GRAINS; FLY HERMETIA-ILLUCENS; TENEBRIO-MOLITOR MEAL; PRE-PUPAE MEAL; FISH-MEAL; GROWTH-PERFORMANCE; SPARUS-AURATA; JUVENILES GROWTH; ANIMAL PROTEIN	ARAGAO, C (CORRESPONDING AUTHOR), UNIV ALGARVE, CTR MARINE SCI CCMAR, CAMPUS GAMBELAS,BLDG 7, P-8005139 FARO, PORTUGAL.; ARAGAO, CLAUDIA; CABANO, MIGUEL; COLEN, RITA; FUENTES, JUAN, CTR CIENCIAS MAR ALGARVE CCMAR, FARO, PORTUGAL.; ARAGAO, CLAUDIA, UNIV ALGARVE, FARO, PORTUGAL.; DIAS, JORGE, SPAROS LDA, OLHAO, PORTUGAL.	AQUAC. NUTR.	TO SUPPORT THE EXPECTED INCREASE IN AQUACULTURE PRODUCTION DURING THE NEXT YEARS, A WIDER RANGE OF ALTERNATIVE INGREDIENTS TO FISHMEAL IS NEEDED, TOWARDS CONTRIBUTING TO AN INCREASE IN PRODUCTION SUSTAINABILITY. THIS STUDY AIMED TO TEST DIETS FORMULATED WITH NON-CONVENTIONAL FEED INGREDIENTS ON GILTHEAD SEABREAM (SPARUS AURATA) GROWTH PERFORMANCE, FEED UTILIZATION, APPARENT DIGESTIBILITY OF NUTRI…		ARAGAO, C (CORRESPONDING AUTHOR), UNIV ALGARVE, CTR MARINE SCI CCMAR, CAMPUS GAMBELAS,BLDG 7, P-8005139 FARO, PORTUGAL	10.1111/anu.13007			1353-5773	AQUACULTURE NUTRITION	ENGLISH	37	2	444-455			WILEY-HINDAWI	ISI	ALTERNATIVE FORMULATIONS FOR GILTHEAD SEABREAM DIETS: TOWARDS A MORE SUSTAINABLE PRODUCTION	ARTICLE		26	2020	Period 3	ARAGAO CLAUDIA;CABANO MIGUEL;COLEN RITA;FUENTES JUAN; DIAS JORGE	AQUAC NUTR	none	UNIV ALGARVE;CTR CIENCIAS MAR ALGARVE CCMAR;UNIV ALGARVE	UNIV ALGARVE		ARAGAO C, 2020, AQUAC NUTR	ARAGAO C, 2020, AQUAC NUTR	ADAM HOUSE, 3RD FL, 1 FITZROY SQ, LONDON, WIT 5HE, ENGLAND	UNIVERSIDADE DO ALGARVE		CARAGAO@UALG.PT			2025-03-25	KS6JY	1365-2095			OCT 2019	FUNDACAO PARA A CIENCIA E A TECNOLOGIA [DL57/2016/CP1361/CT0033, PTDC/MAR-BIO/3034/2014, UID/MULTI/04326/2019]; FUNDAÇÃO PARA A CIÊNCIA E A TECNOLOGIA [PTDC/MAR-BIO/3034/2014] FUNDING SOURCE: FCT	FUNDACAO PARA A CIENCIA E A TECNOLOGIA, GRANT/AWARD NUMBER: DL57/2016/CP1361/CT0033, PTDC/MAR-BIO/3034/2014 AND UID/MULTI/04326/2019	APR
ARDRA M;PRADHAN C;DAS S;PILLAI D	FISHMEAL; FERMENTED BLACK SOLDIER FLY LARVAE; GROWTH; ANTIOXIDANT; ENZYMES; IMMUNE GENE	CYPRINUS-CARPIO; ONCORHYNCHUS-MYKISS; GENE-EXPRESSION; RAINBOW-TROUT; PROTEIN; PERFORMANCE; CHITIN; DEHYDROGENASE; PURIFICATION; QUANTITATION	PRADHAN, C (CORRESPONDING AUTHOR), KERALA UNIV FISHERIES \& OCEAN STUDIES, DEPT AQUACULTURE, FISH NUTR \& FEED TECHNOL LAB, KOCHI 682506, KERALA, INDIA.; ARDRA, M.; PRADHAN, CHIRANJIV, KERALA UNIV FISHERIES \& OCEAN STUDIES, DEPT AQUACULTURE, FISH NUTR \& FEED TECHNOL LAB, KOCHI 682506, KERALA, INDIA.; DAS, SWETA; PILLAI, DEVIKA, KERALA UNIV FISHERIES \& OCEAN STUDIES, DEPT AQUAT ANIM HLTH MANAGE…	AQUACULTURE	BLACK SOLDIER FLY (HERMETIA ILLUCENS) LARVAE MEAL IS EMERGING AS AN ALTERNATIVE PROTEIN SOURCE AND GOOD SUBSTITUTE OF FISHMEAL (FM). IN AN 8 -WEEK FEEDING TRIAL, THREE HUNDRED PANGASIUS (PANGASIANODON HYPOPHTHALMUS,7.44 +/- 0.01 G) FINGERLINGS WERE RANDOMLY ALLOCATED OVER FIVE TREATMENTS IN TRIPLICATE TANKS AND FED FIVE ISOPROTEIN (CP, 35\%) AND ISOLIPIDIC (CL, 10\%) DIETS FORMULATED BY REPLACING…		PRADHAN, C (CORRESPONDING AUTHOR), KERALA UNIV FISHERIES \& OCEAN STUDIES, DEPT AQUACULTURE, FISH NUTR \& FEED TECHNOL LAB, KOCHI 682506, KERALA, INDIA	10.1016/j.aquaculture.2024.741114			0044-8486	AQUACULTURE	ENGLISH	5					ELSEVIER	ISI	THE EFFECT OF FISHMEAL REPLACEMENT WITH ORGANIC ACID FERMENTED BLACK SOLDIER FLY<I> (HERMETIA</I><I> ILLUCENS)</I> LARVAE MEAL ON GROWTH, NUTRIENT UTILIZATION, METABOLIC ENZYME ACTIVITY, ANTIOXIDANT STATUS AND IMMUNITY IN PANGASIUS (PANGASIANODON HYPOPHTHALMUS)	ARTICLE		591	2024	Period 3	ARDRA M;PRADHAN CHIRANJIV;DAS SWETA;PILLAI DEVIKA	AQUACULTURE	none	KERALA UNIV FISHERIES AND OCEAN STUDIES;KERALA UNIV FISHERIES AND OCEAN STUDIES;KERALA UNIV FISHERIES AND OCEAN STUDIES	KERALA UNIV FISHERIES AND OCEAN STUDIES		ARDRA M, 2024, AQUACULTURE	ARDRA M, 2024, AQUACULTURE	RADARWEG 29, 1043 NX AMSTERDAM, NETHERLANDS	KERALA UNIVERSITY OF FISHERIES \& OCEAN STUDIES; KERALA UNIVERSITY OF FISHERIES \& OCEAN STUDIES	741114	CPRADHANKUFOS@GMAIL.COM			2025-03-25	UM4J7	1873-5622			MAY 2024	PLAN FUND OF KERALA UNIVERSITY OF FISHERIES AND OCEAN STUDIES, KERALA, INDIA	THIS RESEARCH WAS FUNDED BY PLAN FUND OF KERALA UNIVERSITY OF FISHERIES AND OCEAN STUDIES, KERALA, INDIA.	OCT 15
ARENA R;MANUGUERRA S;CURCURACI E;CUSIMANO M;LO M D;DI B C;SANTULLI A;MESSINA C	HERMETIA ILLUCENS; BLACK SOLDIER FLY; FATTY ACIDS; MARINE BY-PRODUCTS; PUFA; EPA; DHA	DIPTERA STRATIOMYIDAE; TENEBRIO-MOLITOR; ATLANTIC SALMON; ORGANIC WASTE; FISH-MEAL; NUTRITIONAL COMPOSITION; EDIBLE INSECTS; RAINBOW-TROUT; DRYING METHOD; PUPAE MEAL	MESSINA, CM (CORRESPONDING AUTHOR), UNIV PALERMO, DEPT EARTH \& MARINE SCI DISTEM, LAB MARINE BIOCHEM \& ECOTOXICOL, TRAPANI, ITALY.; ARENA, ROSARIA; MANUGUERRA, SIMONA; CURCURACI, ELEONORA; SANTULLI, ANDREA; MESSINA, CONCETTA MARIA, UNIV PALERMO, DEPT EARTH \& MARINE SCI DISTEM, LAB MARINE BIOCHEM \& ECOTOXICOL, TRAPANI, ITALY.; CUSIMANO, MARIA; LO MONACO, DANIELA; DI BELLA, CALOGERO, IST ZOOPRO…	FRONT. ANIM. SCI.	THE BLACK SOLDIER FLY (BSF) (HERMETIA ILLUCENS L.) IS ONE OF THE MOST PROMISING SPECIES FOR THE PRODUCTION OF INGREDIENTS, MAINLY PROTEIN, USEFUL FOR ANIMAL FEED FORMULATION, OWING TO ITS ABILITY TO CONVERT ORGANIC WASTE INTO BIOMASS WITH A HIGH NUTRITIONAL VALUE. HOWEVER, THE LOW PERCENTAGE OF N-3 SERIES POLYUNSATURATED FATTY ACIDS (PUFAS) IN ITS FATTY ACID PROFILE IS A LIMITING FACTOR FOR THE U…		MESSINA, CM (CORRESPONDING AUTHOR), UNIV PALERMO, DEPT EARTH \& MARINE SCI DISTEM, LAB MARINE BIOCHEM \& ECOTOXICOL, TRAPANI, ITALY	10.3389/fanim.2023.1204767				FRONTIERS IN ANIMAL SCIENCE	ENGLISH	7					FRONTIERS MEDIA SA	ISI	FISHERIES AND AQUACULTURE BY-PRODUCTS MODULATE GROWTH, BODY COMPOSITION, AND OMEGA-3 POLYUNSATURATED FATTY ACID CONTENT IN BLACK SOLDIER FLY (<I>HERMETIA ILLUCENS</I>) LARVAE	ARTICLE		4	2023	Period 3	ARENA ROSARIA;MANUGUERRA SIMONA;CURCURACI ELEONORA; CUSIMANO MARIA;LO MONACO DANIELA;DI BELLA CALOGERO; SANTULLI ANDREA;MESSINA CONCETTA MARIA	FRONT ANIM SCI	none	UNIV PALERMO;UNIV PALERMO;CONSORZIO UNIV PROV TRAPANI	UNIV PALERMO		ARENA R, 2023, FRONT ANIM SCI	ARENA R, 2023, FRONT ANIM SCI	AVENUE DU TRIBUNAL FEDERAL 34, LAUSANNE, CH-1015, SWITZERLAND	UNIVERSITY OF PALERMO	1204767	CONCETTA.MESSINA@UNIPA.IT			2025-03-25	J2WW1	2673-6225				PON RESEARCH AND INNOVATION 2014-2020 - ACTION IV.5 ``DOCTORATES ON TOPICS GREEN'' [DOT1320192 CUP B73D21009130006]	THE AUTHOR RA AND THIS WORK ARE FUNDED BY THE PON RESEARCH AND INNOVATION 2014-2020 - ACTION IV.5 ``DOCTORATES ON TOPICS GREEN'' COD DOT1320192 CUP B73D21009130006 PHD FELLOWSHIP:'' FROM WASTE TO PROFIT: HIGH BIOLOGICAL VALUE MARINE PRODUCTS, FOR THE VALORIZATION AND RECOVERY OF FISHERIES, AQUACULTURE AND FISH PROCESSING BY-PRODUCTS FOR THE IMPROVEMENT OF THE SUSTAINABILITY OF THE SUPPLY CHAIN''.	MAY 30
ARRU B;FURESI R;GASCO L;MADAU F;PULINA P	AQUACULTURE; ECONOMIC SUSTAINABILITY; SMALL-SCALE FISH FARMING	TENEBRIO-MOLITOR MEAL; CONSUMER PREFERENCES; DICENTRARCHUS-LABRAX; GROWTH-PERFORMANCE; HERMETIA-ILLUCENS; PROTEIN-SOURCE; RAINBOW-TROUT; AQUACULTURE; FEED; PRODUCTS.	ARRU, B; MADAU, FA (CORRESPONDING AUTHOR), UNIV SASSARI, DEPT AGR, I-07100 SASSARI, SS, ITALY.; ARRU, BRUNELLA; FURESI, ROBERTO; MADAU, FABIO A.; PULINA, PIETRO, UNIV SASSARI, DEPT AGR, I-07100 SASSARI, SS, ITALY.; GASCO, LAURA, UNIV TURIN, DEPT AGR FORESTRY \& FOOD SCI, I-10095 GRUGLIASCO, TO, ITALY.	SUSTAINABILITY	THE ECONOMIC AND ENVIRONMENTAL SUSTAINABILITY OF AQUACULTURE DEPENDS SIGNIFICANTLY ON THE NATURE AND QUALITY OF THE FISH FEED USED. ONE OF THE MAIN CRITICISMS OF AQUACULTURE IS THE NEED TO USE SIGNIFICANT AMOUNTS OF FISH MEAL, AND OTHER MARINE PROTEIN SOURCES, IN SUCH FEED. UNFORTUNATELY, THE AVAILABILITY OF THE OCEANIC RESOURCES, TYPICALLY USED TO PRODUCE FISH FEED, CANNOT BE UTILIZED INDEFINITE…		ARRU, B; MADAU, FA (CORRESPONDING AUTHOR), UNIV SASSARI, DEPT AGR, I-07100 SASSARI, SS, ITALY	10.3390/su11061697				SUSTAINABILITY	ENGLISH	82	6				MDPI	ISI	THE INTRODUCTION OF INSECT MEAL INTO FISH DIET: THE FIRST ECONOMIC ANALYSIS ON EUROPEAN SEA BASS FARMING	ARTICLE		11	2019	Period 3	ARRU BRUNELLA;FURESI ROBERTO;GASCO LAURA;MADAU FABIO A;PULINA PIETRO	SUSTAINABILITY	none	UNIV SASSARI;FURESI;UNIV SASSARI;UNIV TURIN	NOTREPORTED;UNIV SASSARI		ARRU B, 2019, SUSTAINABILITY	ARRU B, 2019, SUSTAINABILITY	ST ALBAN-ANLAGE 66, CH-4052 BASEL, SWITZERLAND	UNIVERSITY OF SASSARI; UNIVERSITY OF TURIN	1697	BRARRU@UNISS.IT RFURESI@UNISS.IT LAURA.GASCO@UNITO.IT FAMADAU@UNISS.IT PPULINA@UNISS.IT			2025-03-25	HU9KJ	2071-1050				AGER CONSORTIUM	THIS PAPER IS CARRIED OUT FROM THE RESEARCH PROJECT ``FINE FIDE FOR FISH-4F'' GRANTED BY THE AGER CONSORTIUM.	MAR 2
AUZINS A;LEIMANE I;REISSAAR R;BROBAKK ;JOSTEIN J;SAKELAITE I;GRIVINS M;ZIHARE L	INSECT MEAL; COST AND BENEFIT ANALYSES; SOCIO-ECONOMIC ANALYSES; WHAT-IF; ANALYSES; CIRCULAR BUSINESS MODELS; FOOD LEFTOVERS	FORAGE FISH; FEED	AUZINS, A (CORRESPONDING AUTHOR), INST AGR RESOURCES \& ECON, LV-1039 RIGA, LATVIA.; AUZINS, ALBERTS; LEIMANE, IEVA; ZIHARE, LAUMA, INST AGR RESOURCES \& ECON, LV-1039 RIGA, LATVIA.; REISSAAR, RIHARD, ESTONIAN UNIV LIFE SCI, INST AGR \& ENVIRONM SCI, EE-51006 TARTU, ESTONIA.; BROBAKK, JOSTEIN, RURALIS INST RURAL \& REG RES, N-7049 TRONDHEIM, NORWAY.; SAKELAITE, IEVA, VILNIUS UNIV, INST INT RELAT …	ANIMALS	SIMPLE SUMMARY THE UNITED NATIONS' GOALS FOR SUSTAINABILITY, LIKE ZERO HUNGER BY 2030, URGE US TO FIND NEW WAYS TO PRODUCE FOOD WITHOUT HARMING NATURE. AS TRADITIONAL RESOURCES FOR FEED, LIKE SOYMEAL AND FISHMEAL, BECOME SCARCER AND MORE EXPENSIVE, EXPLORING ALTERNATIVE PROTEIN SOURCES IS ONE OPTIONS. RESEARCH ON USING INSECT MEAL INSTEAD OF FISHMEAL SHOWS PROMISE IN TERMS OF ANIMAL GROWTH AND FE…		AUZINS, A (CORRESPONDING AUTHOR), INST AGR RESOURCES \& ECON, LV-1039 RIGA, LATVIA	10.3390/ani14101461			2076-2615	ANIMALS	ENGLISH	3	10				MDPI	ISI	ASSESSING THE SOCIO-ECONOMIC BENEFITS AND COSTS OF INSECT MEAL AS A FISHMEAL SUBSTITUTE IN LIVESTOCK AND AQUACULTURE	ARTICLE		14	2024	Period 3	AUZINS ALBERTS;LEIMANE IEVA;REISSAAR RIHARD;BROBAKK; JOSTEIN;SAKELAITE IEVA;GRIVINS MIKELIS;ZIHARE LAUMA	ANIMALS	none	INST AGR RESOURCES AND ECON;INST AGR RESOURCES AND ECON;ESTONIAN UNIV LIFE SCI;RURALIS INST RURAL AND REG RES;VILNIUS UNIV;BALT STUDIES CTR	INST AGR RESOURCES AND ECON		AUZINS A, 2024, ANIMALS	AUZINS A, 2024, ANIMALS	ST ALBAN-ANLAGE 66, CH-4052 BASEL, SWITZERLAND	INSTITUTE OF AGRICULTURAL RESOURCES \& ECONOMICS; ESTONIAN UNIVERSITY OF LIFE SCIENCES; VILNIUS UNIVERSITY	1461	ALBERTS.AUZINS@AREI.LV IEVA.LEIMANE@AREI.LV RIHARD.REISSAAR@EMU.EE JOSTEIN.BROBAKK@RURALIS.NO IEVA.SAKELAITE@TSPMI.STUD.VU.LT MIKELIS.GRIVINS@BSCRESEARCH.LV LAUMA.ZIHARE@AREI.LV			2025-03-25	SD1L7					BALTIC RESEARCH PROGRAMME PROJECT	NO STATEMENT AVAILABLE	MAY
BARROSO F;DE H C;SANCHEZ-MUROS M;VENEGAS E;MARTINEZ-SANCHEZ A;PEREZ-BANON C	FISH NUTRITION; ALTERNATIVE FEED; INSECTS MEAL; FISH MEAL; AMINO ACIDS; FATTY ACID	EDIBLE INSECTS; FATTY-ACID; NUTRIENT COMPOSITION; HERMETIA-ILLUCENS; NUTRITIONAL-VALUE; PROTEIN-SOURCES; RAINBOW-TROUT; FLY PREPUPAE; PUPAE; MEAL; INVERTEBRATES	BARROSO, FG (CORRESPONDING AUTHOR), ESI UNIV ALMERIA, DEPT APPL BIOL, CARRETERA SACRAMENTO S-N, ALMERIA 04120, SPAIN.; BARROSO, FERNANDO G.; DE HARO, CAROLINA; SANCHEZ-MUROS, MARIA-JOSE, UNIV ALMERIA, DEPT APPL BIOL, ALMERIA, SPAIN.; VENEGAS, ELENA, UNIV ALMERIA, FOOD TECHNOL DIV, ALMERIA, SPAIN.; MARTINEZ-SANCHEZ, ANABEL; PEREZ-BANON, CELESTE, UNIV ALICANTE, INST UNIV CIBIO, E-03080 ALICANTE, SP…	AQUACULTURE	DUE TO THE EXPANSION OF AQUACULTURE AND THE LIMITED RESOURCES AVAILABLE FROM THE SEA, IT IS NECESSARY TO FIND SUBSTITUTES FOR FISH MEAL FOR USE IN AQUACULTURE. WE BELIEVE THAT THE USE OF INSECT MEALS AS AN ALTERNATIVE SOURCE OF ANIMAL PROTEIN MAY BE AN OPTION. TO USE INSECTS FOR THIS PURPOSE, IT IS NECESSARY TO DETERMINE THE NUTRITIVE CHARACTERISTICS OF THESE INSECTS. TO DETERMINATE THE POTENTIAL…		BARROSO, FG (CORRESPONDING AUTHOR), ESI UNIV ALMERIA, DEPT APPL BIOL, CARRETERA SACRAMENTO S-N, ALMERIA 04120, SPAIN	10.1016/j.aquaculture.2013.12.024			0044-8486	AQUACULTURE	ENGLISH	398		193-201			ELSEVIER	ISI	THE POTENTIAL OF VARIOUS INSECT SPECIES FOR USE AS FOOD FOR FISH	ARTICLE		422	2014	Period 2	BARROSO FERNANDO G;DE HARO CAROLINA;SANCHEZ-MUROS MARIA-JOSE;VENEGAS ELENA;MARTINEZ-SANCHEZ ANABEL;PEREZ-BANON CELESTE	AQUACULTURE	none	ESI UNIV ALMERIA;UNIV ALMERIA;UNIV ALMERIA;UNIV ALICANTE	ESI UNIV ALMERIA		BARROSO F, 2014, AQUACULTURE	BARROSO F, 2014, AQUACULTURE	RADARWEG 29, 1043 NX AMSTERDAM, NETHERLANDS	UNIVERSIDAD DE ALMERIA; UNIVERSIDAD DE ALMERIA; UNIVERSITAT D'ALACANT		FBARROSO@UAL.ES			2025-03-25	296YR	1873-5622	Y	N		CONSEJER A DE INNOVACION Y CIENCIA, JUNTA DE ANDALUCIA [AGR5273]; FONDOS EUROPEOS DE DESARROLLO REGIONAL (FEDER FUNDS); CAMPUS DE EXCELENCIA INTERNACIONAL AGROALIMENTARIO Y DEL MAR, MINISTERIO DE EDUCACION	THE AUTHORS ARE VERY GRATEFUL TO THE CONSEJER A DE INNOVACION Y CIENCIA, JUNTA DE ANDALUCIA (PROJECT AGR5273), FONDOS EUROPEOS DE DESARROLLO REGIONAL (FEDER FUNDS) AND CAMPUS DE EXCELENCIA INTERNACIONAL AGROALIMENTARIO Y DEL MAR, MINISTERIO DE EDUCACION, BY FINANCIAL SUPPORT. THE AUTHORS ARE THANKFUL TO BIOFLYTECH (WWW.BIOFLYTECH.COM) FOR FLY SAMPLES (DIPTERA) ANALYZED IN THIS PAPER.	FEB 20
BARTH A;STELBRINK B;KLUEBER P;SCHUBERT ;PATRICK P;BENDAG S;WILKE T	SHRIMP AQUACULTURE; PACIFIC WHITE SHRIMP; BLACK SOLDIER FLY; AQUACULTURE; FEED; REPORTING GUIDELINES	BLACK SOLDIER FLY; HERMETIA-ILLUCENS; AQUACULTURE; IDENTIFICATION	WILKE, T (CORRESPONDING AUTHOR), JUSTUS LIEBIG UNIV GIESSEN, INST ANIM ECOL \& SYSTEMAT, HEINRICH BUFF RING 26, D-35392 GIESSEN, GERMANY.; WILKE, T (CORRESPONDING AUTHOR), FRAUNHOFER INST MOL BIOL \& APPL ECOL IME, BRANCH BIORESOURCES, OHLEBERGSWEG 12, D-35392 GIESSEN, GERMANY.; BARTH, ANNALENA; STELBRINK, BJOERN; SCHUBERT, PATRICK; BENDAG, SLIM; WILKE, THOMAS, JUSTUS LIEBIG UNIV GIESSEN, INST AN…	AQUAC. INT.	THE BLACK SOLDIER FLY (BSF) HAS GREAT POTENTIAL AS A SUSTAINABLE AQUACULTURE FEED. HOWEVER, FOR SHRIMP AQUACULTURE, RESEARCH ON BSF-BASED FEEDS HAS ONLY RECENTLY STARTED AND THE FEW AVAILABLE STUDIES SHOW A HETEROGENEOUS PICTURE IN TERMS OF GROWTH PARAMETERS OF SHRIMP. WHILE SOME OF THESE VARYING RESULTS MAY BE EXPLAINED BY THE PROPERTIES OF THE INSECT FEED USED, IT IS LIKELY THAT YET UNKNOWN PAR…		WILKE, T (CORRESPONDING AUTHOR), JUSTUS LIEBIG UNIV GIESSEN, INST ANIM ECOL \& SYSTEMAT, HEINRICH BUFF RING 26, D-35392 GIESSEN, GERMANY	10.1007/s10499-024-01769-w			0967-6120	AQUACULTURE INTERNATIONAL	ENGLISH	0	1				SPRINGER	ISI	BROAD ACCEPTANCE OF SUSTAINABLE INSECT-BASED SHRIMP FEEDS REQUIRES REPRODUCIBLE AND COMPARABLE RESEARCH	ARTICLE		33	2025	Period 4	BARTH ANNALENA;STELBRINK BJOERN;KLUEBER PATRICK;SCHUBERT; PATRICK;BENDAG SLIM;WILKE THOMAS	AQUAC INT	none	JUSTUS LIEBIG UNIV GIESSEN;FRAUNHOFER INST MOL BIOL AND APPL ECOL IME;SCHUBERT;JUSTUS LIEBIG UNIV GIESSEN;FRAUNHOFER INST MOL BIOL AND APPL ECOL IME	JUSTUS LIEBIG UNIV GIESSEN		BARTH A, 2025, AQUAC INT	BARTH A, 2025, AQUAC INT	VAN GODEWIJCKSTRAAT 30, 3311 GZ DORDRECHT, NETHERLANDS	JUSTUS LIEBIG UNIVERSITY GIESSEN; FRAUNHOFER GESELLSCHAFT; FRAUNHOFER GERMANY; FRAUNHOFER MOLECULAR BIOLOGY \& APPLIED ECOLOGY	101	TOM.WILKE@ALLZOOL.BIO.UNI-GIESSEN.DE			2025-03-25	R2T7Q	1573-143X				PROJEKT DEAL; GERMAN MINISTRY OF HIGHER EDUCATION AND RESEARCH (BMBF) [031B0938A, 031B0938B, 031B0938C, 031B1291A, 031B1291B, 01DU20004A]	OPEN ACCESS FUNDING ENABLED AND ORGANIZED BY PROJEKT DEAL. THE STUDY WAS FUNDED BY THE GERMAN MINISTRY OF HIGHER EDUCATION AND RESEARCH (BMBF), FUNDING NUMBERS 031B0938A, 031B0938B, 031B0938C, 031B1291A, 031B1291B, AND 01DU20004A. THE FUNDER HAD NO ROLE IN THE STUDY DESIGN, DATA COLLECTION AND INTERPRETATION, OR THE DECISION TO SUBMIT THE WORK FOR PUBLICATION.	JAN
BARTUCZ T;CSOKAS E;NAGY B;GYURCSAK M;PETER P;BOKOR Z;BERNATH G;MOLNAR J;URBANYI B;CSORBAI B	INSECT MEAL; REPLACEMENT; RAINBOW TROUT; AFRICAN CATFISH; DIRECT FEEDING	GLOBAL AQUACULTURE; GUT MICROBIOTA; FOOD; NUTRITION; PREPUPAE; DIPTERA; LARVAL; PUPAE	CSORBAI, B (CORRESPONDING AUTHOR), HUNGARIAN UNIV AGR \& LIFE SCI MATE, INST AQUACULTURE \& ENVIRONM SAFETY, H-2100 GODOLLO, HUNGARY.; BARTUCZ, TAMAS; CSOKAS, ENDRE; NAGY, BORBALA; GYURCSAK, MARK PETER; BOKOR, ZOLTAN; BERNATH, GERGELY; MOLNAR, JOZSEF; URBANYI, BELA; CSORBAI, BALAZS, HUNGARIAN UNIV AGR \& LIFE SCI MATE, INST AQUACULTURE \& ENVIRONM SAFETY, H-2100 GODOLLO, HUNGARY.	LIFE-BASEL	IN THE EXPERIMENTS, DEFATTED BLACK SOLDIER FLY MEAL REARED ON VEGETABLE BYPRODUCTS WAS USED IN THE FRY REARING OF TWO ECONOMICALLY IMPORTANT FISH SPECIES, AFRICAN CATFISH AND RAINBOW TROUT. BOTH FISH SPECIES WERE REARED IN A RECIRCULATION SYSTEM AND 0-33-66-100\% OF THE COMPLEX FRY FEED WAS REPLACED BY A DEFATTED PREPUPAE MEAL OF BLACK SOLDIER FLIES DURING A 28-DAY FEEDING EXPERIMENT. AFRICAN CAT…		CSORBAI, B (CORRESPONDING AUTHOR), HUNGARIAN UNIV AGR \& LIFE SCI MATE, INST AQUACULTURE \& ENVIRONM SAFETY, H-2100 GODOLLO, HUNGARY	10.3390/life13101978				LIFE-BASEL	ENGLISH	2	10				MDPI	ISI	BLACK SOLDIER FLY (HERMETIA ILLUCENS) MEAL AS DIRECT REPLACEMENT OF COMPLEX FISH FEED FOR RAINBOW TROUT (ONCORHYNCHUS MYKISS) AND AFRICAN CATFISH (CLARIAS GARIEPINUS)	ARTICLE		13	2023	Period 3	BARTUCZ TAMAS;CSOKAS ENDRE;NAGY BORBALA;GYURCSAK MARK; PETER;BOKOR ZOLTAN;BERNATH GERGELY;MOLNAR JOZSEF; URBANYI BELA;CSORBAI BALAZS	LIFE-BASEL	none	HUNGARIAN UNIV AGR AND LIFE SCI MATE;HUNGARIAN UNIV AGR AND LIFE SCI MATE	HUNGARIAN UNIV AGR AND LIFE SCI MATE		BARTUCZ T, 2023, LIFE-BASEL	BARTUCZ T, 2023, LIFE-BASEL	MDPI AG, GROSSPETERANLAGE 5, CH-4052 BASEL, SWITZERLAND	HUNGARIAN UNIVERSITY OF AGRICULTURE \& LIFE SCIENCES	1978	BARTUCZT98@GMAIL.COM ENDRECSOKAS90@GMAIL.COM GYMARCI97@GMAIL.COM BOKOR.ZOLTAN@UNI-MATE.HU BERNATH.GERGELY@UNI-MATE.HU MOLNAR.JOZSEF@UNI-MATE.HU URBANYI.BELA@UNI-MATE.HU CSORBAI.BALAZS@UNI-MATE.HU			2025-03-25	W8TZ9	2075-1729				AQUAGEOCOMPONIA-DEVELOPMENT OF A SUSTAINABLE, INTEGRATED, INTENSIVE INSECT PROTEIN, FISH AND VEGETABLE PRODUCTION MODEL ON TWO FARM SIZES (FENNTARTHATO,INTEGRALT, INTENZIV ROVARFEHERJE, HAL ES ZOLDSEG TERMELESI MODELL KIDOLGOZASA KET UZEMMERETBEN) [EIP 1924257877]; NATIONAL SCHOLARSHIP FOR YOUNG TALENTS (NEMZET FIATAL TEHETSEGEIERT OSZTOENDIJ) [NTP-NFTOE-22-B-0164]	THIS RESEARCH WAS FUNDED BY AQUAGEOCOMPONIA-DEVELOPMENT OF A SUSTAINABLE, INTEGRATED, INTENSIVE INSECT PROTEIN, FISH AND VEGETABLE PRODUCTION MODEL ON TWO FARM SIZES (FENNTARTHATO,INTEGRALT, INTENZIV ROVARFEHERJE, HAL ES ZOLDSEG TERMELESI MODELL KIDOLGOZASA KET UZEMMERETBEN) GRANTNUMBER: EIP 1924257877 AND NATIONAL SCHOLARSHIP FOR YOUNG TALENTS (NEMZET FIATAL TEHETSEGEIERT OSZTOENDIJ) (GRANT NUMB…	OCT
BASTO A;MATOS E;VALENTE L	HERMETIA ILLUCENS; INSECT MEAL; INSECT DIGESTIBILITY; SUSTAINABLE; PROTEIN SOURCES; TENEBRIO MOLITOR	SOLDIER FLY LARVAE; APPARENT DIGESTIBILITY COEFFICIENTS; DIETARY; CARBOHYDRATE UTILIZATION; PRE-PUPAE MEAL; FISH-MEAL; TENEBRIO-MOLITOR; GROWTH-PERFORMANCE; HERMETIA-ILLUCENS; NUTRIENT DIGESTIBILITY; EDIBLE; INSECTS	VALENTE, LMP (CORRESPONDING AUTHOR), CIIMAR INTERDISCIPLINARY CTR MARINE \& ENVIRONM RE, AV GEN NORTON DE MATOS S-N, P-4450208 MATOSINHOS, PORTUGAL.; BASTO, ANA; VALENTE, LUISA M. P., UNIV PORTO, CTR INTERDISCIPLINAR INVEST MARINHA \& AMBIENTAL, CIIMAR, AV GEN NORTON DE MATOS S-N, P-4450208 MATOSINHOS, PORTUGAL.; BASTO, ANA; VALENTE, LUISA M. P., UNIV PORTO, ICBAS, RUA JORGE VITERBO FERREIRA 228,…	AQUACULTURE	APPARENT DIGESTIBILITY COEFFICIENTS (ADCS) OF FIVE COMMERCIALLY AVAILABLE INSECT LARVAE MEALS, H. ILLUCENS (HI AND HID), T. MOLITOR (TM AND TMD) AND A LOCUST MEAL (LM), OBTAINED FROM DIFFERENT PRODUCERS, WERE ASSESSED IN EUROPEAN SEA BASS (DICENTRARCHUS LABRAX) JUVENILES. EACH EXPERIMENTAL DIET WAS OBTAINED BY REPLACING 20\% OF A COMMERCIAL-BASED DIET USED AS REFERENCE (DREF), WITH 1\% OF CHROMIC…		VALENTE, LMP (CORRESPONDING AUTHOR), CIIMAR INTERDISCIPLINARY CTR MARINE \& ENVIRONM RE, AV GEN NORTON DE MATOS S-N, P-4450208 MATOSINHOS, PORTUGAL	10.1016/j.aquaculture.2020.735085			0044-8486	AQUACULTURE	ENGLISH	64					ELSEVIER	ISI	NUTRITIONAL VALUE OF DIFFERENT INSECT LARVAE MEALS AS PROTEIN SOURCES FOR EUROPEAN SEA BASS (<I>DICENTRARCHUS LABRAX</I>) JUVENILES	ARTICLE		521	2020	Period 3	BASTO ANA;MATOS ELISABETE;VALENTE LUISA M P	AQUACULTURE	none	CIIMAR INTERDISCIPLINARY CTR MARINE AND ENVIRONM RE;UNIV PORTO;UNIV PORTO	CIIMAR INTERDISCIPLINARY CTR MARINE AND ENVIRONM RE		BASTO A, 2020, AQUACULTURE	BASTO A, 2020, AQUACULTURE	RADARWEG 29A, 1043 NX AMSTERDAM, NETHERLANDS	UNIVERSIDADE DO PORTO; UNIVERSIDADE DO PORTO	735085	LVALENTE@ICBAS.UP.PT			2025-03-25	KW6NV	1873-5622				PORTUGAL 2020 - EUROPEAN REGIONAL DEVELOPMENT FUND (FEDER) THROUGH THE OPERATIONAL COMPETITIVENESS PROGRAM (COMPETE) [POCI-01-0247-FEDER-017610]; FCT - FOUNDATION FOR SCIENCE AND TECHNOLOGY [UIDB/04423/2020, UIDP/04423/2020]; FCT PORTUGAL [SFRH/BD/138593/2018]; FUNDAÇÃO PARA A CIÊNCIA E A TECNOLOGIA [SFRH/BD/138593/2018] FUNDING SOURCE: FCT	THE AUTHORS WOULD LIKE TO THANK ENTOGREEN (PORTUGAL) FOR PROVIDING THE HERMETIA ILUCENS AND TENEBRIO MOLITOR LARVAE MEAL FOR THE STUDY. THIS WORK WAS SUPPORTED BY THE PROJECT ANIMAL4AQUA, FUNDED BY PORTUGAL 2020, FINANCED BY THE EUROPEAN REGIONAL DEVELOPMENT FUND (FEDER) THROUGH THE OPERATIONAL COMPETITIVENESS PROGRAM (COMPETE) - POCI-01-0247-FEDER-017610 AND BY FCT - FOUNDATION FOR SCIENCE AND T…	MAY 15
BAUER J;ADAMEK M;MIEBACH A;GAEHRKEN ;JAKOB J;WESSELS S;TETENS J;DIETZ C;SUENDER A;MATRAS M;STACHNIK M;REICHERT ;MICHAL M;STEINHAGEN D	ARTHROSPIRA PLATENSIS; DISEASE RESISTANCE; HERMETIA ILLUCENS; IN VITRO; VIRAL HAEMORRHAGIC SEPTICAEMIA VIRUS; YERSINIA RUCKERI	ATLANTIC SALMON; SOYBEAN-MEAL; SPIRULINA-PLATENSIS; SKIN MUCUS; SUSCEPTIBILITY; PERFORMANCE; ENTERITIS; REVEALS; IMMUNE; CELLS	ADAMEK, M (CORRESPONDING AUTHOR), UNIV VET MED HANNOVER, INST PARASITOL, FISH DIS RES UNIT, BUENTEWEG 17, D-30559 HANNOVER, GERMANY.; BAUER, JULIA; ADAMEK, MIKOLAJ; MIEBACH, ANNE-CARINA; STEINHAGEN, DIETER, UNIV VET MED HANNOVER, FISH DIS RES UNIT, HANNOVER, GERMANY.; GAEHRKEN, JAKOB; WESSELS, STEPHAN; TETENS, JENS, UNIV GOETTINGEN, AQUACULTURE \& WATER ECOL, GOTTINGEN, GERMANY.; DIETZ, CARSTEN; …	J. FISH DIS.	REPLACING FISHMEAL, A FINITE RESOURCE WITH HIGH MARKET DEMAND, IN THE DIET OF CARNIVOROUS RAINBOW TROUT WITH PROTEINS FROM ALTERNATIVE SOURCES MAY BE A CHALLENGE FOR THESE FISH. THEREFORE, THIS STUDY INVESTIGATED WHETHER REPLACING FISHMEAL WITH PROTEIN DERIVED FROM HERMETIA ILLUCENS OR ARTHROSPIRA PLATENSIS COULD PROMOTE DISEASE SUSCEPTIBILITY IN LOCAL TROUT POPULATIONS WITH DIFFERENT GROWTH PERF…		ADAMEK, M (CORRESPONDING AUTHOR), UNIV VET MED HANNOVER, INST PARASITOL, FISH DIS RES UNIT, BUENTEWEG 17, D-30559 HANNOVER, GERMANY	10.1111/jfd.13846			0140-7775	JOURNAL OF FISH DISEASES	ENGLISH	1	11	1269-1283			WILEY	ISI	IN VITRO MODELLING OF THE INFLUENCE OF ALTERNATIVE FEEDS (<I>HERMETIA ILLUCENS, ARTHROSPIRA PLATENSIS</I>) ON THE RESISTANCE OF DIFFERENT RAINBOW TROUT POPULATIONS (<I>ONCORHYNCHUS MYKISS</I>) AGAINST THE VIRAL HAEMORRHAGIC SEPTICAEMIA VIRUS AND YERSINIA RUCKERI	ARTICLE		46	2023	Period 3	BAUER JULIA;ADAMEK MIKOLAJ;MIEBACH ANNE-CARINA;GAEHRKEN; JAKOB;WESSELS STEPHAN;TETENS JENS;DIETZ CARSTEN; SUENDER ANGELA;MATRAS MAREK;STACHNIK MAGDALENA;REICHERT; MICHAL;STEINHAGEN DIETER	J FISH DIS	none	UNIV VET MED HANNOVER;UNIV VET MED HANNOVER;UNIV GOETTINGEN;UNIV GOETTINGEN;NATL VET RES INST;UNIV VET MED HANNOVER	UNIV VET MED HANNOVER		BAUER J, 2023, J FISH DIS	BAUER J, 2023, J FISH DIS	111 RIVER ST, HOBOKEN 07030-5774, NJ USA	UNIVERSITY OF VETERINARY MEDICINE HANNOVER; UNIVERSITY OF GOTTINGEN; UNIVERSITY OF GOTTINGEN; NATIONAL VETERINARY INSTITUTE - NATIONAL RESEARCH INSTITUTE; UNIVERSITY OF VETERINARY MEDICINE HANNOVER		MIKOLAJ.ADAMEK@TIHO-HANNOVER.DE			2025-03-25	U8FH1	1365-2761			AUG 2023	NIEDERSAECHSISCHES MINISTERIUM FUR WISSENSCHAFT UND KULTUR; MINISTRY FOR SCIENCE AND CULTURE IN LOWER SAXONY	NIEDERSAECHSISCHES MINISTERIUM FUR WISSENSCHAFT UND KULTUR; MINISTRY FOR SCIENCE AND CULTURE IN LOWER SAXONY	NOV
BELGHIT I;LILAND N;GJESDAL P;BIANCAROSA ;IRENE I;MENCHETTI E;LI Y;WAAGBO R;KROGDAHL A;LOCK E	INSECT MEAL; ATLANTIC SALMON; GROWTH PERFORMANCES; FILLET SENSORY; QUALITY	MEDIUM-CHAIN TRIGLYCERIDES; POLKA-DOT GROUPER; COD GADUS-MORHUA; PRE-PUPAE MEAL; HERMETIA-ILLUCENS; GROWTH-PERFORMANCE; RAINBOW-TROUT; ONCORHYNCHUS-MYKISS; POLYAMINE TURNOVER; ENZYME-ACTIVITIES	BELGHIT, I (CORRESPONDING AUTHOR), INST MARINE RES, DEPT REQUIREMENT \& WELF, NORDNESGATEN 50, N-5005 BERGEN, NORWAY.; BELGHIT, IKRAM; LILAND, NINA S.; GJESDAL, PETTER; BIANCAROSA, IRENE; MENCHETTI, ELISA; WAAGBO, RUNE; LOCK, ERIK-JAN, INST MARINE RES, POB 1870, N-5817 BERGEN, NORWAY.; BIANCAROSA, IRENE, UNIV BERGEN, DEPT BIOL, THORMOHLENSGT 53 A-B,POB 7803, N-5020 BERGEN, NORWAY.; LI, YANXIAN; K…	AQUACULTURE	A FEEDING TRIAL WAS CONDUCTED TO TEST THE GROWTH POTENTIAL, NUTRITIONAL UTILIZATION, LIVER HEALTH AND FILLET SENSORY PARAMETERS OF SEA-WATER ATLANTIC SALMON (SALMO SOLAR L.) FED DIETS WITH INCREASING SUBSTITUTION OF FISH MEAL WITH INSECT MEAL. THE INSECT MEAL WAS PRODUCED FROM BLACK SOLDIER FLY LARVAE (HERMETIA ILLUCENS, L.). TRIPLICATE SEA-CAGES OF SALMON WERE FED ONE OF FOUR ISONITROGENOUS AND …		BELGHIT, I (CORRESPONDING AUTHOR), INST MARINE RES, DEPT REQUIREMENT \& WELF, NORDNESGATEN 50, N-5005 BERGEN, NORWAY	10.1016/j.aquaculture.2018.12.032			0044-8486	AQUACULTURE	ENGLISH	310		609-619			ELSEVIER	ISI	BLACK SOLDIER FLY LARVAE MEAL CAN REPLACE FISH MEAL IN DIETS OF SEA-WATER PHASE ATLANTIC SALMON (<I>SALMO SALAR</I>)	ARTICLE		503	2019	Period 3	BELGHIT IKRAM;LILAND NINA S;GJESDAL PETTER;BIANCAROSA; IRENE;MENCHETTI ELISA;LI YANXIAN;WAAGBO RUNE; KROGDAHL ASHILD;LOCK ERIK-JAN	AQUACULTURE	none	INST MARINE RES;INST MARINE RES;UNIV BERGEN;NORWEGIAN UNIV LIFE SCI NMBU	INST MARINE RES		BELGHIT I, 2019, AQUACULTURE	BELGHIT I, 2019, AQUACULTURE	RADARWEG 29, 1043 NX AMSTERDAM, NETHERLANDS	INSTITUTE OF MARINE RESEARCH - NORWAY; UNIVERSITY OF BERGEN; NORWEGIAN UNIVERSITY OF LIFE SCIENCES		IKRAM.BELGHIT@HI.NO			2025-03-25	HL4XW	1873-5622	Y	N		NORWEGIAN RESEARCH COUNCIL [238997, 220634]	THIS STUDY WAS SUPPORTED BY THE NORWEGIAN RESEARCH COUNCIL PROJECT AQUAFLY, GRANT NUMBER 238997 AND RAFFPINN, GRANT NUMBER 220634. SPECIAL THANKS TO; TURID MORKORE AT NOFIMA (AS, NORWAY) FOR THE SENSORY TESTING EVALUATION, ALL THE TECHNICAL STAFF AT GIFAS (INNDYR, NORWAY) AND ODA KVALSVIK STENBERG (UNIVERSITY OF BERGEN, NORWAY) FOR FISH SAMPLING. NO POTENTIAL CONFLICT OF INTEREST WAS REPORTED BY …	MAR 30
BELGHIT I;LILAND N;LUNDEBYE A;TIBON ;JOJO J;SINDRE H;NILSEN H;HAGEMANN A;SELE ;VERONIKA V	SALMON WASTE; INSECT SPECIES; SUSTAINABLE FEED INGREDIENTS; CIRCULAR; BIOECONOMY; PATHOGENS; PERSISTENT ORGANIC POLLUTANTS	SALMON SALMO-SALAR; PANCREATIC-NECROSIS-VIRUS; ATLANTIC SALMON; HERMETIA-ILLUCENS; FISH-OIL; LARVAE; FOOD; INSECTS	BELGHIT, I (CORRESPONDING AUTHOR), INST MARINE RES, POB 1870 NORDNES, N-5817 BERGEN, NORWAY.; BELGHIT, IKRAM; LILAND, NINA S.; LUNDEBYE, ANNE-KATRINE; TIBON, JOJO; SELE, VERONIKA, INST MARINE RES, POB 1870 NORDNES, N-5817 BERGEN, NORWAY.; SINDRE, HILDE, NORWEGIAN VET INST, AS, NORWAY.; NILSEN, HANNE, NORWEGIAN VET INST, POB 1263 SENTRUM, N-5811 BERGEN, NORWAY.; HAGEMANN, ANDREAS, SINTEF OCEAN, DE…	WASTE MANAGE.	AQUACULTURE SLUDGE (UNEATEN FEED AND FAECES) IS NUTRIENT RICH AND HAS POTENTIAL AS FEED FOR INSECTS. THE AIM OF THIS STUDY WAS TO INVESTIGATE THE TRANSFER OF CHEMICAL AND BIOLOGICAL CONTAMINANTS, AS WELL AS NUTRIENTS, FROM AQUACULTURE SLUDGE TO BLACK SOLDIER FLY LARVAE. THE LARVAE WERE REARED ON A SLUDGE MIXTURE MADE OF DIFFERENT SLUDGES COLLECTED FROM NORWEGIAN FRESHWATER SALMONID FACILITIES. TH…		BELGHIT, I (CORRESPONDING AUTHOR), INST MARINE RES, POB 1870 NORDNES, N-5817 BERGEN, NORWAY	10.1016/j.wasman.2024.07.005			0956-053X	WASTE MANAGEMENT	ENGLISH	3		39-49			PERGAMON-ELSEVIER SCIENCE LTD	ISI	AQUACULTURE SLUDGE AS FEED FOR BLACK SOLDIER FLY: TRANSFER OF CHEMICAL AND BIOLOGICAL CONTAMINANTS AND NUTRIENTS	ARTICLE		187	2024	Period 3	BELGHIT IKRAM;LILAND NINA S;LUNDEBYE ANNE-KATRINE;TIBON; JOJO;SINDRE HILDE;NILSEN HANNE;HAGEMANN ANDREAS;SELE; VERONIKA	WASTE MANAGE	none	INST MARINE RES;INST MARINE RES;NORWEGIAN VET INST;NORWEGIAN VET INST;TIOTECH AS	INST MARINE RES		BELGHIT I, 2024, WASTE MANAGE	BELGHIT I, 2024, WASTE MANAGE	THE BOULEVARD, LANGFORD LANE, KIDLINGTON, OXFORD OX5 1GB, ENGLAND	INSTITUTE OF MARINE RESEARCH - NORWAY; NORWEGIAN VETERINARY INSTITUTE; NORWEGIAN VETERINARY INSTITUTE; SINTEF		IKRAM.BELGHIT@HI.NO NINA.LILAND@HI.NO ANNE-KATRINE.LUNDEBYE@HI.NO JOJO@TIOTECH.COM HILDE.SINDRE@VETINST.NO HANNE.NILSEN@VETINST.NO ANDREAS.HAGEMANN@SINTEF.NO VERONIKA.SELE@HI.NO			2025-03-25	K7B7O	1879-2456			JUL 2024	FHF - NORWEGIAN SEAFOOD RESEARCH FUND ('' SECUREFEED ``) [901732]	THIS WORK WAS FUNDED BY A GRANT FROM FHF - NORWEGIAN SEAFOOD RESEARCH FUND ('' SECUREFEED `` , GRANT NO. \#901732) . THE AUTHORS ARE THANKFUL TO JOACHIM NORDB \& OSLASH; , LENE GUNDERSEN, THOMAS BURTENSHAW R \& OSLASH; TTINGEN AND MARKUS LIE SKADAL (INSTITUTE OF MARINE RESEARCH) FOR THEIR SUPPORT AND HELP. THE AUTHORS THANKS LONE THIEL ENGERDAHL AND SAIMA NASRIN MOHAMMAD, BOTH NORWEGIAN VETERINAR…	OCT 1
BELGHIT I;LILAND N;WAAGBO R;BIANCAROSA ;IRENE I;PELUSIO N;LI Y;KROGDAHL A;LOCK ;ERIK-JAN E	ALTERNATIVE FEED INGREDIENTS; ATLANTIC SALMON; INSECT MEAL; INSECT OIL; SEAWEEDS	BLACK SOLDIER FLY; TROUT ONCORHYNCHUS-MYKISS; ILLUCENS LARVAE MEAL; PRE-PUPAE MEAL; HERMETIA-ILLUCENS; GROWTH-PERFORMANCE; RAINBOW-TROUT; FISH-MEAL; DICENTRARCHUS-LABRAX; ENZYME-ACTIVITIES	BELGHIT, I (CORRESPONDING AUTHOR), INST MARINE RES, DEPT REQUIREMENTS \& WELF, POB 1870 NORDNES, N-5817 BERGEN, NORWAY.; BELGHIT, IKRAM; LILAND, NINA S.; WAAGBO, RUNE; BIANCAROSA, IRENE; LOCK, ERIK-JAN, INST MARINE RES, POB 1870 NORDNES, N-5817 BERGEN, NORWAY.; BIANCAROSA, IRENE, UNIV BERGEN, DEPT BIOL, THORMOHLENSGT 53 A-B,POB 7803, N-5020 BERGEN, NORWAY.; PELUSIO, NICOLE, UNIV POLITECN MARCHE, …	AQUACULTURE	IN THE PRESENT STUDY, WE AIMED TO ASSESS THE EFFECT OF DIETARY INSECT MEAL (IM) AND INSECT OIL (IO) ON GROWTH PERFORMANCE, BODY COMPOSITION AND NUTRIENT DIGESTIBILITY OF FRESHWATER REARED ATLANTIC SALMON. THE IM AND IO WERE PRODUCED FROM BLACK SOLDIER FLY LARVAE (HERMETIA ILLUCENS, L.; BSF) THAT HAD BEEN GROWN ON (1) MEDIA CONTAINING ORGANIC WASTE STREAMS, OR ON (2) MEDIA PARTIALLY CONTAINING SEA…		BELGHIT, I (CORRESPONDING AUTHOR), INST MARINE RES, DEPT REQUIREMENTS \& WELF, POB 1870 NORDNES, N-5817 BERGEN, NORWAY	10.1016/j.aquaculture.2018.03.016			0044-8486	AQUACULTURE	ENGLISH	198		72-81			ELSEVIER SCIENCE BV	ISI	POTENTIAL OF INSECT-BASED DIETS FOR ATLANTIC SALMON (<I>SALMO SALAR</I>)	ARTICLE		491	2018	Period 2	BELGHIT IKRAM;LILAND NINA S;WAAGBO RUNE;BIANCAROSA; IRENE;PELUSIO NICOLE;LI YANXIAN;KROGDAHL ASHILD;LOCK; ERIK-JAN	AQUACULTURE	none	INST MARINE RES;INST MARINE RES;UNIV BERGEN;UNIV POLITECN MARCHE;NORWEGIAN UNIV LIFE SCI NMBU	INST MARINE RES		BELGHIT I, 2018, AQUACULTURE	BELGHIT I, 2018, AQUACULTURE	PO BOX 211, 1000 AE AMSTERDAM, NETHERLANDS	INSTITUTE OF MARINE RESEARCH - NORWAY; UNIVERSITY OF BERGEN; MARCHE POLYTECHNIC UNIVERSITY; NORWEGIAN UNIVERSITY OF LIFE SCIENCES		IKRAM.BELGHIT@HI.NO			2025-03-25	GE1XF	1873-5622	Y	N		NORWEGIAN RESEARCH COUNCIL [238997]; RAFFPINN [220634]	THIS STUDY WAS SUPPORTED BY THE NORWEGIAN RESEARCH COUNCIL PROJECT AQUAFLY, GRANT NUMBER 238997 AND RAFFPINN, GRANT NUMBER 220634. THANKS TO MARIT ESPE FOR READING THE ARTICLE AND COMING WITH VALUABLE INPUT. NO POTENTIAL CONFLICTS OF INTEREST WERE REPORTED BY THE AUTHOR(S).	APR 1
BELGHIT I;LOCK E;FUMIERE O;LECRENIER ;MARIE-CAROLINE M;RENARD P;DIEU M;BERNTSSEN M;H. G H;PALMBLAD M;RASINGER J	INSECT MEAL; SHOTGUN PROTEOMICS; SPECIES DIFFERENTIATION; PROTEIN; QUANTIFICATION	PROTEIN CONVERSION FACTORS; PROCESSED ANIMAL PROTEINS; HERMETIA-ILLUCENS; LARVAE MEAL; FISH-MEAL; IDENTIFICATION; DIETS; FOOD; PROTEOMICS; NUTRIENT	BELGHIT, I; RASINGER, JD (CORRESPONDING AUTHOR), INST MARINE RES, POB 1870 NORDNES, N-5817 BERGEN, NORWAY.; BELGHIT, IKRAM; LOCK, ERIK-JAN; BERNTSSEN, MARC H. G.; RASINGER, JOSEF D., INST MARINE RES, POB 1870 NORDNES, N-5817 BERGEN, NORWAY.; FUMIERE, OLIVIER; LECRENIER, MARIE-CAROLINE, CTR WALLON RECH AGRON CRA W, B-5030 GEMBLOUX, BELGIUM.; RENARD, PATRICIA; DIEU, MARC, UNIV NAMUR, RUE BRUXELLES …	ANIMALS	SIMPLE SUMMARY AQUACULTURE IS AMONGST THE MOST EFFICIENT WAYS TO PRODUCE ANIMAL PROTEIN FOR HUMAN CONSUMPTION, AND THIS SECTOR IS EXPECTED TO CONTINUE TO GROW WORLDWIDE. INCLUSION OF NOVEL PROTEIN SOURCES, LIKE INSECT MEAL, MAY HELP TO MITIGATE THE EXPECTED SCARCITIES OF FEED RESOURCES AND REDUCE ENVIRONMENTAL PRESSURE. HOWEVER, CONSIDERED AS PROCESSED ANIMAL PROTEIN (PAP), INSECT MEAL MUST COMPL…		BELGHIT, I; RASINGER, JD (CORRESPONDING AUTHOR), INST MARINE RES, POB 1870 NORDNES, N-5817 BERGEN, NORWAY	10.3390/ani9050222			2076-2615	ANIMALS	ENGLISH	47	5				MDPI	ISI	SPECIES-SPECIFIC DISCRIMINATION OF INSECT MEALS FOR AQUAFEEDS BY DIRECT COMPARISON OF TANDEM MASS SPECTRA	ARTICLE		9	2019	Period 3	BELGHIT IKRAM;LOCK ERIK-JAN;FUMIERE OLIVIER;LECRENIER; MARIE-CAROLINE;RENARD PATRICIA;DIEU MARC;BERNTSSEN MARC; H G;PALMBLAD MAGNUS;RASINGER JOSEF D	ANIMALS	none	INST MARINE RES;INST MARINE RES;CTR WALLON RECH AGRON CRA W;UNIV NAMUR;UNIV NAMUR;LEIDS UNIV	NOTREPORTED;INST MARINE RES		BELGHIT I, 2019, ANIMALS	BELGHIT I, 2019, ANIMALS	ST ALBAN-ANLAGE 66, CH-4052 BASEL, SWITZERLAND	INSTITUTE OF MARINE RESEARCH - NORWAY; UNIVERSITY OF NAMUR; UNIVERSITY OF NAMUR	222	IKRAM.BELGHIT@HI.NO ERIK-JAN.LOCK@HI.NO O.FUMIERE@CRA.WALLONIE.BE MC.LECRENIER@CRA.WALLONIE.BE PATSY.RENARD@UNAMUR.BE MARC.DIEU@UNAMUR.BE MARC.BERNTSSEN@HI.NO N.M.PALMBLAD@LUMC.NL JOSEF.RASINGER@HI.NO			2025-03-25	IC4UY					NORWEGIAN RESEARCH COUNCIL PROJECT ENTOFOR [268344]	THIS STUDY WAS SUPPORTED BY THE NORWEGIAN RESEARCH COUNCIL PROJECT ENTOFOR, GRANT NUMBER 268344.	MAY
BELGHIT I;WAAGBO R;LOCK E;LILAND N	ATLANTIC SALMON; BLACK SOLDIER FLY; FATTY ACID OXIDATION; LAURIC ACID; LIPID METABOLISM; MEDIUM-CHAIN FA	MEDIUM-CHAIN TRIGLYCERIDES; ILLUCENS LARVAE MEAL; POLKA-DOT GROUPER; SALAR L.; RAINBOW-TROUT; FATTY-ACIDS; GROWTH-PERFORMANCE; COCONUT OIL; FOOD-INTAKE; CHOLESTEROL CONTENT	BELGHIT, I (CORRESPONDING AUTHOR), INST MARINE RES, DEPT REQUIREMENT \& WELF, BERGEN, NORWAY.; BELGHIT, IKRAM; WAAGBO, RUNE; LOCK, ERIK-JAN; LILAND, NINA S., INST MARINE RES, BERGEN, NORWAY.	AQUAC. NUTR.	WE EVALUATED THE EFFECT OF A DIET CONTAINING INSECT MEAL AND INSECT OIL ON NUTRIENT UTILIZATION, TISSUE FATTY ACID PROFILE AND LIPID METABOLISM OF FRESHWATER ATLANTIC SALMON (SALMO SALAR). INSECT MEAL AND INSECT OIL FROM BLACK SOLDIER FLY LARVAE (HERMETIA ILLUCENS, L.; BSF), NATURALLY HIGH IN LAURIC ACID (12:0), WERE USED TO PRODUCE FIVE EXPERIMENTAL DIETS FOR AN EIGHT-WEEK FEEDING TRIAL. 85\% OF…		BELGHIT, I (CORRESPONDING AUTHOR), INST MARINE RES, DEPT REQUIREMENT \& WELF, BERGEN, NORWAY	10.1111/anu.12860			1353-5773	AQUACULTURE NUTRITION	ENGLISH	85	2	343-357			WILEY-HINDAWI	ISI	INSECT-BASED DIETS HIGH IN LAURIC ACID REDUCE LIVER LIPIDS IN FRESHWATER ATLANTIC SALMON	ARTICLE		25	2019	Period 3	BELGHIT IKRAM;WAAGBO RUNE;LOCK ERIK-JAN;LILAND NINA S	AQUAC NUTR	none	INST MARINE RES;INST MARINE RES	INST MARINE RES		BELGHIT I, 2019, AQUAC NUTR	BELGHIT I, 2019, AQUAC NUTR	ADAM HOUSE, 3RD FL, 1 FITZROY SQ, LONDON, WIT 5HE, ENGLAND	INSTITUTE OF MARINE RESEARCH - NORWAY		IKRAM.BELGHIT@HI.NO			2025-03-25	HO5KT	1365-2095				NORWEGIAN RESEARCH COUNCIL [238997, 244253, 220634]	NORWEGIAN RESEARCH COUNCIL, GRANT/AWARD NUMBER: 238997, 244253 AND 220634	APR
BHARATHI S;ANTONY C;RAJAGOPALSAMY C;UMA A;AHILAN B;LINGAM R;KHAN S;PRABU ;E. E	ALTERNATIVE PROTEIN SOURCE; CHANOS CHANOS; DDGS; FINGERLINGS; MILKFISH; PARTIAL REPLACEMENT; SOYBEAN MEAL	DIGESTIVE ENZYME-ACTIVITY; BY-PRODUCT MEAL; HERMETIA-ILLUCENS; DIETARY-PROTEIN; HYBRID TILAPIA; SUNSHINE BASS; DRY-MATTER; GROWTH; AUREUS; SUPPLEMENTATION	BHARATHI, S (CORRESPONDING AUTHOR), TAMIL NADU DR J JAYALALITHAA FISHERIES UNIV, DR MGR FISHERIES COLL \& RES INST, CHENNAI 601204, TAMIL NADU, INDIA.; BHARATHI, S.; RAJAGOPALSAMY, C. B. T.; UMA, A.; AHILAN, B.; LINGAM, R. SOMU SUNDER; PRABU, E., TAMIL NADU DR J JAYALALITHAA FISHERIES UNIV, DR MGR FISHERIES COLL \& RES INST, CHENNAI 601204, TAMIL NADU, INDIA.; ANTONY, CHERYL, TAMIL NADU DR J JAYA…	INDIAN J. FISH.	A 60 DAYS FEEDING TRIAL WAS CONDUCTED TO INVESTIGATE PARTIAL REPLACEMENT OF FISHMEAL (FM) WITH EITHER SOYBEAN MEAL (SBM) OR DISTILLERS DRIED GRAIN SOLUBLES (DDGS) AS ALTERNATIVE PROTEIN SOURCES FOR MILKFISH, CHANOS CHANOS FINGERLINGS. NINE EXPERIMENTAL DIETS WERE FORMULATED WITH EITHER FISHMEAL OR WITH TWO ALTERNATIVE PROTEIN SOURCES SUCH AS SBM OR DDGS AT THREE PROTEIN LEVELS (35, 40 AND 45\%). …		BHARATHI, S (CORRESPONDING AUTHOR), TAMIL NADU DR J JAYALALITHAA FISHERIES UNIV, DR MGR FISHERIES COLL \& RES INST, CHENNAI 601204, TAMIL NADU, INDIA	10.21077/ijf.2020.67.4.99940-08			0970-6011	INDIAN JOURNAL OF FISHERIES	ENGLISH	0	4	62-70			CENTRAL MARINE FISHERIES RESEARCH INST	ISI	PARTIAL REPLACEMENT OF FISHMEAL WITH SOYBEAN MEAL AND DISTILLERS DRIED GRAIN SOLUBLES (DDGS) AS ALTERNATIVE PROTEIN SOURCES FOR MILKFISH <I>CHANOS CHANOS</I> (FORSSKAL, 1775) FINGERLINGS	ARTICLE		67	2020	Period 3	BHARATHI S;ANTONY CHERYL;RAJAGOPALSAMY C B T;UMA A;AHILAN B;LINGAM R SOMU SUNDER;KHAN S FEROSE;PRABU; E	INDIAN J FISH	none	TAMIL NADU DR J JAYALALITHAA FISHERIES UNIV;TAMIL NADU DR J JAYALALITHAA FISHERIES UNIV;TAMIL NADU DR J JAYALALITHAA FISHERIES UNIV;ICAR CENT INST FRESHWATER AQUACULTURE	TAMIL NADU DR J JAYALALITHAA FISHERIES UNIV		BHARATHI S, 2020, INDIAN J FISH	BHARATHI S, 2020, INDIAN J FISH	INDIAN COUNCIL AGRICULTURAL RES, KOCHI, INDIA	TAMIL NADU VETERINARY \& ANIMAL SCIENCES UNIVERSITY; INDIAN COUNCIL OF AGRICULTURAL RESEARCH (ICAR); ICAR - CENTRAL INSTITUTE OF FRESHWATER AQUACULTURE		BHARATHI1995S@GMAIL.COM			2025-03-25	PO5PS					DR. J. JAYALALITHAA FISHERIES UNIVERSITY, NAGAPATTINAM; MANDAPAM CENTRE FOR SUSTAINABLE AQUACULTURE	WE ACKNOWLEDGE DR. J. JAYALALITHAA FISHERIES UNIVERSITY, NAGAPATTINAM AND MANDAPAM CENTRE FOR SUSTAINABLE AQUACULTURE, FOR FUNDS AND FACILITIES OFFERED. WE ALSO THANK DIRECTOR, DIRECTORATE OF INCUBATION AND VOCATIONAL TRAINING IN AQUACULTURE, TNJFU FOR THE HELP RENDERED.
BOLTON C;MULLER N;HYLAND J;JOHNSON M;VALENTE C;DAVIES S;WAN A	BLACK SOLDIER FLY; RAINBOW TROUT; FISH MEAL REPLACEMENT; EXOGENOUS; ENZYMES; PROTEASE; FILLET QUALITY	TENEBRIO-MOLITOR MEAL; FATTY-ACID-COMPOSITION; GROWTH-PERFORMANCE; FISH-MEAL; BODY-COMPOSITION; NUTRIENT DIGESTIBILITY; FEED; SALMON; INSECTS; L.	WAN, AHL (CORRESPONDING AUTHOR), NUI GALWAY, AQUACULTURE \& NUTR RES UNIT ANRU, RYAN INST, CARNA, CO GALWAY, IRELAND.; BOLTON, C. M.; MULLER, N.; HYLAND, J.; JOHNSON, M. P.; VALENTE, C. SOUZA; WAN, A. H. L., NATL UNIV IRELAND GALWAY, AQUACULTURE \& NUTR RES UNIT ANRU, CARNA RES STN, RYAN INST, GALWAY H91 V8Y1, IRELAND.; BOLTON, C. M.; MULLER, N.; HYLAND, J.; JOHNSON, M. P.; VALENTE, C. SOUZA; WAN…	J. AGRIC. FOOD RES.	A PROTEIN GAP EXISTS WITHIN THE SUPPLY OF FISH FEED INGREDIENTS DUE TO INTENSIFYING GLOBAL AQUACULTURE PRODUCTION AND DEMANDS. THIS IS DISTINCTLY ACUTE IN SALMONID FARMING WHERE PROTEIN REQUIREMENTS ARE HIGHER TO OTHER AQUATIC FARMED SPECIES. IN PURSUIT OF A VIABLE ALTERNATIVE, AN EIGHT-WEEK FEEDING TRIAL WAS CONDUCTED TO EVALUATE THE FEASIBILITY OF INCLUDING REARED BLACK SOLDIER FLY (BSF, HERMET…		WAN, AHL (CORRESPONDING AUTHOR), NUI GALWAY, AQUACULTURE \& NUTR RES UNIT ANRU, RYAN INST, CARNA, CO GALWAY, IRELAND	10.1016/j.jafr.2021.100232			2666-1543	JOURNAL OF AGRICULTURE AND FOOD RESEARCH	ENGLISH	8					ELSEVIER	ISI	BLACK SOLDIER FLY LARVAL MEAL WITH EXOGENOUS PROTEASE IN DIETS FOR RAINBOW TROUT (<I>ONCORHYNCHUS</I> <I>MYKISS</I>) PRODUCTION MEETING CONSUMER QUALITY	ARTICLE		6	2021	Period 3	BOLTON C M;MULLER N;HYLAND J;JOHNSON M P; VALENTE C SOUZA;DAVIES S J;WAN A H L	J AGRIC FOOD RES	none	RYAN INST;NATL UNIV IRELAND GALWAY;NATL UNIV IRELAND GALWAY;HARPER ADAMS UNIV	RYAN INST		BOLTON C, 2021, J AGRIC FOOD RES	BOLTON C, 2021, J AGRIC FOOD RES	RADARWEG 29, 1043 NX AMSTERDAM, NETHERLANDS	HARPER ADAMS UNIVERSITY	100232	ALEX.WAN@NUIGALWAY.IE			2025-03-25	YL6OK				NOV 2021	ENTERPRISE IRELAND UNDER THE INNOVATION VOUCHER SCHEME AND SUSTAINABLE PROTEIN FARMS, IRELAND	THIS STUDY WAS FUNDED BY ENTERPRISE IRELAND UNDER THE INNOVATION VOUCHER SCHEME AND SUSTAINABLE PROTEIN FARMS, IRELAND.	DEC
BORDIGNON F;GASCO L;BIROLO M;TROCINO ;ANGELA A;CAIMI C;BALLARIN C;BORTOLETTI ;MARTINA M;NICOLETTO C;MAUCIERI C;XICCATO G	INSECT MEAL; FATTY ACID; APPARENT DIGESTIBILITY COEFFICIENT; RAINBOW; TROUT; FRAGARIA	GROWTH-PERFORMANCE; STOCKING DENSITY; THERMAL TOLERANCE; FLY PREPUPAE; LARVAE MEAL; WASTE-WATER; FISH; AQUACULTURE; NUTRIENT; DIETS	TROCINO, A (CORRESPONDING AUTHOR), UNIV PADUA, DEPT COMPARAT BIOMED \& FOOD SCI BCA, VIALE UNIV 16, I-35020 LEGNARO, PADOVA, ITALY.; BORDIGNON, FRANCESCO; TROCINO, ANGELA; BALLARIN, CRISTINA; BORTOLETTI, MARTINA, UNIV PADUA, DEPT COMPARAT BIOMED \& FOOD SCI BCA, VIALE UNIV 16, I-35020 LEGNARO, PADOVA, ITALY.; BORDIGNON, FRANCESCO, UNIV POLITECN VALENCIA, INST ANIM SCI \& TECHNOL, GRP AQUACULTURE …	AQUACULTURE	IN THIS STUDY, WE EVALUATED THE EFFECTS OF DIETARY SUBSTITUTION OF FISHMEAL (FM) WITH PARTIALLY DEFATTED HERMETIA ILLUCENS MEAL (HI) ON THE GROWTH, FEED DIGESTIBILITY, GUT MORPHOLOGY, AND FILLET QUALITY OF RAINBOW TROUT REARED IN A LOW-TECH AQUAPONIC SYSTEM. A TOTAL OF 173 RAINBOW TROUT (INITIAL BODY WEIGHT: 156 G +/- 39.8 G) WERE DISTRIBUTED AMONG NINE EXPERIMENTAL AQUAPONIC UNITS. THREE DIETS W…		TROCINO, A (CORRESPONDING AUTHOR), UNIV PADUA, DEPT COMPARAT BIOMED \& FOOD SCI BCA, VIALE UNIV 16, I-35020 LEGNARO, PADOVA, ITALY	10.1016/j.aquaculture.2021.737279			0044-8486	AQUACULTURE	ENGLISH	14					ELSEVIER	ISI	PERFORMANCE AND FILLET TRAITS OF RAINBOW TROUT (<I>ONCORHYNCHUS MYKISS</I>) FED DIFFERENT LEVELS OF <I>HERMETIA ILLUCENS</I> MEAL IN A LOW-TECH AQUAPONIC SYSTEM	ARTICLE		546	2022	Period 3	BORDIGNON FRANCESCO;GASCO LAURA;BIROLO MARCO;TROCINO; ANGELA;CAIMI CHRISTIAN;BALLARIN CRISTINA;BORTOLETTI; MARTINA;NICOLETTO CARLO;MAUCIERI CARMELO;XICCATO GEROLAMO	AQUACULTURE	none	UNIV PADUA;UNIV PADUA;UNIV POLITECN VALENCIA;UNIV TURIN;UNIV PADUA	UNIV PADUA		BORDIGNON F, 2022, AQUACULTURE	BORDIGNON F, 2022, AQUACULTURE	RADARWEG 29, 1043 NX AMSTERDAM, NETHERLANDS	UNIVERSITY OF PADUA; UNIVERSITAT POLITECNICA DE VALENCIA; UNIVERSITY OF TURIN; UNIVERSITY OF PADUA	737279	ANGELA.TROCINO@UNIPD.IT			2025-03-25	XG3OL	1873-5622			AUG 2021	UNIVERSITY OF PADOVA [BIRD 179231, CUP: C52F17000140005]; ECCEAQUA PROJECT (MIUR) [CUP: C26C18000030004]	THE RESEARCH WAS FUNDED BY THE UNIVERSITY OF PADOVA (BIRD 179231; CUP: C52F17000140005) . THE PHD GRANT AWARDED TO FRANCESCO BORDIGNON IS FUNDED BY THE ECCEAQUA PROJECT (MIUR; CUP: C26C18000030004) .	JAN 15
BORDIGNON F;TROCINO A;GASCO L;ODDON ;SARA B S;XICCATO G;BERTON M	FISH MEAL; BLACK SOLDIER FLY; INSECT MEAL; LIFE CYCLE ASSESSMENT; RAINBOW TROUT	LIFE-CYCLE ASSESSMENT; LAND-USE CHANGE; FEED; FOOTPRINT; INSECTS	BERTON, M (CORRESPONDING AUTHOR), UNIV PADUA, DEPT AGRON FOOD NAT RESOURCES ANIM \& ENVIRONM DAFN, VIALE UNIV 16, I-35020 PADUA, ITALY.; BORDIGNON, FRANCESCO; TROCINO, ANGELA; XICCATO, GEROLAMO; BERTON, MARCO, UNIV PADUA, DEPT AGRON FOOD NAT RESOURCES ANIM \& ENVIRONM DAFN, VIALE UNIV 16, I-35020 PADUA, ITALY.; TROCINO, ANGELA, UNIV PADUA, DEPT COMPARAT BIOMED \& FOOD SCI BCA, VIALE UNIV 16, I-35…	J. CLEAN PROD.	IN ADVANCING TOWARDS MORE SUSTAINABLE AQUACULTURE, THE INCLUSION OF INSECT MEALS IN AQUAFEEDS HAS SIGNIFICANT POTENTIAL TO INCREASE CIRCULARITY AND REDUCE ENVIRONMENTAL IMPACTS, ESPECIALLY IN AQUAPONICS. NEVERTHELESS, THERE IS A LACK OF INFORMATION REGARDING THE ENVIRONMENTAL PERFORMANCE OF THESE INNOVATIVE FEEDING AND MANAGEMENT SOLUTIONS. THIS STUDY ASSESSED THE ENVIRONMENTAL IMPACT ASSOCIATED …		BERTON, M (CORRESPONDING AUTHOR), UNIV PADUA, DEPT AGRON FOOD NAT RESOURCES ANIM \& ENVIRONM DAFN, VIALE UNIV 16, I-35020 PADUA, ITALY	10.1016/j.jclepro.2024.142901			0959-6526	JOURNAL OF CLEANER PRODUCTION	ENGLISH	1					ELSEVIER SCI LTD	ISI	TOWARDS CIRCULARITY IN AQUACULTURE SYSTEMS: ENVIRONMENTAL IMPACT OF HERMETIA ILLUCENS MEAL INCLUSION IN DIETS FOR RAINBOW TROUT REARED IN AQUAPONICS	ARTICLE		466	2024	Period 3	BORDIGNON FRANCESCO;TROCINO ANGELA;GASCO LAURA;ODDON; SARA BELLEZZA;XICCATO GEROLAMO;BERTON MARCO	J CLEAN PROD	none	UNIV PADUA;UNIV PADUA;UNIV PADUA;UNIV TORINO	UNIV PADUA		BORDIGNON F, 2024, J CLEAN PROD	BORDIGNON F, 2024, J CLEAN PROD	125 LONDON WALL, LONDON, ENGLAND	UNIVERSITY OF PADUA; UNIVERSITY OF PADUA; UNIVERSITY OF TURIN	142901	MARCO.BERTON.1@UNIPD.IT			2025-03-25	WZ8Q4	1879-1786			JUN 2024	REACT EU PON 2014-2021 - MINISTERO DELL'UNIVERSITA E DELLA RICERCA; AGRITECH - NATIONAL RESEARCH CENTRE FOR AGRICULTURAL TECHNOLOGIES [CUP: C93C22002790001]	DR. MARCO BERTON WAS SUPPORTED BY REACT EU PON 2014-2021. RICERCA E INNOVAZIONE, ASSE IV, AZIONE IV.6, FUNDED BY MINISTERO DELL'UNIVERSITA E DELLA RICERCA (PROGETTO: ``IMPRONTA ECOLOGICA DEI SISTEMI ZOOTECNICI: QUANTIFICAZIONE, RELAZIONI CON ALTRI INDICATORI DI SOSTENIBILITA E STRATEGIE DI MIGLIORAMENTO-LIVE-GREEN: TRANSITION TOWARDS GREENING FOR LIVESTOCK FARMING SYSTEMS''). DR. FRANCESCO BORDIG…	AUG 10
BORGOGNO M;DINNELLA C;IACONISI V;FUSI ;RENZO R;SCARPALEGGIA C;SCHIAVONE A;MONTELEONE ;ERMINIO E;GASCO L;PARISI G	HERMETIA ILLUCENS; INSECT FEEDING; RAINBOW TROUT; DESCRIPTIVE ANALYSIS; TEMPORAL DOMINANCE OF SENSATION	BASS DICENTRARCHUS-LABRAX; FATTY-ACID PROFILES; BREAM SPARUS-AURATA; GROWTH-PERFORMANCE; VEGETABLE-OILS; FLESH QUALITY; FLY PREPUPAE; WILD; TEXTURE; MUSCLE	PARISI, G (CORRESPONDING AUTHOR), UNIV FLORENCE, SECT ANIM SCI, DEPT AGRIFOOD PROD \& ENVIRONM SCI, VIA CASCINE 5, I-50144 FLORENCE, ITALY.; BORGOGNO, MONICA; IACONISI, VALERIA; SCARPALEGGIA, CLAUDIA; PARISI, GIULIANA, UNIV FLORENCE, DEPT AGRIFOOD PROD \& ENVIRONM SCI DISPAA, FLORENCE, ITALY.; DINNELLA, CATERINA; FUSI, RENZO; MONTELEONE, ERMINIO, UNIV FLORENCE, DEPT AGR FOOD \& FOREST SYST MANAGE…	J. SCI. FOOD AGRIC.	BACKGROUNDDIET IMPLEMENTATION WITH INSECT MEAL HAS AROUSED INCREASED ATTENTION IN AQUACULTURE CONSIDERING THE ADVANTAGES OF THIS NEW PROTEIN SOURCE. THE EFFECT OF HERMETIA ILLUCENS MEAL (HI) INCLUSION IN DIETS ON RAINBOW TROUT PHYSICAL-CHEMICAL AND SENSORY PROPERTIES WAS EVALUATED. THREE DIETS WERE PREPARED: HI0, HI25, HI50, WITH 0, 25 AND 50\% OF HI REPLACING FISH MEAL, RESPECTIVELY. FILLET SENS…		PARISI, G (CORRESPONDING AUTHOR), UNIV FLORENCE, SECT ANIM SCI, DEPT AGRIFOOD PROD \& ENVIRONM SCI, VIA CASCINE 5, I-50144 FLORENCE, ITALY	10.1002/jsfa.8191			0022-5142	JOURNAL OF THE SCIENCE OF FOOD AND AGRICULTURE	ENGLISH	81	10	3402-3411			WILEY	ISI	INCLUSION OF <I>HERMETIA ILLUCENS</I> LARVAE MEAL ON RAINBOW TROUT (<I>ONCORHYNCHUS MYKISS</I>) FEED: EFFECT ON SENSORY PROFILE ACCORDING TO STATIC AND DYNAMIC EVALUATIONS	ARTICLE		97	2017	Period 2	BORGOGNO MONICA;DINNELLA CATERINA;IACONISI VALERIA;FUSI; RENZO;SCARPALEGGIA CLAUDIA;SCHIAVONE ACHILLE;MONTELEONE; ERMINIO;GASCO LAURA;PARISI GIULIANA	J SCI FOOD AGRIC	none	UNIV FLORENCE;UNIV FLORENCE;UNIV FLORENCE;UNIV TURIN;UNIV TURIN	UNIV FLORENCE		BORGOGNO M, 2017, J SCI FOOD AGRIC	BORGOGNO M, 2017, J SCI FOOD AGRIC	111 RIVER ST, HOBOKEN 07030-5774, NJ USA	UNIVERSITY OF FLORENCE; UNIVERSITY OF FLORENCE; UNIVERSITY OF TURIN; UNIVERSITY OF TURIN		GIULIANA.PARISI@UNIFI.IT			2025-03-25	EX4WP	1097-0010				UNIVERSITY OF FLORENCE, ATENEO RESEARCH PROJECT; UNIVERSITY OF TURIN	THE RESEARCH WAS FUNDED BY THE UNIVERSITY OF FLORENCE, ATENEO RESEARCH PROJECT (2014) AND BY THE UNIVERSITY OF TURIN, EX-60\% GRANT (2014).	AUG 15
BOSI A;BANFI D;MORONI F;CECCOTTI ;CHIARA C;GIRON M;ANTONINI M;GIARONI ;CRISTINA C;TEROVA G		ENTERIC NERVOUS-SYSTEM; GUINEA-PIG; RAINBOW-TROUT; ATLANTIC COD; LONGITUDINAL MUSCLE; ONCORHYNCHUS-MYKISS; MYENTERIC PLEXUS; INTESTINE; NEURONS; 5-HYDROXYTRYPTAMINE	GIARONI, C (CORRESPONDING AUTHOR), UNIV INSUBRIA, DEPT MED \& SURG, VIA JH DUNANT 5, VARESE, ITALY.; BOSI, ANNALISA; BANFI, DAVIDE; GIARONI, CRISTINA, UNIV INSUBRIA, DEPT MED \& SURG, VIA JH DUNANT 5, VARESE, ITALY.; MORONI, FEDERICO; CECCOTTI, CHIARA; ANTONINI, MICAELA; TEROVA, GENCIANA, VARESE, DEPT BIOTECHNOL \& LIFE SCI, VIA JH DUNANT 3, VARESE, ITALY.; GIRON, MARIA CECILIA, UNIV PADUA, DEPT …	SCI REP	ALTERNATIVE NUTRIENT SOURCES TO FISHMEAL FOR FISH FEED, SUCH AS INSECT MEALS, REPRESENT A PROMISING SUSTAINABLE SUPPLY. HOWEVER, THE CONSEQUENCES FOR FISH DIGESTIVE FUNCTION HAVE NOT BEEN EXHAUSTIVELY INVESTIGATED. IN THE PRESENT STUDY WE EVALUATED THE EFFECT OF PARTIAL FISHMEAL SUBSTITUTION WITH 10\% HERMETIA ILLUCENS (HI10) LARVAE MEAL ON THE NEUROMUSCULAR FUNCTION OF PROXIMAL AND DISTAL INTEST…		GIARONI, C (CORRESPONDING AUTHOR), UNIV INSUBRIA, DEPT MED \& SURG, VIA JH DUNANT 5, VARESE, ITALY	10.1038/s41598-021-01242-1			2045-2322	SCIENTIFIC REPORTS	ENGLISH	11	1				NATURE PORTFOLIO	ISI	EFFECT OF PARTIAL SUBSTITUTION OF FISHMEAL WITH INSECT MEAL (<I>HERMETIA ILLUCENS</I>) ON GUT NEUROMUSCULAR FUNCTION IN GILTHEAD SEA BREAM (<I>SPARUS AURATA</I>)	ARTICLE		11	2021	Period 3	BOSI ANNALISA;BANFI DAVIDE;MORONI FEDERICO;CECCOTTI; CHIARA;GIRON MARIA CECILIA;ANTONINI MICAELA;GIARONI; CRISTINA;TEROVA GENCIANA	SCI REP	none	UNIV INSUBRIA;UNIV INSUBRIA;DEPT BIOTECHNOL AND LIFE SCI;UNIV PADUA	UNIV INSUBRIA		BOSI A, 2021, SCI REP	BOSI A, 2021, SCI REP	HEIDELBERGER PLATZ 3, BERLIN, 14197, GERMANY	UNIVERSITY OF INSUBRIA; UNIVERSITY OF PADUA	21788	CRISTINA.GIARONI@UNINSUBRIA.IT			2025-03-25	WT8HZ					EU HORIZON 2020 AQUAIMPACT PROJECT [818367]; ITALIAN MINISTRY OF UNIVERSITY AND RESEARCH; UNIVERSITY OF INSUBRIA	DR FABRIZIO BOLOGNESE IS KINDLY ACKNOWLEDGED FOR THE TECHNICAL SUPPORT IN CONFOCAL MICROSCOPY ACQUISITION. FUNDS TO GT BY THE EU HORIZON 2020 AQUAIMPACT PROJECT (GENOMIC AND NUTRITIONAL INNOVATIONS FOR GENETICALLY SUPERIOR FARMED FISH TO IMPROVE EFFICIENCY IN EUROPEAN AQUACULTURE; 818367) AND GRANTS FROM THE ITALIAN MINISTRY OF UNIVERSITY AND RESEARCH AND FROM THE UNIVERSITY OF INSUBRIA TO GC, FI…	NOV 8
BRUNI L;BELGHIT I;LOCK E;SECCI G;TAITI C;PARISI G	ATLANTIC SALMON; BLACK SOLDIER FLY; ASCOPHYLLUM NODOSUM; AQUACULTURE; FEED; PTR-TOF-MS	RAINBOW-TROUT; GROWTH-PERFORMANCE; ONCORHYNCHUS-MYKISS; OIL SUBSTITUTES; ADOPT INSECTS; FEED; QUALITY; CONSUMERS; DIGESTIBILITY; INCLUSION	PARISI, G (CORRESPONDING AUTHOR), UNIV FLORENCE, DEPT AGR FOOD ENVIRONM \& FORESTRY, VIA CASCINE 5, I-50144 FLORENCE, ITALY.; BRUNI, LEONARDO; SECCI, GIULIA; TAITI, COSIMO; PARISI, GIULIANA, UNIV FLORENCE, DEPT AGR FOOD ENVIRONM \& FORESTRY, VIA CASCINE 5, I-50144 FLORENCE, ITALY.; BELGHIT, IKRAM; LOCK, ERIK-JAN, INST MARINE RES, BERGEN, NORWAY.	J. SCI. FOOD AGRIC.	BACKGROUND THE AQUAFEED SECTOR HAS BEEN REPLACING CONVENTIONAL DIETARY INGREDIENTS WITH MORE ECONOMIC AND ECO-FRIENDLY INGREDIENTS. INSECTS EMBODY A PROMISING ALTERNATIVE AS A RESULT OF BEING HIGHLY NUTRITIOUS AND SHOWING TRAITS LEADING TO A CIRCULAR BIOECONOMY. ATLANTIC SALMON (SALMO SALAR L.) AT THE SEA-WATER STAGE WERE FED DIETS WITH A PARTIAL OR COMPLETE SUBSTITUTION OF FISHMEAL WITH MEAL OF …		PARISI, G (CORRESPONDING AUTHOR), UNIV FLORENCE, DEPT AGR FOOD ENVIRONM \& FORESTRY, VIA CASCINE 5, I-50144 FLORENCE, ITALY	10.1002/jsfa.10108			0022-5142	JOURNAL OF THE SCIENCE OF FOOD AND AGRICULTURE	ENGLISH	68	3	1038-1047			WILEY	ISI	TOTAL REPLACEMENT OF DIETARY FISH MEAL WITH BLACK SOLDIER FLY (<I>HERMETIA ILLUCENS</I>) LARVAE DOES NOT IMPAIR PHYSICAL, CHEMICAL OR VOLATILE COMPOSITION OF FARMED ATLANTIC SALMON (<I>SALMO SALAR</I> L.)	ARTICLE		100	2020	Period 3	BRUNI LEONARDO;BELGHIT IKRAM;LOCK ERIK-JAN;SECCI GIULIA;TAITI COSIMO;PARISI GIULIANA	J SCI FOOD AGRIC	none	UNIV FLORENCE;UNIV FLORENCE;INST MARINE RES	UNIV FLORENCE		BRUNI L, 2020, J SCI FOOD AGRIC	BRUNI L, 2020, J SCI FOOD AGRIC	111 RIVER ST, HOBOKEN 07030-5774, NJ USA	UNIVERSITY OF FLORENCE; INSTITUTE OF MARINE RESEARCH - NORWAY		GIULIANA.PARISI@UNIFI.IT			2025-03-25	KA6EP	1097-0010				NORWEGIAN RESEARCH COUNCIL PROJECT AQUAFLY [238997] FUNDING SOURCE: MEDLINE; ATENEO FUNDS (EX-60\%) FUNDING SOURCE: MEDLINE		FEB
BRUNI L;MILANOVIC V;TULLI F;AQUILANTI ;LUCIA L;PARISI G	ONCORHYNCHUS MYKISS; BLACK SOLDIER FLY; MICROBIOTA; TENERICUTES; PYLORIC; CAECA; NOVEL PROTEIN	BLACK SOLDIER FLY; ONCORHYNCHUS-MYKISS; INTESTINAL MICROBIOME; FISH; GUT; INSECTS; FOOD; COMMUNITIES; METABOLISM; DIVERSITY	BRUNI, L (CORRESPONDING AUTHOR), UNIV FLORENCE, DEPT AGR FOOD ENVIRONM \& FORESTRY DAGRI, VIA CASCINE 5, I-50144 FLORENCE, ITALY.; BRUNI, LEONARDO; PARISI, GIULIANA, UNIV FLORENCE, DEPT AGR FOOD ENVIRONM \& FORESTRY DAGRI, VIA CASCINE 5, I-50144 FLORENCE, ITALY.; MILANOVIC, VESNA; AQUILANTI, LUCIA, UNIV POLITECN MARCHE, DEPT AGR FOOD \& ENVIRONM SCI, VIA BRECCE BIANCHE, I-60131 ANCONA, ITALY.; TU…	AQUACULTURE	GIVEN THE DRIFT TO IMPROVE ECONOMIC AND ECOLOGICAL SUSTAINABILITY OF THE AQUACULTURE SECTOR, NOVEL INGREDIENTS FULFILLING THESE REQUIREMENTS ARE SOUGHT. HERMETIA ILLUCENS, COMMONLY CALLED BLACK SOLDIER FLY, (DIPTERA: STRAT-IOMYDAE; H) IS A PROMISING DIETARY PROTEIN SOURCE BUT ITS EFFECT ON FISH GUT MICROBIOTA IS STILL TO BE CLARIFIED. THE AIM OF THE PRESENT STUDY WAS TO INCREASE THE KNOWLEDGE OF …		BRUNI, L (CORRESPONDING AUTHOR), UNIV FLORENCE, DEPT AGR FOOD ENVIRONM \& FORESTRY DAGRI, VIA CASCINE 5, I-50144 FLORENCE, ITALY	10.1016/j.aquaculture.2022.738109			0044-8486	AQUACULTURE	ENGLISH	10					ELSEVIER	ISI	EFFECT OF DIETS CONTAINING FULL-FAT <I>HERMETIA ILLUCENS </I>ON RAINBOW TROUT MICROBIOTA: A DUAL CULTIVATION-INDEPENDENT APPROACH WITH DGGE AND NGS	ARTICLE		553	2022	Period 3	BRUNI LEONARDO;MILANOVIC VESNA;TULLI FRANCESCA;AQUILANTI; LUCIA;PARISI GIULIANA	AQUACULTURE	none	UNIV FLORENCE;UNIV FLORENCE;UNIV POLITECN MARCHE;UNIV UDINE	UNIV FLORENCE		BRUNI L, 2022, AQUACULTURE	BRUNI L, 2022, AQUACULTURE	RADARWEG 29, 1043 NX AMSTERDAM, NETHERLANDS	UNIVERSITY OF FLORENCE; MARCHE POLYTECHNIC UNIVERSITY; UNIVERSITY OF UDINE	738109	LEONARDO.BRUNI@UNIFI.IT			2025-03-25	0P0HA	1873-5622			MAR 2022	UNIVERSITY OF FLORENCE; UNIVERSITY OF UDINE; AGER 2-SUSHIN [2016-0112]; [AGER 2-SUSHIN]; [COD 2016-0112]	\& NBSP;THE RESEARCH WAS PARTIALLY FUNDED BY ATENEO FUNDS (EX-60\%) OF THE UNIVERSITY OF FLORENCE AND BY PJ\_LIBERA TULLI FROM THE UNIVERSITY OF UDINE. THIS STUDY WAS ALSO SUPPORTED BY THE SUSHIN (SUSTAIN-ABLE FISH FEEDS INNOVATIVE INGREDIENTS) PROJECT, FUNDED BY AGER 2-SUSHIN, COD 2016-0112.	MAY 15
BRUNI L;PASTORELLI R;VITI C;GASCO L;PARISI G	RAINBOW TROUT; INSECT; BLACK SOLDIER FLY; INTESTINAL MICROBIAL; COMMUNITY; DGGE; SUSTAINABLE AQUACULTURE	SALMON SALMO-SALAR; COD GADUS-MORHUA; GRADIENT GEL-ELECTROPHORESIS; PRE-PUPAE MEAL; ATLANTIC SALMON; GUT MICROBIOTA; SOYBEAN-MEAL; FISH-MEAL; GASTROINTESTINAL-TRACT; GROWTH-PERFORMANCE	PARISI, G (CORRESPONDING AUTHOR), VIA CASCINE 5, I-50144 FLORENCE, ITALY.; BRUNI, LEONARDO; PARISI, GIULIANA, UNIV FLORENCE, DEPT AGRIFOOD PROD \& ENVIRONM SCI, SECT ANIM SCI, VIA CASCINE 5, I-50144 FLORENCE, ITALY.; PASTORELLI, ROBERTA, RES CTR AGR \& ENVIRONM CREA AA, VIA LANCIOLA 12-A, FLORENCE, ITALY.; VITI, CARLO, UNIV FLORENCE, DEPT AGRIFOOD PROD \& ENVIRONM SCI, SECT AGR MICROBIOL, PIAZZAL…	AQUACULTURE	SCIENTIFIC RESEARCH HAS EXAMINED THE POSSIBILITY OF REPLACING FISHMEAL WITH ALTERNATIVE PROTEIN SOURCES IN FEED FOR FISH. THE LITERATURE INDICATES THAT INSECTS ARE AN ECO-FRIENDLY NUTRIENT-RICH ALTERNATIVE TO FISHMEAL. THE PURPOSE OF THIS STUDY WAS TO INVESTIGATE THE EFFECTS OF INCLUDING INSECTS IN A DIET FOR RAINBOW TROUT (ONCORHYNCHUS MYKISS), BY ANALYSING ORGANOSOMATIC PARAMETERS, FILLET YIELD…		PARISI, G (CORRESPONDING AUTHOR), VIA CASCINE 5, I-50144 FLORENCE, ITALY	10.1016/j.aquaculture.2018.01.006			0044-8486	AQUACULTURE	ENGLISH	137		56-63			ELSEVIER SCIENCE BV	ISI	CHARACTERISATION OF THE INTESTINAL MICROBIAL COMMUNITIES OF RAINBOW TROUT (<I>ONCORHYNCHUS MYKISS</I>) FED WITH <I>HERMETIA ILLUCENS</I> (BLACK SOLDIER FLY) PARTIALLY DEFATTED LARVA MEAL AS PARTIAL DIETARY PROTEIN SOURCE	ARTICLE		487	2018	Period 2	BRUNI LEONARDO;PASTORELLI ROBERTA;VITI CARLO;GASCO LAURA;PARISI GIULIANA	AQUACULTURE	none	G (CORRESPONDING AUTHOR);UNIV FLORENCE;RES CTR AGR AND ENVIRONM CREA AA;UNIV FLORENCE;UNIV TURIN	NOTDECLARED		BRUNI L, 2018, AQUACULTURE	BRUNI L, 2018, AQUACULTURE	PO BOX 211, 1000 AE AMSTERDAM, NETHERLANDS	UNIVERSITY OF FLORENCE; UNIVERSITY OF FLORENCE; UNIVERSITY OF TURIN		GIULIANA.PARISI@UNIFI.IT			2025-03-25	FV0ZS	1873-5622	Y	N		UNIVERSITY OF FLORENCE FUNDS	THE RESEARCH WAS FINANCED BY UNIVERSITY OF FLORENCE FUNDS (YEAR 2015).	FEB 25
BRUNI L;RANDAZZO B;CARDINALETTI G;ZARANTONIELLO M;MINA F;SECCI G;TULLI ;FRANCESCA F;OLIVOTTO I;PARISI G	BLACK SOLDIER FLY; GENE EXPRESSION; QPCR; QUALITY; DHA; DOCOSAHEXAENOIC; ACID	FLY LARVAE MEAL; GROWTH-PERFORMANCE; JUVENILE JIAN; SOLDIER; FEED; FOOD; OMEGA-3-FATTY-ACIDS; INSECTS; PROFILE; IMPACT	BRUNI, L (CORRESPONDING AUTHOR), UNIV FLORENCE, DEPT AGR FOOD ENVIRONM \& FORESTRY, VIA CASCINE 5, I-50144 FLORENCE, ITALY.; BRUNI, LEONARDO; SECCI, GIULIA; PARISI, GIULIANA, UNIV FLORENCE, DEPT AGR FOOD ENVIRONM \& FORESTRY, VIA CASCINE 5, I-50144 FLORENCE, ITALY.; RANDAZZO, BASILIO; ZARANTONIELLO, MATTEO; OLIVOTTO, IKE, POLYTECH UNIV MARCHE, DEPT LIFE \& ENVIRONM SCI, VIA BRECCE BIANCHE, I-6013…	AQUACULTURE	INSECTS ARE ABLE TO BIO-CONVERT ORGANIC BY-PRODUCTS INTO A SUSTAINABLE BIOMASS FOR AQUAFEED FORMULATION. SPECIFICALLY, AMONG SEVERAL INSECT SPECIES, HERMETIA ILLUCENS (H) IS PARTICULARLY INTERESTING FOR ITS NUTRITIOUS TRAITS BUT, UNFORTUNATELY, THE LIPIDIC FRACTION IS POORLY REPRESENTED BY POLYUNSATURATED FATTY ACIDS N-3 AND POSES SOME LIMITS IN ITS APPLICATION IN AQUAFEED FORMULATION. THE PRESEN…		BRUNI, L (CORRESPONDING AUTHOR), UNIV FLORENCE, DEPT AGR FOOD ENVIRONM \& FORESTRY, VIA CASCINE 5, I-50144 FLORENCE, ITALY	10.1016/j.aquaculture.2020.735678			0044-8486	AQUACULTURE	ENGLISH	55					ELSEVIER	ISI	DIETARY INCLUSION OF FULL-FAT <I>HERMETIA ILLUCENS</I> PREPUPAE MEAL IN PRACTICAL DIETS FOR RAINBOW TROUT <I>(ONCORHYNCHUS MYKISS):</I> LIPID METABOLISM AND FILLET QUALITY INVESTIGATIONS	ARTICLE		529	2020	Period 3	BRUNI LEONARDO;RANDAZZO BASILIO;CARDINALETTI GLORIANA; ZARANTONIELLO MATTEO;MINA FABIO;SECCI GIULIA;TULLI; FRANCESCA;OLIVOTTO IKE;PARISI GIULIANA	AQUACULTURE	none	UNIV FLORENCE;UNIV FLORENCE;POLYTECH UNIV MARCHE;UNIV UDINE	UNIV FLORENCE		BRUNI L, 2020, AQUACULTURE	BRUNI L, 2020, AQUACULTURE	RADARWEG 29, 1043 NX AMSTERDAM, NETHERLANDS	UNIVERSITY OF FLORENCE; MARCHE POLYTECHNIC UNIVERSITY; UNIVERSITY OF UDINE	735678	LEONARDO.BRUNI@UNIFI.IT			2025-03-25	NK0YJ	1873-5622				SUSHIN (SUSTAINABLE FISH FEEDS INNOVATIVE INGREDIENTS) - AGER (AGER2-SUSHIN) [2016-0112]; FONDI DI ATENEO; FONDI DI ATENEO PROJECT; PJ\_LIBERA TULLI PROJECT	THIS WORK WAS SUPPORTED BY THE SUSHIN (SUSTAINABLE FISH FEEDS INNOVATIVE INGREDIENTS) PROJECT FUNDED BY AGER (AGER2-SUSHIN COD 2016-0112), BY FONDI DI ATENEO (EX-60\%) PROJECT TO GP, BY FONDI DI ATENEO PROJECT TO IO AND BY PJ\_LIBERA TULLI PROJECT TO FT.	DEC 15
BRUNI L;SECCI G;HUSEIN Y;FACCENDA F;DE M A;PARISI G	POULTRY BY-PRODUCTS; BLACK SOLDIER FLY; HERMETIA ILLUCENS; PUFA; CONSUMER TEST	FLY LARVAE MEAL; GROWTH-PERFORMANCE; DIETS; PROTEIN; REPLACEMENT; SALMON; ALTERNATIVES; COMBINATIONS; INCLUSION; INDEXES	PARISI, G (CORRESPONDING AUTHOR), UNIV FLORENCE, DEPT AGR FOOD ENVIRONM \& FORESTRY, VIA CASCINE 5, I-50144 FLORENCE, ITALY.; BRUNI, LEONARDO; SECCI, GIULIA; HUSEIN, YARA; DE MEDEIROS, ADJA CRISTINA LIRA; PARISI, GIULIANA, UNIV FLORENCE, DEPT AGR FOOD ENVIRONM \& FORESTRY, VIA CASCINE 5, I-50144 FLORENCE, ITALY.; FACCENDA, FILIPPO, FDN EDMUND MACH, EXPT \& TECHNOL SERV DEPT, TECHNOL TRANSFER CTR,…	AQUACULTURE	POULTRY BY-PRODUCTS (PBM) AND HERMETIA ILLUCENS PREPUPAE MEAL (HM) ARE PROMISING ALTERNATIVE PROTEIN SOURCES FOR AQUAFEEDS, BEING PALATABLE, NUTRITIOUS, AND/OR COST-EFFECTIVE, IN ADDITION TO FOSTERING CIRCULAR ECONOMY. THEIR INCLUSION IN RAINBOW TROUT (ONCORHYNCHUS MYKISS) FEEDS, ALTHOUGH NOT DETRIMENTAL FOR GROWTH AND WELLBEING, LEADS TO A DECREASED FATTY ACID (FA) QUALITY, SPECIFICALLY, A DECRE…		PARISI, G (CORRESPONDING AUTHOR), UNIV FLORENCE, DEPT AGR FOOD ENVIRONM \& FORESTRY, VIA CASCINE 5, I-50144 FLORENCE, ITALY	10.1016/j.aquaculture.2021.736996			0044-8486	AQUACULTURE	ENGLISH	19					ELSEVIER	ISI	IS IT POSSIBLE TO CUT DOWN FISHMEAL AND SOYBEAN MEAL USE IN AQUAFEED LIMITING THE NEGATIVE EFFECTS ON RAINBOW TROUT (ONCORHYNCHUS MYKISS) FILLET QUALITY AND CONSUMER ACCEPTANCE?	ARTICLE		543	2021	Period 3	BRUNI LEONARDO;SECCI GIULIA;HUSEIN YARA;FACCENDA FILIPPO;DE MEDEIROS ADJA CRISTINA LIRA;PARISI GIULIANA	AQUACULTURE	none	UNIV FLORENCE;UNIV FLORENCE;TECHNOL TRANSFER CTR	UNIV FLORENCE		BRUNI L, 2021, AQUACULTURE	BRUNI L, 2021, AQUACULTURE	RADARWEG 29, 1043 NX AMSTERDAM, NETHERLANDS	UNIVERSITY OF FLORENCE; FONDAZIONE EDMUND MACH	736996	GIULIANA.PARISI@UNIFI.IT			2025-03-25	TI2AS	1873-5622			JUN 2021	SUSHIN (SUSTAINABLE FISH FEEDS INNOVATIVE INGREDIENTS) PROJECT - AGER (AGER2-SUSHIN) [2016-0112]	THIS WORK WAS SUPPORTED BY THE SUSHIN (SUSTAINABLE FISH FEEDS INNOVATIVE INGREDIENTS) PROJECT FUNDED BY AGER (AGER2-SUSHIN COD. 2016-0112).	OCT 15
BUSTI S;BONALDO A;CANDELA M;SCICCHITANO ;DANIEL D;TRAPELLA G;BRAMBILLA F;GUIDOU C;TRESPEUCH C;SIRRI F;DONDI F;GATTA P;PARMA L	GILTHEAD SEA BREAM; HERMETIA ILLUCENS; FISH MEAL SUBSTITUTION; GROWTH; PLASMA BIOCHEMISTRY; GUT MICROBIOTA	FISH-MEAL; REPLACEMENT; RESISTANCE; EFFICACY	PARMA, L (CORRESPONDING AUTHOR), UNIV BOLOGNA, DEPT VET MED SCI, VIALE VESPUCCI 2, I-47042 CESENATICO, FC, ITALY.; BUSTI, SERENA; BONALDO, ALESSIO; DONDI, FRANCESCO; GATTA, PIER PAOLO; PARMA, LUCA, UNIV BOLOGNA, DEPT VET MED SCI, BOLOGNA, ITALY.; CANDELA, MARCO; SCICCHITANO, DANIEL; TRAPELLA, GIULIA, UNIV BOLOGNA, DEPT PHARM \& BIOTECHNOL, BOLOGNA, ITALY.; BRAMBILLA, FABIO, VRM SRL, NATURALLEVA, …	AQUACULTURE	THE EFFECTS OF DIETARY HERMETIA ILLUCENS (HI) LARVAE MEAL ON GROWTH, PLASMA BIOCHEMISTRY AND GUT MICROBIOTA WAS TESTED IN GILTHEAD SEA BREAM. FOUR ISONITROGENOUS AND ISOLIPIDIC EXTRUDED DIETS (50\% PROTEIN; 14\% LIPID) WITH DIFFERENT LEVELS OF HI LARVA MEAL (0\% CTRL, 5\% HI5, 10\% HI10, AND 15\% HI15) IN PARTIAL SUBSTITUTION TO FISH MEAL (FM) WERE ADMINISTERED TO TRIPLICATE FISH GROUPS OVER 113 …		PARMA, L (CORRESPONDING AUTHOR), UNIV BOLOGNA, DEPT VET MED SCI, VIALE VESPUCCI 2, I-47042 CESENATICO, FC, ITALY	10.1016/j.aquaculture.2023.740093			0044-8486	AQUACULTURE	ENGLISH	8					ELSEVIER	ISI	<I>HERMETIA</I><I> ILLUCENS</I> LARVAE MEAL AS AN ALTERNATIVE PROTEIN SOURCE IN PRACTICAL DIETS FOR GILTHEAD SEA BREAM<I> (SPARUS</I><I> AURATA):</I> A STUDY ON GROWTH, PLASMA BIOCHEMISTRY AND GUT MICROBIOTA	ARTICLE		578	2024	Period 3	BUSTI SERENA;BONALDO ALESSIO;CANDELA MARCO;SCICCHITANO; DANIEL;TRAPELLA GIULIA;BRAMBILLA FABIO;GUIDOU COME; TRESPEUCH CHRISTOPHE;SIRRI FEDERICO;DONDI FRANCESCO; GATTA PIER PAOLO;PARMA LUCA	AQUACULTURE	none	UNIV BOLOGNA;UNIV BOLOGNA;SCICCHITANO;UNIV BOLOGNA;TRESPEUCH;UNIV BOLOGNA;UNIV BOLOGNA	UNIV BOLOGNA		BUSTI S, 2024, AQUACULTURE	BUSTI S, 2024, AQUACULTURE	RADARWEG 29, 1043 NX AMSTERDAM, NETHERLANDS	UNIVERSITY OF BOLOGNA; UNIVERSITY OF BOLOGNA; UNIVERSITY OF BOLOGNA; UNIVERSITY OF BOLOGNA	740093	LUCA.PARMA@UNIBO.IT			2025-03-25	U0AS1	1873-5622			SEP 2023	NEXTGENPROTEINS PROJECT - EUROPEAN UNION [862704]	THIS RESEARCH WAS UNDERTAKEN UNDER THE NEXTGENPROTEINS (BIOCONVERSION OF UNDERUTILIZED RESOURCES INTO NEXT GENERATION PROTEINS FOR FOOD AND FEED) PROJECT, FUNDED BY EUROPEAN UNION'S HORIZON 2020, RESEARCH AND INNOVATION PROGRAMME. GRANT AGREEMENT NUMBER 862704. THIS STUDY REPRESENTS PARTIAL FULFILMENT OF THE REQUIREMENTS FOR THE PH.D. THESIS OF DANIEL SCICCHITANO AT THE PH.D. COURSE OF INNOVATIVE…	JAN 15
CAIMI C;GASCO L;BIASATO I;MALFATTO ;VANDA V;VARELLO K;PREARO M;PASTORINO P;BONA M;FRANCESE D;SCHIAVONE ;ACHILLE A;ELIA A;DORR A;GAI F	GUT HISTOCHEMISTRY; HERMETIA ILLUCENS; INSECT MEAL; LIVER HISTOLOGY; OXIDATIVE STRESS BIOMARKERS; SIBERIAN STURGEON	GILTHEAD SEA BREAM; SALMON SALMO-SALAR; ANTIOXIDANT ENZYME-ACTIVITIES; ILLUCENS LARVAE MEAL; HERMETIA-ILLUCENS; GROWTH-PERFORMANCE; ATLANTIC; SALMON; RAINBOW-TROUT; FISH-MEAL; SOYBEAN-MEAL	BIASATO, I (CORRESPONDING AUTHOR), UNIV TORINO, DEPT AGR FOREST \& FOOD SCI, LARGO P BRACCINI 2, I-10095 GRUGLIASCO, ITALY.; CAIMI, CHRISTIAN; GASCO, LAURA; BIASATO, ILARIA; MALFATTO, VANDA, UNIV TORINO, DEPT AGR FOREST \& FOOD SCI, LARGO P BRACCINI 2, I-10095 GRUGLIASCO, ITALY.; VARELLO, KATIA; PREARO, MARINO; PASTORINO, PAOLO; BONA, MARIA CRISTINA; FRANCESE, DANILA RAFFAELLA, VET MED RES INST P…	ANIMALS	SIMPLE SUMMARY INSECT MEAL IS A SUITABLE ALTERNATIVE TO FISHMEAL (FM) IN AQUACULTURE FEED. IN RECENT YEARS, NUMEROUS AUTHORS HAVE STUDIED THE EFFECTS OF INSECT MEAL AS A SUBSTITUTE FOR FISHMEAL ON FISH GROWTH PERFORMANCE, WHILE ONLY A FEW PAPERS INVESTIGATED ITS INFLUENCE ON THE PHYSIOLOGY AND MORPHOLOGY OF THE DIGESTIVE SYSTEM AND THE OXIDATIVE STATUS. THE PRESENT STUDY EVALUATED THE EFFECTS OF …		BIASATO, I (CORRESPONDING AUTHOR), UNIV TORINO, DEPT AGR FOREST \& FOOD SCI, LARGO P BRACCINI 2, I-10095 GRUGLIASCO, ITALY	10.3390/ani10010155			2076-2615	ANIMALS	ENGLISH	46	1				MDPI	ISI	COULD DIETARY BLACK SOLDIER FLY MEAL INCLUSION AFFECT THE LIVER AND INTESTINAL HISTOLOGICAL TRAITS AND THE OXIDATIVE STRESS BIOMARKERS OF SIBERIAN STURGEON (<I>ACIPENSER BAERII</I>) JUVENILES?	ARTICLE		10	2020	Period 3	CAIMI CHRISTIAN;GASCO LAURA;BIASATO ILARIA;MALFATTO; VANDA;VARELLO KATIA;PREARO MARINO;PASTORINO PAOLO; BONA MARIA CRISTINA;FRANCESE DANILA RAFFAELLA;SCHIAVONE; ACHILLE;ELIA ANTONIA CONCETTA;DORR AMBROSIUS JOSEF MARTIN; GAI FRANCESCO	ANIMALS	none	UNIV TORINO;UNIV TORINO;VET MED RES INST PIEDMONT LIGURIA AND AOSTA VALLEY;UNIV TORINO;UNIV PERUGIA;INST SCI FOOD PROD	UNIV TORINO		CAIMI C, 2020, ANIMALS	CAIMI C, 2020, ANIMALS	ST ALBAN-ANLAGE 66, CH-4052 BASEL, SWITZERLAND	UNIVERSITY OF TURIN; UNIVERSITY OF TURIN; UNIVERSITY OF PERUGIA; CONSIGLIO NAZIONALE DELLE RICERCHE (CNR); ISTITUTO SCIENZE DELLE PRODUZIONI ALIMENTARI (ISPA-CNR)	155	CHRISTIAN.CAIMI@UNITO.IT LAURA.GASCO@UNITO.IT ILARIA.BIASATO@UNITO.IT VANDA.MALFATTO@UNITO.IT KATIA.VARELLO@IZSTO.IT MARINO.PREARO@IZSTO.IT PAOLO.PASTORINO@IZSTO.IT MARIACRISTINA.BONA@IZSTO.IT DANILARAFFAELLA.FRANCESE@IZSTO.IT ACHILLE.SCHIAVONE@UNITO.IT ANTONIA.ELIA@UNIPG.IT AJMARTINDOERR@LIBERO.IT FRANCESCO.GAI@ISPA.CNR.IT			2025-03-25	KO2FZ					AGER PROJECT FINE FEED FOR FISH (4F) [2016-01-01]	FINANCIAL SUPPORT FOR THIS WORK WAS PROVIDED BY THE AGER PROJECT FINE FEED FOR FISH (4F), RIF. NR. 2016-01-01.	JAN
CAIMI C;RENNA M;LUSSIANA C;BONALDO ;ALESSIO A;GARIGLIO M;MENEGUZ M;DABBOU S;SCHIAVONE A;GAI F;ELIA A;PREARO M;GASCO L	INSECT MEAL; FISHMEAL SUBSTITUTION; ANIMAL PERFORMANCE; FATTY ACID; PROFILE; APPARENT DIGESTIBILITY COEFFICIENT	FATTY-ACID-COMPOSITION; RICE PROTEIN-CONCENTRATE; PRE-PUPAE MEAL; FISH-MEAL; GROWTH-PERFORMANCE; ATLANTIC SALMON; RAINBOW-TROUT; CYPRINUS-CARPIO; ONCORHYNCHUS-MYKISS; BODY-COMPOSITION	GAI, F (CORRESPONDING AUTHOR), CNR, INST SCI FOOD PROD, LARGO P BRACCINI 2, I-10095 GRUGLIASCO, TO, ITALY.; CAIMI, CHRISTIAN; LUSSIANA, CAROLA; MENEGUZ, MARCO; GASCO, LAURA, UNIV TURIN, DEPT AGR FOREST \& FOOD SCI, LARGO P BRACCINI 2, I-10095 GRUGLIASCO, TO, ITALY.; RENNA, MANUELA; GARIGLIO, MARTA; DABBOU, SIHEM; SCHIAVONE, ACHILLE, UNIV TURIN, DEPT VET SCI, LARGO P BRACCINI 2, I-10095 GRUGLIASCO…	AQUACULTURE	THE HERMETIA ILLUCENS (L.) LARVAE MEAL (HIM) HAS BEEN TESTED ON DIFFERENT FISH SPECIES BUT ITS USE ON SIBERIAN STURGEON HAS NOT BEEN INVESTIGATED YET. THE AIM OF THIS STUDY WAS TO EVALUATE THE EFFECTS OF FISH MEAL (FM) SUBSTITUTION WITH A HIGHLY DEFATTED HIM ON GROWTH PERFORMANCE, BIOMETRIC AND MORPHOMETRIC INDICES, APPARENT DIGESTIBILITY OF DIETS, WHOLE BODY PROXIMATE AND FATTY ACID COMPOSITIONS…		GAI, F (CORRESPONDING AUTHOR), CNR, INST SCI FOOD PROD, LARGO P BRACCINI 2, I-10095 GRUGLIASCO, TO, ITALY	10.1016/j.aquaculture.2019.734539			0044-8486	AQUACULTURE	ENGLISH	102					ELSEVIER	ISI	FIRST INSIGHTS ON BLACK SOLDIER FLY (<I>HERMETIA ILLUCENS</I> L.) LARVAE MEAL DIETARY ADMINISTRATION IN SIBERIAN STURGEON (<I>ACIPENSER BAERII</I> BRANDT) JUVENILES	ARTICLE		515	2020	Period 3	CAIMI CHRISTIAN;RENNA MANUELA;LUSSIANA CAROLA;BONALDO; ALESSIO;GARIGLIO MARTA;MENEGUZ MARCO;DABBOU SIHEM; SCHIAVONE ACHILLE;GAI FRANCESCO;ELIA ANTONIA CONCETTA; PREARO MARINO;GASCO LAURA	AQUACULTURE	none	INST SCI FOOD PROD;UNIV TURIN;UNIV TURIN;UNIV BOLOGNA;SCHIAVONE;INST SCI FOOD PROD;UNIV PERUGIA;VET MED RES INST PIEDMONT LIGURIA AND AOSTA VALLEY	INST SCI FOOD PROD		CAIMI C, 2020, AQUACULTURE	CAIMI C, 2020, AQUACULTURE	RADARWEG 29A, 1043 NX AMSTERDAM, NETHERLANDS	UNIVERSITY OF TURIN; UNIVERSITY OF TURIN; UNIVERSITY OF BOLOGNA; CONSIGLIO NAZIONALE DELLE RICERCHE (CNR); ISTITUTO SCIENZE DELLE PRODUZIONI ALIMENTARI (ISPA-CNR); UNIVERSITY OF PERUGIA	734539	CHRISTIAN.CAIMI@UNITO.IT MANUELA.RENNA@UNITO.IT CAROLA.LUSSIANA@UNITO.IT ALESSIO.BONALDO@UNIBO.IT MARTA.GARIGLIO@UNITO.IT MARCO.MENEGUZ@UNITO.IT SIHEM.DABBOU@UNITO.IT ACHILLE.SCHIAVONE@UNITO.IT FRANCESCO.GAI@ISPA.CNR.IT ANTONIA.ELIA@UNIPG.IT MARINO.PREARO@IZSTO.IT LAURA.GASCO@UNITO.IT			2025-03-25	JN3GK	1873-5622	Y	N		UNIVERSITY OF TORINO (ITALY) [CORP\_RILO\_17\_01]; CASSA DI RISPARMIO DI TORINO PROJECT BIOSIN [GASL\_RIC\_N\_COMP\_18\_02]	THIS STUDY WAS SUPPORTED BY THE UNIVERSITY OF TORINO (ITALY) FUNDING (CORP\_RILO\_17\_01) AND CASSA DI RISPARMIO DI TORINO PROJECT BIOSIN (GASL\_RIC\_N\_COMP\_18\_02).	JAN 15
CAMPERIO J;SUAREZ J;SIMONTON J;PARESKY ;ELI E;PARODI J;BENETTI D	SUSTAINABLE AQUACULTURE; CIRCULAR ECONOMY; WASTE VALORIZATION; ORGANIC; WASTE RECYCLING; FUNCTIONAL FEED ADDITIVE; BIOACTIVE POLYPHENOLS; BLACK; SOLDIER FLY LARVAE	PERFORMANCE	CAMPERIO, J; BENETTI, DD (CORRESPONDING AUTHOR), UNIV MIAMI, ROSENSTIEL SCH MARINE ATMOSPHER \& EARTH SCI, MIAMI, FL 33136 USA.; CAMPERIO, JULIO; SUAREZ, JORGE A.; SIMONTON, JUSTIN; PARESKY, ELI; BENETTI, DANIEL D., UNIV MIAMI, ROSENSTIEL SCH MARINE ATMOSPHER \& EARTH SCI, MIAMI, FL 33136 USA.; PARODI, JORGE, TONALLI LTDA, INVEST \& EDUC CHAVEZ PARODI LTD, SOC LAB, TEMUCO 4780000, CHILE.	SUSTAINABILITY	BLACK SOLDIER FLY LARVAE (BSFL), HERMETIA ILLUCENS, PRESENT A TRANSFORMATIVE APPROACH TO SUSTAINABLE AQUACULTURE AND WASTE MANAGEMENT BY CONVERTING ORGANIC WASTE INTO NUTRIENT-RICH BIOMASS. THIS STUDY HIGHLIGHTS BSFL-DERIVED PRODUCTS AS A SUSTAINABLE ALTERNATIVE FOR AQUAFEEDS, DELIVERING ESSENTIAL NUTRIENTS AND SIGNIFICANT CONCENTRATIONS OF BIOACTIVE AND ANTIOXIDATIVE POLYPHENOLS. WE EVALUATED FI…		CAMPERIO, J; BENETTI, DD (CORRESPONDING AUTHOR), UNIV MIAMI, ROSENSTIEL SCH MARINE ATMOSPHER \& EARTH SCI, MIAMI, FL 33136 USA	10.3390/su17051788				SUSTAINABILITY	ENGLISH	0	5				MDPI	ISI	VALORIZING ORGANIC WASTE THROUGH BLACK SOLDIER FLY LARVAE (<I>HERMETIA ILLUCENS</I>): A SUSTAINABLE SOLUTION FOR AQUAFEEDS WITH KEY NUTRIENTS AND NATURAL BIOACTIVE POLYPHENOLS	ARTICLE		17	2025	Period 4	CAMPERIO JULIO;SUAREZ JORGE A;SIMONTON JUSTIN;PARESKY; ELI;PARODI JORGE;BENETTI DANIEL D	SUSTAINABILITY	none	UNIV MIAMI;PARESKY;UNIV MIAMI;SOC LAB	NOTREPORTED;UNIV MIAMI		CAMPERIO J, 2025, SUSTAINABILITY	CAMPERIO J, 2025, SUSTAINABILITY	MDPI AG, GROSSPETERANLAGE 5, CH-4052 BASEL, SWITZERLAND	UNIVERSITY OF MIAMI	1788	JFC146@MIAMI.EDU JSUAREZ@EARTH.MIAMI.EDU JRS415@MIAMI.EDU ELIPARESKY@GMAIL.COM JPARODI@TONALLI-LTDA.COM DBENETTI@EARTH.MIAMI.EDU			2025-03-25	0CE9C	2071-1050				FLORIDA DEPARTMENT OF AGRICULTURE AND CONSUMER SERVICES; MIAMI FOUNDATION; [FDACS 30268]	THIS PUBLICATION WAS RECOMMENDED BY THE AQUACULTURE REVIEW COUNCIL AND FUNDED, IN PART, THROUGH A GRANT AGREEMENT (FDACS 30268) FROM THE FLORIDA DEPARTMENT OF AGRICULTURE AND CONSUMER SERVICES, WILTON SIMPSON, COMMISSIONER OF AGRICULTURE. FURTHER FUNDING WAS PROVIDED BY THE MIAMI FOUNDATION.	MAR
CAPPELLOZZA S;LEONARDI M;SAVOLDELLI S;CARMINATI D;RIZZOLO A;CORTELLINO G;TEROVA G;MORETTO E;BADAILE A;CONCHERI ;GIUSEPPE G;SAVIANE A;BRUNO D;BONELLI M;CACCIA S;CASARTELLI M;TETTAMANTI G	WASTE REDUCTION INDEX; FAT BODY; MIDGUT; INSECT MEAL; RAINBOW TROUT; AQUACULTURE; MICROBIOLOGICAL ANALYSES; DRYING PROCESS; EARTHWORMS	HERMETIA-ILLUCENS; LARVAE MEAL; FAT-BODY; GROWTH; DIPTERA; DIET; MICROBIOLOGY; REPRODUCTION; FOOD	CAPPELLOZZA, S (CORRESPONDING AUTHOR), CONSIGLIO RIC AGR \& ANAL ECON AGR, CTR RIC AGR \& AMBIENTE CREA AA, I-35143 PADUA, ITALY.; CASARTELLI, M (CORRESPONDING AUTHOR), UNIV MILAN, DIPARTIMENTO BIOSCI, I-20133 MILAN, ITALY.; CAPPELLOZZA, SILVIA; SAVIANE, ALESSIO, CONSIGLIO RIC AGR \& ANAL ECON AGR, CTR RIC AGR \& AMBIENTE CREA AA, I-35143 PADUA, ITALY.; LEONARDI, MARIA GIOVANNA; SAVOLDELLI, SARA,…	ANIMALS	THE WORLDWIDE GROWING CONSUMPTION OF PROTEINS TO FEED HUMANS AND ANIMALS HAS DRAWN A CONSIDERABLE AMOUNT OF ATTENTION TO INSECT REARING. INSECTS REARED ON ORGANIC WASTES AND USED AS FEED FOR MONOGASTRIC ANIMALS CAN REDUCE THE ENVIRONMENTAL IMPACT AND INCREASE THE SUSTAINABILITY OF MEAT/FISH PRODUCTION. IN THIS STUDY, WE DESIGNED AN ENVIRONMENTALLY CLOSED LOOP FOR FOOD SUPPLY IN WHICH FRUIT AND VE…		CAPPELLOZZA, S (CORRESPONDING AUTHOR), CONSIGLIO RIC AGR \& ANAL ECON AGR, CTR RIC AGR \& AMBIENTE CREA AA, I-35143 PADUA, ITALY	10.3390/ani9050278			2076-2615	ANIMALS	ENGLISH	84	5				MDPI	ISI	A FIRST ATTEMPT TO PRODUCE PROTEINS FROM INSECTS BY MEANS OF A CIRCULAR ECONOMY	ARTICLE		9	2019	Period 3	CAPPELLOZZA SILVIA;LEONARDI MARIA GIOVANNA;SAVOLDELLI SARA;CARMINATI DOMENICO;RIZZOLO ANNA;CORTELLINO GIOVANNA; TEROVA GENCIANA;MORETTO ENZO;BADAILE ANDREA;CONCHERI; GIUSEPPE;SAVIANE ALESSIO;BRUNO DANIELE;BONELLI MARCO; CACCIA SILVIA;CASARTELLI MORENA;TETTAMANTI GIANLUCA	ANIMALS	none	CTR RIC AGR AND AMBIENTE CREA AA;UNIV MILAN;CTR RIC AGR AND AMBIENTE CREA AA;UNIV MILAN;CTR RIC ZOOTECNIA AND ACQUACOLTURA CREA ZA;CTR RIC INGN AND TRASFORMAZ AGROALIMENTARI CREA IT;UNIV INSUBRIA;UNIV PADUA;UNIV MILAN;UNIV NAPOLI	CTR RIC AGR AND AMBIENTE CREA AA		CAPPELLOZZA S, 2019, ANIMALS	CAPPELLOZZA S, 2019, ANIMALS	ST ALBAN-ANLAGE 66, CH-4052 BASEL, SWITZERLAND	CONSIGLIO PER LA RICERCA IN AGRICOLTURA E L'ANALISI DELL'ECONOMIA AGRARIA (CREA); UNIVERSITY OF MILAN; CONSIGLIO PER LA RICERCA IN AGRICOLTURA E L'ANALISI DELL'ECONOMIA AGRARIA (CREA); CONSIGLIO PER LA RICERCA IN AGRICOLTURA E L'ANALISI DELL'ECONOMIA AGRARIA (CREA); UNIVERSITY OF INSUBRIA; UNIVERSITY OF PADUA; UNIVERSITY OF MILAN; UNIVERSITY OF NAPLES FEDERICO II	278	SILVIA.CAPPELLOZZA@CREA.GOV.IT MGIOVANNA.LEONARDI@UNIMI.IT SARA.SAVOLDELLI@UNIMI.IT DOMENICO.CARMINATI@CREA.GOV.IT ANNA.RIZZOLO@CREA.GOV.IT GIOVANNA.CORTELLINO@CREA.GOV.IT GENCIANA.TEROVA@UNINSUBRIA.IT ENZO@MICROMEGAMONDO.COM ANDREA.BADAILE@GMAIL.COM GIUSEPPE.CONCHERI@UNIPD.IT ALESSIO.SAVIANE@CREA.GOV.IT D.BRUNO1@UNINSUBRIA.IT MARCO.BONELLI@UNIMI.IT SILVIA.CACCIA@UNINA.IT MORENA.CASARTELLI@UNIMI.…			2025-03-25	IC4UY					CARIPLO (CASSA DI RISPARMIO DELLE PROVINCIE LOMBARDE) FOUNDATION [2014-0550, 2015-0395]	THIS RESEARCH WAS FUNDED BY THE CARIPLO (CASSA DI RISPARMIO DELLE PROVINCIE LOMBARDE) FOUNDATION, GRANT NUMBER 2014-0550 AND BY GRANT NUMBER 2015-0395 (MYSUSHI).	MAY
CARVALHO M;TORRECILLAS S;MONTERO D;SANMARTIN A;FONTANILLAS R;FARIAS A;MOUTOU ;KATERINA K;VELASQUEZ J;IZQUIERDO M	INSECT MEAL; SINGLE -CELL PROTEIN; METHYLOCOCCUS CAPSULATUS; FISH MEAL	BLACK SOLDIER FLY; SALMON SALMO-SALAR; PRE-PUPAE MEAL; RAINBOW-TROUT; ATLANTIC SALMON; HERMETIA-ILLUCENS; NATURAL-GAS; LARVAE MEAL; PERFORMANCE; SUPPLEMENTATION	CARVALHO, M (CORRESPONDING AUTHOR), UNIV PALMAS GRAN CANARIA ULPGC, INST UNIV ECOAQUA, GRP INVEST ACUICULTURA GIA, CRTA TALIARTE S-N, TELDE 35214, CANARY ISLANDS, SPAIN.; CARVALHO, MARTA; TORRECILLAS, SILVIA; MONTERO, DANIEL; SANMARTIN, ANTONIO; IZQUIERDO, MARISOL, UNIV PALMAS GRAN CANARIA ULPGC, INST UNIV ECOAQUA, GRP INVEST ACUICULTURA GIA, CRTA TALIARTE S-N, TELDE 35214, CANARY ISLANDS, SPAIN.…	AQUACULTURE	IN RECENT YEARS, THE AQUACULTURE RESEARCH AND INDUSTRY HAS UNDERTAKEN INTENSIVE EFFORTS TO IDENTIFY NOVEL ALTERNATIVES TO FISH MEAL, IN AN ATTEMPT TO CONVERT FISH FEEDS TO MORE EFFECTIVE AND SUSTAINABLE, IN RESPONSE TO THE CONTINUOUS GROWTH OF THIS SECTOR. AMONG THE SEVERAL POTENTIAL CANDIDATES, INSECT MEALS AND SINGLE-CELL PROTEINS FROM BACTERIA HAVE SHOWN SOME OF THE MOST PROMISING RESULTS, BUT…		CARVALHO, M (CORRESPONDING AUTHOR), UNIV PALMAS GRAN CANARIA ULPGC, INST UNIV ECOAQUA, GRP INVEST ACUICULTURA GIA, CRTA TALIARTE S-N, TELDE 35214, CANARY ISLANDS, SPAIN	10.1016/j.aquaculture.2022.739215			0044-8486	AQUACULTURE	ENGLISH	26					ELSEVIER	ISI	INSECT AND SINGLE-CELL PROTEIN MEALS AS REPLACERS OF FISH MEAL IN LOW FISH MEAL AND FISH OIL DIETS FOR GILTHEAD SEA BREAM (SPARUS AURATA) JUVENILES	ARTICLE		566	2023	Period 3	CARVALHO MARTA;TORRECILLAS SILVIA;MONTERO DANIEL; SANMARTIN ANTONIO;FONTANILLAS RAMON;FARIAS ANA;MOUTOU; KATERINA;VELASQUEZ JORGE HERNANDEZ;IZQUIERDO MARISOL	AQUACULTURE	none	UNIV PALMAS GRAN CANARIA ULPGC;UNIV PALMAS GRAN CANARIA ULPGC;SKRETTING AQUACULTURE RES CTR;UNIV AUSTRAL CHILE;UNIV THESSALY	UNIV PALMAS GRAN CANARIA ULPGC		CARVALHO M, 2023, AQUACULTURE	CARVALHO M, 2023, AQUACULTURE	RADARWEG 29, 1043 NX AMSTERDAM, NETHERLANDS	UNIVERSIDAD AUSTRAL DE CHILE; UNIVERSITY OF THESSALY	739215	MARTA.CARVALHO@ULPGC.ERS			2025-03-25	8D1GS	1873-5622	Y	N	JAN 2023	EU [727,610]	FUNDING THIS STUDY WAS (PARTIALLY) FUNDED UNDER EU FUNDED PROJECT PER - FORMFISH (INTEGRATING INNOVATIVE APPROACHES FOR COMPETITIVE AND SUSTAINABLE PERFORMANCE ACROSS THE MEDITERRANEAN AQUACULTURE VALUE CHAIN) H2020-SFS-2016-2017; 727,610.	MAR 15
CECCOTTI C;BRUNO D;TETTAMANTI G;BRANDUARDI P;BERTACCHI S;LABRA M;RIMOLDI ;SIMONA S;TEROVA G	INSECT-BASED BIOCONVERSION; OLEAGINOUS MICROORGANISMS; CRUDE GLYCEROL; BREWER'S SPENT GRAINS; SUSTAINABLE AQUACULTURE; FEEDSTUFF	INSECTS; DIPTERA	TEROVA, G (CORRESPONDING AUTHOR), UNIV INSUBRIA, DEPT BIOTECHNOL \& LIFE SCI, VIA JH DUNANT 3, I-21100 VARESE, ITALY.; CECCOTTI, CHIARA; BRUNO, DANIELE; TETTAMANTI, GIANLUCA; RIMOLDI, SIMONA; TEROVA, GENCIANA, UNIV INSUBRIA, DEPT BIOTECHNOL \& LIFE SCI, VIA JH DUNANT 3, I-21100 VARESE, ITALY.; TETTAMANTI, GIANLUCA, UNIV NAPOLI FEDERICO II, BAT CTR INTERUNIV, CTR STUDIES BIOINSPIRED AGROENVIRONM T…	WASTE MANAGE.	RESEARCH ON BIOCONVERSION BASED ON INSECTS IS INTENSIFYING AS IT ADDRESSES THE PROBLEM OF REDUCING AND REUSING FOOD AND INDUSTRIAL WASTE. TO REACH THIS GOAL, WE NEED TO FIND MORE MEANS OF PAIRING WASTE TO INSECTS. WITH THIS GOAL, BREWERS' SPENT GRAINS (BSG) - A FOOD WASTE OF THE BREWING INDUSTRY - PAIRED WITH THE OLEAGINOUS BIOMASS OF THE THRAUSTOCHYTRID SCHIZOCHYTRIUM LIMACINUM CULTIVATED ON CRU…		TEROVA, G (CORRESPONDING AUTHOR), UNIV INSUBRIA, DEPT BIOTECHNOL \& LIFE SCI, VIA JH DUNANT 3, I-21100 VARESE, ITALY	10.1016/j.wasman.2022.02.029			0956-053X	WASTE MANAGEMENT	ENGLISH	19		95-104			PERGAMON-ELSEVIER SCIENCE LTD	ISI	NEW VALUE FROM FOOD AND INDUSTRIAL WASTES - BIOACCUMULATION OF OMEGA-3 FATTY ACIDS FROM AN OLEAGINOUS MICROBIAL BIOMASS PAIRED WITH A BREWERY BY-PRODUCT USING BLACK SOLDIER FLY (<I>HERMETIA ILLUCENS</I>) LARVAE	ARTICLE		143	2022	Period 3	CECCOTTI CHIARA;BRUNO DANIELE;TETTAMANTI GIANLUCA; BRANDUARDI PAOLA;BERTACCHI STEFANO;LABRA MASSIMO;RIMOLDI; SIMONA;TEROVA GENCIANA	WASTE MANAGE	none	UNIV INSUBRIA;UNIV INSUBRIA;UNIV NAPOLI FEDERICO II;UNIV MILANO BICOCCA	UNIV INSUBRIA		CECCOTTI C, 2022, WASTE MANAGE	CECCOTTI C, 2022, WASTE MANAGE	THE BOULEVARD, LANGFORD LANE, KIDLINGTON, OXFORD OX5 1GB, ENGLAND	UNIVERSITY OF INSUBRIA; UNIVERSITY OF NAPLES FEDERICO II; UNIVERSITY OF MILANO-BICOCCA		GENCIANA.TEROVA@UNINSUBRIA.IT			2025-03-25	0L3DB	1879-2456			FEB 2022			APR 15
CHAKLADER M;CHUNG W;HOWIESON J;FOTEDAR ;RAVI R	LATES CALCARIFER; BLACK SOLDIER FLY LARVAE; POULTRY BY-PRODUCTS; CIRCULAR BIOECONOMY; SENSORY EVALUATION; FILET BRIGHTNESS; LIPID; OXIDATION	GLUTATHIONE-PEROXIDASE ACTIVITY; LATES-CALCARIFER BLOCH; EXTRUDED DRY; DIETS; BLACK SOLDIER FLY; JUVENILE BARRAMUNDI; RAINBOW-TROUT; SOYBEAN-MEAL; SHELF-LIFE; DRIP LOSS; SEA-BASS	CHAKLADER, MR (CORRESPONDING AUTHOR), CURTIN UNIV, SCH MOL \& LIFE SCI, BENTLEY, WA, AUSTRALIA.; CHAKLADER, MD REAZ; CHUNG, WING H.; HOWIESON, JANET; FOTEDAR, RAVI, CURTIN UNIV, SCH MOL \& LIFE SCI, BENTLEY, WA, AUSTRALIA.	FRONT. NUTR.	THE PROXIMATE COMPOSITION, SENSORY ATTRIBUTES, AND SHELF LIFE OF FILETS FROM BARRAMUNDI, LATES CALCARIFER, WERE FED A FISHMEAL (FM) BASED DIET (0PBM-0HI) AND THREE TEST DIETS REPLACING FM PROTEIN ENTIRELY WITH 85\% POULTRY BY-PRODUCTS MEAL (PBM) AND 15\% HERMETIA ILLUCENS (HI) LARVAE MEAL PROTEIN (85PBM-15HI), 80\% PBM AND 20\% HI (80PBM-20HI) AND 75\% PBM AND 25\% HI (75PBM-25HI) WERE INVESTIGAT…		CHAKLADER, MR (CORRESPONDING AUTHOR), CURTIN UNIV, SCH MOL \& LIFE SCI, BENTLEY, WA, AUSTRALIA	10.3389/fnut.2021.788064			2296-861X	FRONTIERS IN NUTRITION	ENGLISH	10					FRONTIERS MEDIA SA	ISI	A COMBINATION OF <I>HERMETIA ILLUCENS</I> REARED ON FISH WASTE AND POULTRY BY-PRODUCT MEAL IMPROVES SENSORY AND PHYSICOCHEMICAL QUALITY OF FARMED BARRAMUNDI FILETS	ARTICLE		8	2022	Period 3	CHAKLADER MD REAZ;CHUNG WING H;HOWIESON JANET;FOTEDAR; RAVI	FRONT NUTR	none	CURTIN UNIV;CURTIN UNIV	CURTIN UNIV		CHAKLADER M, 2022, FRONT NUTR	CHAKLADER M, 2022, FRONT NUTR	AVENUE DU TRIBUNAL FEDERAL 34, LAUSANNE, CH-1015, SWITZERLAND	CURTIN UNIVERSITY	788064	MRREAZ.CHAKLADER@POSTGRAD.CURTIN.EDU.AU			2025-03-25	YO5CG					AUSTRALIAN GOVERNMENT RESEARCH TRAINING PROGRAM (RTP) SCHOLARSHIP	THIS RESEARCH WAS SUPPORTED BY AN AUSTRALIAN GOVERNMENT RESEARCH TRAINING PROGRAM (RTP) SCHOLARSHIP.	JAN 12
CHAKLADER M;HOWIESON J;FOTEDAR R	BLACK SOLDIER FLY LARVAE; POULTRY BY-PRODUCT; HEPATIC STEATOSIS; VIBRIO; HARVEYI AND LATES CALCARIFER	BLACK SOLDIER FLY; GLUTATHIONE-PEROXIDASE ACTIVITY; TROUT; ONCORHYNCHUS-MYKISS; FISH-MEAL; RAINBOW-TROUT; SOYBEAN-MEAL; BIOCHEMICAL; STATUS; DIETARY INCLUSION; ACID-COMPOSITION; AQUACULTURE	CHAKLADER, MR (CORRESPONDING AUTHOR), CURTIN UNIV, SCH MOL \& LIFE SCI, 1 TURNER AVE, BENTLEY, WA 6102, AUSTRALIA.; CHAKLADER, MD REAZ; HOWIESON, JANET; FOTEDAR, RAVI, CURTIN UNIV, SCH MOL \& LIFE SCI, 1 TURNER AVE, BENTLEY, WA 6102, AUSTRALIA.	AQUACULTURE	POULTRY BY-PRODUCT MEAL (PBM) AS A REPLACEMENT FOR FISH MEAL (FM), AN EXPENSIVE AND UNSUSTAINABLE PROTEIN AQUAFEED INGREDIENT, HAS BEEN TESTED ON DIFFERENT AQUACULTURE FISH SPECIES. HOWEVER, THE COMPLETE REPLACEMENT OF FM WITH A MIXTURE OF PBM AND HERMETIA ILLUCENS (HI) LARVAE IN BARRAMUNDI CULTURE HAS NOT BEEN PREVIOUSLY INVESTIGATED. IN THIS STUDY, RESULTS ARE PRESENTED ON GROWTH PERFORMANCE, F…		CHAKLADER, MR (CORRESPONDING AUTHOR), CURTIN UNIV, SCH MOL \& LIFE SCI, 1 TURNER AVE, BENTLEY, WA 6102, AUSTRALIA	10.1016/j.aquaculture.2021.737026			0044-8486	AQUACULTURE	ENGLISH	23					ELSEVIER	ISI	GROWTH, HEPATIC HEALTH, MUCOSAL BARRIER STATUS AND IMMUNITY OF JUVENILE BARRAMUNDI, LATES CALCARIFER FED POULTRY BY-PRODUCT MEAL SUPPLEMENTED WITH FULL-FAT OR DEFATTED HERMETIA ILLUCENS LARVAL MEAL	ARTICLE		543	2021	Period 3	CHAKLADER MD REAZ;HOWIESON JANET;FOTEDAR RAVI	AQUACULTURE	none	CURTIN UNIV;CURTIN UNIV	CURTIN UNIV		CHAKLADER M, 2021, AQUACULTURE	CHAKLADER M, 2021, AQUACULTURE	RADARWEG 29, 1043 NX AMSTERDAM, NETHERLANDS	CURTIN UNIVERSITY	737026	MRREAZ.CHAKLADER@POSTGRAD.CURTIN.EDU.AU			2025-03-25	TI2BB	1873-5622			JUN 2021	CURTIN UNIVERSITY BY AUSTRALIAN GOVERNMENT [19061054-CURTIN]	THE PHD GRANT HELD BY CURTIN UNIVERSITY IS FUNDED THE RESEARCH TRAINING PROGRAM (RTP) STIPEND SCHOLARSHIP, FUNDED BY AUSTRALIAN GOVERNMENT TO MD REAZ CHAKLADER (NO. 19061054-CURTIN).	OCT 15
CHAKLADER M;HOWIESON J;FOYSAL M;FOTEDAR ;RAVI R	POULTRY BY-PRODUCTS; BLACK SOLDIER FLY LARVAE; CIRCULAR ECONOMY; MICROBIOTA; MUCIN CELLS; LATES CALCARIFER	BLACK SOLDIER FLY; GLUTATHIONE-PEROXIDASE ACTIVITY; RAINBOW-TROUT; LARVAE MEAL; SEA-BASS; ONCORHYNCHUS-MYKISS; GROWTH-PERFORMANCE; GUT; MICROBIOTA; SOYBEAN-MEAL; AMINO-ACIDS	CHAKLADER, MR (CORRESPONDING AUTHOR), CURTIN UNIV, SCH MOL \& LIFE SCI, 1 TURNER AVE, BENTLEY, WA 6102, AUSTRALIA.; CHAKLADER, MD REAZ; HOWIESON, JANET; FOYSAL, MD JAVED; FOTEDAR, RAVI, CURTIN UNIV, SCH MOL \& LIFE SCI, 1 TURNER AVE, BENTLEY, WA 6102, AUSTRALIA.; FOYSAL, MD JAVED, SHAHJALAL UNIV SCI \& TECHNOL, DEPT GENET ENGN \& BIOTECHNOL, SYLHET 3114, BANGLADESH.	SCI. TOTAL ENVIRON.	PROMOTING A CIRCULAR ECONOMY VIA THE TRANSFORMATION OF FOOD WASTE INTO ALTERNATIVE AND HIGH-VALUE PROTEIN SOURCES FOR AQUACULTURE DIETS IS A NOVEL APPROACH TO DEVELOPING ALTERNATIVE RAW MATERIALS TO FISHMEAL (FM). THIS APPROACH CAN REDUCE THE ECOLOGICAL IMPACT ON THE AQUATIC ENVIRONMENT AND SIMULTANEOUSLY CAN PROVIDE AN OPTION FOR SUSTAINABLE FOOD WASTE MANAGEMENT. IN THIS CONTEXT, WE REPORT A 56…		CHAKLADER, MR (CORRESPONDING AUTHOR), CURTIN UNIV, SCH MOL \& LIFE SCI, 1 TURNER AVE, BENTLEY, WA 6102, AUSTRALIA	10.1016/j.scitotenv.2021.149045			0048-9697	SCIENCE OF THE TOTAL ENVIRONMENT	ENGLISH	24					ELSEVIER	ISI	TRANSFORMATION OF FISH WASTE PROTEIN TO<I> HERMETIA</I><I> ILLUCENS</I> PROTEIN IMPROVES THE EFFICACY OF POULTRY BY-PRODUCTS IN THE CULTURE OF JUVENILE BARRAMUNDI, LATES CALCARIFER	ARTICLE		796	2021	Period 3	CHAKLADER MD REAZ;HOWIESON JANET;FOYSAL MD JAVED;FOTEDAR; RAVI	SCI TOTAL ENVIRON	none	CURTIN UNIV;CURTIN UNIV;SHAHJALAL UNIV SCI AND TECHNOL	CURTIN UNIV		CHAKLADER M, 2021, SCI TOTAL ENVIRON	CHAKLADER M, 2021, SCI TOTAL ENVIRON	RADARWEG 29, 1043 NX AMSTERDAM, NETHERLANDS	CURTIN UNIVERSITY; SHAHJALAL UNIVERSITY OF SCIENCE \& TECHNOLOGY (SUST)	149045	MRREAZ.CHAKLADER@POSTGRAD.CURTIN.EDU.AU			2025-03-25	UU0QL	1879-1026			JUL 2021	RESEARCH TRAINING PROGRAM (RTP) - AUSTRALIAN GOVERNMENT [19061054-CURTIN]	THIS WORK WAS SUPPORTED BY A RESEARCH TRAINING PROGRAM (RTP) STIPEND SCHOLARSHIP, FUNDED BY THE AUSTRALIAN GOVERNMENT, TO MD REAZ CHAKLADER (NO. 19061054-CURTIN) .	NOV 20
CHAKLADER M;SIDDIK M;FOTEDAR R;HOWIESON J		BLACK SOLDIER FLY; ANIMAL PROTEIN INGREDIENTS; ASIAN SEA-BASS; FISH-MEAL; ATLANTIC SALMON; PRACTICAL DIETS; GROWTH-PERFORMANCE; CYPRINUS-CARPIO; HEMATOLOGICAL PARAMETERS; APPARENT DIGESTIBILITY	CHAKLADER, MR (CORRESPONDING AUTHOR), CURTIN UNIV, SCH MOL \& LIFE SCI, 1 TURNER AVE, BENTLEY, WA 6102, AUSTRALIA.; CHAKLADER, MD REAZ; SIDDIK, MUHAMMAD A. B.; FOTEDAR, RAVI; HOWIESON, JANET, CURTIN UNIV, SCH MOL \& LIFE SCI, 1 TURNER AVE, BENTLEY, WA 6102, AUSTRALIA.; SIDDIK, MUHAMMAD A. B., PATUAKHALI SCI \& TECHNOL UNIV, FAC FISHERIES, DEPT FISHERIES BIOL \& GENET, PATUAKHALI 8602, BANGLADESH.	SCI REP	THIS STUDY INVESTIGATED THE EFFECTS OF REPLACEMENT OF FISHMEAL (FM) WITH POULTRY BY-PRODUCT (PBM) PROTEIN, SUPPLEMENTED WITH BLACK SOLDIER FLY, HERMETIA ILLUCENS (HI) LARVAE ON GROWTH, HISTOMORMHOLOGY, IMMUNITY AND RESISTANCE TO VIBRIO HARVEYI IN JUVENILE BARRAMUNDI. TWO HUNDRED AND TWENTY FIVE BARRAMUNDI AVERAGING 3.51 +/- 0.03 G WERE RANDOMLY ALLOCATED INTO THREE GROUPS AND FED ISONITROGENOUS A…		CHAKLADER, MR (CORRESPONDING AUTHOR), CURTIN UNIV, SCH MOL \& LIFE SCI, 1 TURNER AVE, BENTLEY, WA 6102, AUSTRALIA	10.1038/s41598-019-53018-3			2045-2322	SCIENTIFIC REPORTS	ENGLISH	61					NATURE PORTFOLIO	ISI	INSECT LARVAE, <I>HERMETIA ILLUCENS</I> IN POULTRY BY-PRODUCT MEAL FOR BARRAMUNDI, <I>LATES CALCARIFER</I> MODULATES HISTOMORPHOLOGY, IMMUNITY AND RESISTANCE TO <I>VIBRIO HARVEYI</I>	ARTICLE		9	2019	Period 3	CHAKLADER MD REAZ;SIDDIK MUHAMMAD A B;FOTEDAR RAVI; HOWIESON JANET	SCI REP	none	CURTIN UNIV;CURTIN UNIV;PATUAKHALI SCI AND TECHNOL UNIV	CURTIN UNIV		CHAKLADER M, 2019, SCI REP	CHAKLADER M, 2019, SCI REP	HEIDELBERGER PLATZ 3, BERLIN, 14197, GERMANY	CURTIN UNIVERSITY	16703	MRREAZ.CHAKLADER@POSTGRAD.CURTIN.EDU.AU			2025-03-25	JM3PD					RESEARCH TRAINING PROGRAM (RTP) STIPEND SCHOLARSHIP - AUSTRALIAN GOVERNMENT [19061054-CURTIN]	SUPPORT OF THE TRIAL WAS OBTAINED FROM THE RESEARCH TRAINING PROGRAM (RTP) STIPEND SCHOLARSHIP, FUNDED BY AUSTRALIAN GOVERNMENT TO MD REAZ CHAKLADER (NO. 19061054-CURTIN). THE AUTHORS ARE ALSO THANKFUL TO AUSTRALIAN CENTRE FOR APPLIED AQUACULTURE RESEARCH (ACAAR), FREMANTLE, AUSTRALIA FOR PROVIDING FISH, ROWAN KLEINDIENST FOR TECHNICAL ASSISTANCE DURING FISH HUSBANDRY AND FUTURE GREEN SOLUTION AN…	NOV 13
CHANG T;LIN H;HAN F;XU C;LI ;ERCHAO E	PENAEUS VANNAMEI; HERMETIA ILLUCENS; FISH MEAL; INTESTINAL MICROBIOTA	NECROSIS-FACTOR-ALPHA; FISH-MEAL; GROWTH-PERFORMANCE; GUT MICROBIOTA; PUPAE MEAL; INTERLEUKIN-6; REPLACEMENT; QUALITY; DIETS; ENZYMES	HAN, FL (CORRESPONDING AUTHOR), HAINAN UNIV, HAINAN AQUACULTURE BREEDING ENGN RES CTR, SCH MARINE BIOL \& FISHERIES, HAIKOU 570228, PEOPLES R CHINA.; LI, EC (CORRESPONDING AUTHOR), EAST CHINA NORMAL UNIV, SCH LIFE SCI, 500 DONGCHUAN RD, SHANGHAI 200241, PEOPLES R CHINA.; CHANG, TONG; LIN, HONGXING; HAN, FENGLU; XU, CHANG, HAINAN UNIV, HAINAN AQUACULTURE BREEDING ENGN RES CTR, SCH MARINE BIOL \& F…	AQUACULTURE	DEFATTED BLACK SOLDIER FLY LARVAE MEAL IS A HIGHLY PROMISING SUBSTITUTE FOR FISHMEAL, WITH ITS IMPACT ON GUT HEALTH AND MUSCLE QUALITY IN PACIFIC WHITE SHRIMP (PENAEUS VANNAMEI) BEING CRUCIAL FOR ITS FURTHER DEVELOPMENT AND UTILIZATION. THIS STUDY CONDUCTED AN 8-WEEK FEEDING TRIAL TO EVALUATE THE EFFECTS OF REPLACING FISHMEAL WITH DEFATTED BLACK SOLDIER FLY (HERMETIA ILLUCENS) LARVAE MEAL (DBSFLM…		HAN, FL (CORRESPONDING AUTHOR), HAINAN UNIV, HAINAN AQUACULTURE BREEDING ENGN RES CTR, SCH MARINE BIOL \& FISHERIES, HAIKOU 570228, PEOPLES R CHINA	10.1016/j.aquaculture.2024.741755			0044-8486	AQUACULTURE	ENGLISH	2	1				ELSEVIER	ISI	IMPACT OF DEFATTED BLACK SOLDIER FLY (HERMETIA ILLUCENS) LARVAE MEAL ON HEALTH, MUSCLE TEXTURE, AND INTESTINAL MICROBIOTA IN PACIFIC WHITE SHRIMP (PENAEUS VANNAMEI)	ARTICLE		596	2025	Period 4	CHANG TONG;LIN HONGXING;HAN FENGLU;XU CHANG;LI; ERCHAO	AQUACULTURE	none	HAINAN UNIV;EAST CHINA NORMAL UNIV;HAINAN UNIV;EAST CHINA NORMAL UNIV	HAINAN UNIV		CHANG T, 2025, AQUACULTURE	CHANG T, 2025, AQUACULTURE	RADARWEG 29, 1043 NX AMSTERDAM, NETHERLANDS	HAINAN UNIVERSITY; EAST CHINA NORMAL UNIVERSITY	741755	FLHAN@HAINANU.EDU.CN ECLI@BIO.ECNU.EDU.CN			2025-03-25	J5A8Q	1873-5622			OCT 2024	NATIONAL KEY RESEARCH AND DEVELOPMENT PROGRAM OF CHINA [2023YFD2402000]; EARMARKED FUND FOR THE HAINAN AGRICULTURAL PRODUCTION RESEARCH SYSTEM [HNARS-10-ZJ05]; HAINAN UNIVERSITY FOR RD [KYQD (ZR) 21091]	THIS RESEARCH WAS FUNDED BY THE NATIONAL KEY RESEARCH AND DEVELOPMENT PROGRAM OF CHINA (2023YFD2402000) , THE EARMARKED FUND FOR THE HAINAN AGRICULTURAL PRODUCTION RESEARCH SYSTEM (HNARS-10-ZJ05) , AND THE INITIAL FUND FROM THE HAINAN UNIVERSITY FOR R\&D [GRANT NUMBER KYQD (ZR) 21091] .	FEB 15
CHARLTON A;DICKINSON M;WAKEFIELD M;FITCHES E;KENIS M;HAN R;ZHU F;KONE N;GRANT M;DEVIC E;BRUGGEMAN G;PRIOR R;SMITH R			CHARLTON, AJ (CORRESPONDING AUTHOR), FOOD \& ENVIRONM RES AGCY, YORK YO41 1LZ, N YORKSHIRE, ENGLAND.; CHARLTON, A. J.; DICKINSON, M.; WAKEFIELD, M. E.; FITCHES, E., FOOD \& ENVIRONM RES AGCY, YORK YO41 1LZ, N YORKSHIRE, ENGLAND.; KENIS, M., CABI, CH-2800 DELEMONT, SWITZERLAND.; HAN, R., CHINESE ACAD SCI, GUANGDONG ENTOMOL INST, GUANGZHOU 510070, GUANGDONG, PEOPLES R CHINA.; ZHU, F., HUAZHONG AGRI…	J. INSECTS FOOD FEED	THERE IS AN URGENT NEED TO INCREASE THE SUPPLY OF SUSTAINABLE PROTEIN FOR USE IN ANIMAL FEED AND THE USE OF INSECT PROTEIN PROVIDES A POTENTIAL ALTERNATIVE TO PROTEIN CROPS AND FISHMEAL. FOR EXAMPLE, FLY LARVAE ARE HIGHLY COMPATIBLE WITH USE IN ANIMAL FEED CONTAINING MUCH DIGESTIBLE PROTEIN WITH LEVELS OF KEY AMINO ACIDS THAT ARE COMPARABLE WITH THOSE FOUND IN HIGH VALUE ALTERNATIVES SUCH AS SOYB…		CHARLTON, AJ (CORRESPONDING AUTHOR), FOOD \& ENVIRONM RES AGCY, YORK YO41 1LZ, N YORKSHIRE, ENGLAND	10.3920/JIFF2014.0020				JOURNAL OF INSECTS AS FOOD AND FEED	ENGLISH	157	1	7-16			WAGENINGEN ACADEMIC PUBLISHERS	ISI	EXPLORING THE CHEMICAL SAFETY OF FLY LARVAE AS A SOURCE OF PROTEIN FOR ANIMAL FEED	ARTICLE		1	2015	Period 2	CHARLTON A J;DICKINSON M;WAKEFIELD M E;FITCHES E;KENIS M;HAN R;ZHU F;KONE N;GRANT M; DEVIC E;BRUGGEMAN G;PRIOR R;SMITH R	J INSECTS FOOD FEED	none	AJ (CORRESPONDING AUTHOR);FOOD AND ENVIRONM RES AGCY;GUANGDONG ENTOMOL INST;HUAZHONG AGRICUTURAL UNIV;UNIV STIRLING;NUSCIENCE	AJ (CORRESPONDING AUTHOR)		CHARLTON A, 2015, J INSECTS FOOD FEED	CHARLTON A, 2015, J INSECTS FOOD FEED	PO BOX 220, WAGENINGEN, 6700 AE, NETHERLANDS	FOOD \& ENVIRONMENT RESEARCH AGENCY; CHINESE ACADEMY OF SCIENCES; GUANGDONG ACADEMY OF SCIENCES; INSTITUTE OF ZOOLOGY, GUANGDONG ACADEMY OF SCIENCES; UNIVERSITY OF STIRLING		ADRIAN.CHARLTON@FERA.GSI.GOV.UK			2025-03-25	V46OD	2352-4588				EUROPEAN UNION'S SEVENTH FRAMEWORK PROGRAMME FOR RESEARCH, TECHNOLOGICAL DEVELOPMENT AND DEMONSTRATION (PROTEINSECT) [312084]	THE AUTHORS WISH TO THANK ALL MEMBERS OF THE PROTEINSECT CONSORTIUM. WE ALSO THANK FERA COLLEAGUES WHO PROVIDED TECHNICAL EXPERTISE IN RELATION TO SPECIFIC ANALYSES AND ANA ISABEL MARTINEZ SANCHEZ AND SANTOS ROJO FOR THEIR HELP IN FLY IDENTIFICATION. THE RESEARCH LEADING TO THESE RESULTS HAS RECEIVED FUNDING FROM THE EUROPEAN UNION'S SEVENTH FRAMEWORK PROGRAMME FOR RESEARCH, TECHNOLOGICAL DEVELOP…
CHEMELLO G;ZARANTONIELLO M;RANDAZZO B;GIOACCHINI G;TRUZZI C;CARDINALETTI G;RIOLO P;OLIVOTTO I	BLACK SOLDIER FLY; < ITALIC > SCHIZOCHYTRIUM <; ITALIC > SP; ZEBRAFISH; REPRODUCTION; FATTY ACIDS; ALTERNATIVE PROTEINS	POLYUNSATURATED FATTY-ACIDS; SALAR FED DIETS; OREOCHROMIS-NILOTICUS; NILE TILAPIA; FISH-MEAL; SPAWNING PERFORMANCE; FOLLICULAR ATRESIA; LARVAL QUALITY; RAINBOW-TROUT; GROWTH	OLIVOTTO, I (CORRESPONDING AUTHOR), UNIV POLITECN MARCHE, DIPARTIMENTO SCIENZE VITA DELLAMBIENTE, ANCONA, ITALY.; CHEMELLO, GIULIA; ZARANTONIELLO, MATTEO; RANDAZZO, BASILIO; GIOACCHINI, GIORGIA; TRUZZI, CRISTINA; OLIVOTTO, IKE, UNIV POLITECN MARCHE, DIPARTIMENTO SCIENZE VITA DELLAMBIENTE, ANCONA, ITALY.; CARDINALETTI, GLORIANA, UNIV UDINE UD, DIPARTIMENTO SCIENZE AGRO ALIMENTARI, AMBIENTALI ANIMA…	AQUACULTURE	NUTRIENT QUALITY, WITH EMPHASIS ON LIPID AND FATTY ACID COMPOSITION OF BROODSTOCK DIET, IS ONE OF THE MAJOR DIETARY FACTORS INFLUENCING FISH OOCYTES MATURATION, REPRODUCTIVE SUCCESS AND OFFSPRING QUALITY/SURVIVAL. THE BLACK SOLDIER FLY (BFS) (HERMETIA ILLUCENS) IS A VALUABLE INSECT SPECIES CHARACTERIZED BY A BALANCED ESSENTIAL AMINO ACID PROFILE COMPARABLE TO FISHMEAL AND HAS BEEN DEMONSTRATED TO…		OLIVOTTO, I (CORRESPONDING AUTHOR), UNIV POLITECN MARCHE, DIPARTIMENTO SCIENZE VITA DELLAMBIENTE, ANCONA, ITALY	10.1016/j.aquaculture.2021.737853			0044-8486	AQUACULTURE	ENGLISH	17					ELSEVIER	ISI	EFFECTS OF BLACK SOLDIER FLY<I> (HERMETIA</I><I> ILLUCENS)</I> ENRICHED WITH<I> SCHIZOCHYTRIUM</I> SP. ON ZEBRAFISH<I> (DANIO</I><I> RERIO)</I> REPRODUCTIVE PERFORMANCES	ARTICLE		550	2022	Period 3	CHEMELLO GIULIA;ZARANTONIELLO MATTEO;RANDAZZO BASILIO; GIOACCHINI GIORGIA;TRUZZI CRISTINA;CARDINALETTI GLORIANA; RIOLO PAOLA;OLIVOTTO IKE	AQUACULTURE	none	UNIV POLITECN MARCHE;UNIV POLITECN MARCHE;UNIV UDINE UD;UNIV POLITECN MARCHE	UNIV POLITECN MARCHE		CHEMELLO G, 2022, AQUACULTURE	CHEMELLO G, 2022, AQUACULTURE	RADARWEG 29, 1043 NX AMSTERDAM, NETHERLANDS	MARCHE POLYTECHNIC UNIVERSITY; MARCHE POLYTECHNIC UNIVERSITY	737853	I.OLIVOTTO@STAFF.UNIVPM.IT			2025-03-25	0O9HR	1873-5622						MAR 15
CHEN Y;ELLIS J;HUYBEN D	IMMUNE; FISH; INSECT MEAL; DIETARY EFFECT; META-ANALYSIS	BLACK SOLDIER FLY; EUROPEAN SEA-BASS; TENEBRIO-MOLITOR MEAL; GROWTH-PERFORMANCE; HERMETIA-ILLUCENS; RAINBOW-TROUT; BODY-COMPOSITION; GUT MICROBIOTA; CHITIN; RESISTANCE	CHEN, YB (CORRESPONDING AUTHOR), UNIV GUELPH, DEPT ANIM BIOSCI, GUELPH, ON, CANADA.; CHEN, YB (CORRESPONDING AUTHOR), UNIV WATERLOO, DEPT BIOL, WATERLOO, ON, CANADA.; CHEN, YUBING; ELLIS, JENNIFER; HUYBEN, DAVID, UNIV GUELPH, DEPT ANIM BIOSCI, GUELPH, ON, CANADA.; CHEN, YUBING, UNIV WATERLOO, DEPT BIOL, WATERLOO, ON, CANADA.	COMP. IMMUNOL. REP.	INSECT MEAL INCLUSION IN AQUACULTURE FEED HAS RECEIVED INCREASED INTEREST AS A SUSTAINABLE ALTERNATIVE TO FISHMEAL AND RECENT EVIDENCE HAS SHOWN ADDITIONAL EFFECTS ON MODULATING THE IMMUNE RESPONSE. HOWEVER, LACK OF EFFECTS OF INSECT MEAL ON FISH IMMUNITY IN A FEW STUDIES HAVE PUT THESE BENEFICIAL EFFECTS INTO QUESTION. THE OBJECTIVE OF THIS META-ANALYSIS WAS TO SUMMARIZE THE EFFECTS OF FISHMEAL …		CHEN, YB (CORRESPONDING AUTHOR), UNIV GUELPH, DEPT ANIM BIOSCI, GUELPH, ON, CANADA	10.1016/j.cirep.2024.200169				COMPARATIVE IMMUNOLOGY REPORTS	ENGLISH	1					ELSEVIER SCI LTD	ISI	EXAMINING THE DIETARY EFFECT OF INSECT MEALS ON THE INNATE IMMUNE RESPONSE OF FISH: A META-ANALYSIS	ARTICLE		7	2024	Period 3	CHEN YUBING;ELLIS JENNIFER;HUYBEN DAVID	COMP IMMUNOL REP	none	UNIV GUELPH;UNIV WATERLOO;UNIV GUELPH;UNIV WATERLOO	UNIV GUELPH		CHEN Y, 2024, COMP IMMUNOL REP	CHEN Y, 2024, COMP IMMUNOL REP	125 LONDON WALL, LONDON, ENGLAND	UNIVERSITY OF GUELPH; UNIVERSITY OF WATERLOO	200169	Y279CHEN@UWATERLOO.CA			2025-03-25	H0R9N	2950-3116				ANIMAL BIOSCIENCES DEPARTMENT AT THE UNIVERSITY OF GUELPH	WE WOULD LIKE TO THANK THE ANIMAL BIOSCIENCES DEPARTMENT AT THE UNIVERSITY OF GUELPH FOR SUPPORTING OUR RESEARCH. THANK YOU TO YU-FEN CHIEN FOR PROVIDING VALUABLE BIOINFORMATIC-RELATED SUGGESTIONS AND DISCUSSIONS.	DEC
CHEN Y;LAWSON R;SHANDILYA U;CHIASSON ;MARCIA A M;KARROW N;HUYBEN D	FISH FEED; HERMETIA ILLUCENS; NUTRITION; QPCR; SALMONIDS	BLACK SOLDIER FLY; ESSENTIAL FATTY-ACIDS; RAINBOW-TROUT; SEA-BASS; PERFORMANCE; FISH; RATIO; METABOLISM; RESISTANCE; MICROBIOTA	HUYBEN, D (CORRESPONDING AUTHOR), UNIV GUELPH, DEPT ANIM BIOSCI, GUELPH, ON, CANADA.; CHEN, YUBING; LAWSON, REBECCA; SHANDILYA, UMESH; KARROW, NIEL A.; HUYBEN, DAVID, UNIV GUELPH, DEPT ANIM BIOSCI, GUELPH, ON, CANADA.; CHIASSON, MARCIA A., UNIV GUELPH, ONTARIO AQUACULTURE RES CTR, OFF RES, ELORA, ON, CANADA.	FISH SHELLFISH IMMUNOL. REP.	STUDIES ARE LACKING THAT INVESTIGATE THE DIETARY NUTRIENT REQUIREMENTS OF LAKE WHITEFISH (COREGONUS CLUPEAFORMIS), A NEWLY FARMED FISH SPECIES IN ONTARIO, CANADA. DIETARY LEVELS OF PROTEIN AND LIPID MUST BE OPTIMIZED TO ENSURE HIGH GROWTH PERFORMANCE FOR THE COMMERCIAL SUCCESS OF THIS SPECIES. ADDITIONALLY, THE INCLUSION OF INSECT MEAL IN THE DIET MAY IMPROVE GROWTH AND IMMUNE RESPONSE. THE OBJEC…		HUYBEN, D (CORRESPONDING AUTHOR), UNIV GUELPH, DEPT ANIM BIOSCI, GUELPH, ON, CANADA	10.1016/j.fsirep.2023.100111			2667-0119	FISH AND SHELLFISH IMMUNOLOGY REPORTS	ENGLISH	4					ELSEVIER	ISI	DIETARY PROTEIN, LIPID AND INSECT MEAL ON GROWTH, PLASMA BIOCHEMISTRY AND HEPATIC IMMUNE EXPRESSION OF LAKE WHITEFISH (COREGONUS CLUPEAFORMIS)	ARTICLE		5	2023	Period 3	CHEN YUBING;LAWSON REBECCA;SHANDILYA UMESH;CHIASSON; MARCIA A;KARROW NIEL A;HUYBEN DAVID	FISH SHELLFISH IMMUNOL REP	none	UNIV GUELPH;UNIV GUELPH;UNIV GUELPH	UNIV GUELPH		CHEN Y, 2023, FISH SHELLFISH IMMUNOL REP	CHEN Y, 2023, FISH SHELLFISH IMMUNOL REP	RADARWEG 29, 1043 NX AMSTERDAM, NETHERLANDS	UNIVERSITY OF GUELPH; UNIVERSITY OF GUELPH	100111	HUYBEND@UOGUELPH.CA			2025-03-25	O4YQ9				JUL 2023			DEC 15
CHEN Y;MA J;YONG Y;CHEN Y;CHEN ;BING B;CAO J;PENG K;WANG G;HUANG H;LOH J	BLACK SOLDIER FLY; ENZYMES; HISTOPATHOLOGY; HYBRID GROUPER; INTESTINAL; MICROBIOTA; SUSTAINABLE AQUACULTURE	TROUT ONCORHYNCHUS-MYKISS; PLANT PROTEIN-SOURCES; DIETARY FISH-MEAL; PRE-PUPAE MEAL; GROWTH-PERFORMANCE; GUT MICROBIOTA; ARABINOXYLAN-OLIGOSACCHARIDES; NONSPECIFIC IMMUNITY; OXIDATIVE STRESS; TENEBRIO-MOLITOR	HUANG, H (CORRESPONDING AUTHOR), HAINAN TROP OCEAN UNIV, YAZHOU BAY INNOVAT INST, SANYA 572024, PEOPLES R CHINA.; HUANG, H (CORRESPONDING AUTHOR), HAINAN KEY LAB CONSERVAT \& UTILIZAT TROP MARINE FI, SANYA 572004, PEOPLES R CHINA.; HUANG, H (CORRESPONDING AUTHOR), HAINAN TROP OCEAN UNIV, KEY LAB UTILIZAT \& CONSERVAT TROP MARINE BIORESOUR, MINIST EDUC, SANYA 572022, PEOPLES R CHINA.; LOH, JY (COR…	ANIMALS	THIS STUDY EXAMINED THE DIVERSITY AND RESPONSES OF INTESTINAL MICROBIOTA IN HYBRID GROUPER (EPINEPHELUS FUSCOGUTTATUS FEMALE X E. LANCEOLATUS MALE) FED DIETS WITH VARYING LEVELS OF FISHMEAL REPLACED BY BLACK SOLDIER FLY LARVAE (BSFL). THE 10\% BSFL SUBSTITUTION (BSFL10) GROUP SHOWED THE HIGHEST LEVELS OF TRYPSIN AND AMYLASE. SUBSTITUTING FISHMEAL WITH 30\% AND 50\% BSFL WEAKENED THE INTESTINAL WA…		HUANG, H (CORRESPONDING AUTHOR), HAINAN TROP OCEAN UNIV, YAZHOU BAY INNOVAT INST, SANYA 572024, PEOPLES R CHINA	10.3390/ani14243596			2076-2615	ANIMALS	ENGLISH	0	24				MDPI	ISI	IMPACTS OF BLACK SOLDIER FLY (<I>HERMETIA ILLUCENS</I>) LARVAL MEAL ON INTESTINAL HISTOPATHOLOGY AND MICROBIOME RESPONSES IN HYBRID GROUPER (<I>EPINEPHELUS FUSCOGUTTATUS</I> ♀ X <I>E. LANCEOLATUS</I> ♂): A COMPREHENSIVE ANALYSIS	ARTICLE		14	2024	Period 3	CHEN YAN;MA JUN;YONG YOONG-SOON;CHEN YONGGAN;CHEN; BING;CAO JUNMING;PENG KAI;WANG GUAXIA;HUANG HAI; LOH JIUN-YAN	ANIMALS	none	HAINAN TROP OCEAN UNIV;HAINAN KEY LAB CONSERVAT AND UTILIZAT TROP MARINE FI;HAINAN TROP OCEAN UNIV;JAMES COOK UNIV SINGAPORE;HAINAN TROP OCEAN UNIV;HAINAN KEY LAB CONSERVAT AND UTILIZAT TROP MARINE FI;HAINAN TROP OCEAN UNIV;COLLABORAT INNOVAT CTR AQUAT SCI;JAMES COOK UNIV SINGAPORE	HAINAN TROP OCEAN UNIV		CHEN Y, 2024, ANIMALS	CHEN Y, 2024, ANIMALS	ST ALBAN-ANLAGE 66, CH-4052 BASEL, SWITZERLAND	HAINAN TROPICAL OCEAN UNIVERSITY; HAINAN TROPICAL OCEAN UNIVERSITY; GUANGDONG ACADEMY OF AGRICULTURAL SCIENCES; JAMES COOK UNIVERSITY	3596	CY969398HN@126.COM YONGYS@OSMOSIS.COM.MY HUANGHAI74@126.COM JAMES.LOH@JCU.EDU.AU			2025-03-25	Q4F2A					HAINAN PROVINCE SCIENCE AND TECHNOLOGY COMMISSIONER SERVICE TEAM EMERGENCY TECHNOLOGY RESEARCH PROJECT FOR WIND DISASTER RELIEF (HAINAN PROVINCIAL KEY RESEARCH AND DEVELOPMENT PROJECT) [SQ2024XDNY0083]; NATIONAL NATURAL SCIENCE FOUNDATION OF CHINA [32160861, 32160866, 32002389]; HAINAN PROVINCE'S KEY RESEARCH AND DEVELOPMENT PROJECT [ZDYF2022XDNY331]	2024 HAINAN PROVINCE SCIENCE AND TECHNOLOGY COMMISSIONER SERVICE TEAM EMERGENCY TECHNOLOGY RESEARCH PROJECT FOR WIND DISASTER RELIEF (HAINAN PROVINCIAL KEY RESEARCH AND DEVELOPMENT PROJECT) (SQ2024XDNY0083). NATIONAL NATURAL SCIENCE FOUNDATION OF CHINA (32160861, 32160866, AND 32002389). 2023 HAINAN PROVINCE'S KEY RESEARCH AND DEVELOPMENT PROJECT (ZDYF2022XDNY331).	DEC
CHEON D;JANG T;LEE K	MACRONUTRIENT; PROTEIN; CARBOHYDRATE; INSECTS AS FEED; NUTRITIONAL; GEOMETRY	SEXUAL SIZE DIMORPHISM; LIFE-HISTORY TRAITS; NUTRIENT COMPOSITION; DIETARY-PROTEIN; BODY PROTEIN; FAT CONTENTS; INSECTS; GROWTH; REPRODUCTION; FEED	LEE, KP (CORRESPONDING AUTHOR), SEOUL NATL UNIV, DEPT AGR BIOTECHNOL, COLL AGR \& LIFE SCI, 1 GWANAK RO, SEOUL 08826, SOUTH KOREA.; LEE, K. P., SEOUL NATL UNIV, DEPT AGR BIOTECHNOL, COLL AGR \& LIFE SCI, 1 GWANAK RO, SEOUL 08826, SOUTH KOREA.; SEOUL NATL UNIV, RES INST AGR \& LIFE SCI, COLL AGR \& LIFE SCI, 1 GWANAK RO, SEOUL 08826, SOUTH KOREA.	J. INSECTS FOOD FEED	THE BLACK SOLDIER FLY (BSF), HERMETIA ILLUCENS (DIPTERA: STRATIOMYIDAE), HAS BECOME ONE OF THE MOST ECONOMICALLY IMPORTANT INSECTS THAT CAN BE A SUSTAINABLE REPLACEMENT FOR TRADITIONAL FEED FOR SWINE, POULTRY, AND AQUACULTURE. DESPITE ITS EMERGING IMPORTANCE, STUDIES EXAMINING THE NUTRITIONAL REQUIREMENT OF BSF HAVE BEEN SCARCE. HERE WE USED NUTRITIONAL GEOMETRY APPROACH TO DETERMINE THE SEPARATE…		LEE, KP (CORRESPONDING AUTHOR), SEOUL NATL UNIV, DEPT AGR BIOTECHNOL, COLL AGR \& LIFE SCI, 1 GWANAK RO, SEOUL 08826, SOUTH KOREA	10.3920/JIFF2021.0131				JOURNAL OF INSECTS AS FOOD AND FEED	ENGLISH	7	5	481-493			BRILL	ISI	VISUALISING THE NUTRITIONAL PERFORMANCE LANDSCAPES FOR THE BLACK SOLDIER FLY, <I>HERMETIA</I> <I>ILLUCENS</I> (DIPTERA: STRATIOMYIDAE)	ARTICLE		8	2022	Period 3	CHEON D A;JANG T;LEE K P	J INSECTS FOOD FEED	none	SEOUL NATL UNIV;SEOUL NATL UNIV;SEOUL NATL UNIV	SEOUL NATL UNIV		CHEON D, 2022, J INSECTS FOOD FEED	CHEON D, 2022, J INSECTS FOOD FEED	PLANTIJNSTRAAT 2, P O BOX 9000, 2300 PA LEIDEN, NETHERLANDS	SEOUL NATIONAL UNIVERSITY (SNU); SEOUL NATIONAL UNIVERSITY (SNU)		KWANGLEE@SNU.AC.KR			2025-03-25	1S0GQ	2352-4588				BASIC SCIENCE RESEARCH PROGRAM THROUGH THE NATIONAL RESEARCH FOUNDATION OF KOREA (NRF) - MINISTRY OF EDUCATION [NRF-2020R1I1A2070399]	THIS WORK WAS SUPPORTED BY THE BASIC SCIENCE RESEARCH PROGRAM THROUGH THE NATIONAL RESEARCH FOUNDATION OF KOREA (NRF) FUNDED BY THE MINISTRY OF EDUCATION (GRANT NO. NRF-2020R1I1A2070399).
CHO J;BAE J;HWANG I	RAINBOW TROUT; ONCORHYNCHUS MYKISS; BLACK SOLDIER FLY; STOCKING DENSITY; GROWTH; IMMUNE RESPONSE	BREAM SPARUS-AURATA; ANTIMICROBIAL PEPTIDES; FISH-MEAL; DIETS; REPLACEMENT; PERFORMANCE; HORMONE; INSECTS; SUPPLEMENTATION; DEPOSITION	BAE, J (CORRESPONDING AUTHOR), NATL INST FISHERIES SCI, AQUACULTURE RES DIV, BUSAN 46083, SOUTH KOREA.; HWANG, IJ (CORRESPONDING AUTHOR), NATL INST FISHERIES SCI, WEST SEA FISHERIES RES INST, INCHEON 22383, SOUTH KOREA.; CHO, JEONG-HYEON, NATL INST FISHERIES SCI, JEJU FISHERIES RES INST, JEJU 63610, SOUTH KOREA.; BAE, JINHO, NATL INST FISHERIES SCI, AQUACULTURE RES DIV, BUSAN 46083, SOUTH KOREA.;…	AQUACULT. REP.	THE PRESENT STUDY INVESTIGATED THE EFFECTS OF BLACK SOLDIER FLY (HERMETIA ILLUCENS) PRE-PUPAE MEAL (BM) AS A FEED INGREDIENT ON THE GROWTH PERFORMANCE AND HEALTH STATUS (STRESS AND IMMUNE RESPONSE) OF RAINBOW TROUT (ONCORHYNCHUS MYKISS) REARED AT DIFFERENT STOCKING DENSITIES. BM WAS USED TO REPLACE 5 \% OF SOYBEAN MEAL IN THE CONTROL DIET (CON). JUVENILE RAINBOW TROUT (4.9 +/- 0.2 G) WERE ACCLIMA…		BAE, J (CORRESPONDING AUTHOR), NATL INST FISHERIES SCI, AQUACULTURE RES DIV, BUSAN 46083, SOUTH KOREA	10.1016/j.aqrep.2022.101202			2352-5134	AQUACULTURE REPORTS	ENGLISH	22					ELSEVIER	ISI	EFFECTS OF BLACK SOLDIER FLY (<I>HERMETIA ILLUCENS</I>) PRE-PUPAE MEAL ON THE GROWTH, STRESS, AND IMMUNE RESPONSES OF JUVENILE RAINBOW TROUT (<I>ONCORHYNCHUS MYKISS</I>) REARED AT DIFFERENT STOCKING DENSITIES	ARTICLE		25	2022	Period 3	CHO JEONG-HYEON;BAE JINHO;HWANG IN JOON	AQUACULT REP	none	NATL INST FISHERIES SCI;NATL INST FISHERIES SCI;NATL INST FISHERIES SCI;NATL INST FISHERIES SCI;NATL INST FISHERIES SCI	NATL INST FISHERIES SCI		CHO J, 2022, AQUACULT REP	CHO J, 2022, AQUACULT REP	RADARWEG 29, 1043 NX AMSTERDAM, NETHERLANDS	NATIONAL INSTITUTE OF FISHERIES SCIENCE; NATIONAL INSTITUTE OF FISHERIES SCIENCE; NATIONAL INSTITUTE OF FISHERIES SCIENCE	101202	CJH0123@KOREA.KR BJH2921@NAVER.COM ASTRAROTH@KOREA.KR			2025-03-25	2H5YQ				JUN 2022	NATIONAL INSTITUTE OF FISHEREIS SCIENCE, KOREA [R2022010]	ACKNOWLEDGEMENTS THIS WORK WAS SUPPORTED BY A GRANT FROM THE NATIONAL INSTITUTE OF FISHEREIS SCIENCE, KOREA (R2022010) .	AUG
CUMMINS V;RAWLES S;THOMPSON K;VELASQUEZ A;KOBAYASHI Y;HAGER J;WEBSTER ;CARL D C		BY-PRODUCT MEAL; SOY PROTEIN-CONCENTRATE; SOYBEAN-MEAL; OREOCHROMIS-NILOTICUS; PENAEUS-VANNAMEI; BODY-COMPOSITION; CLEAR-WATER; PEANUT MEAL; GROWTH; INGREDIENTS	WEBSTER, CD (CORRESPONDING AUTHOR), USDA ARS, HKDSNARC USA, POB 1050,2955 HIGHWAY 130 EAST, STUTTGART, AR 72160 USA.; CUMMINS, VAUN C., JR.; VELASQUEZ, ALEJANDRO; KOBAYASHI, YUKA; HAGER, JANELLE, KENTUCKY STATE UNIV, AQUACULTURE RES CTR, FRANKFORT, KY 40601 USA.; RAWLES, STEVEN D.; WEBSTER, CARL D., USDA ARS, HKDSNARC, STUTTGART, AR USA.; VELASQUEZ, ALEJANDRO, TEXAS A\&M UNIV, DEPT WILDLIFE \& FI…	AQUACULTURE	BLACK SOLDIER FLY LARVAE (BSFL) MEAL, PRODUCED FROM THE LARVAE OF HERMETIA ILLUCENS, HAS SHOWN PROMISE AS A FISH MEAL (FM) REPLACEMENT IN DIETS FOR RAINBOW TROUT, CATFISH AND TILAPIA, BUT HAS NOT BEEN EXAMINED AS AN ALTERNATIVE PROTEIN SOURCE IN SHRIMP DIETS. SIX ISONITROGENOUS (35\% CRUDE PROTEIN, AS FED) AND ISOENERGETIC (16.7 KJ AVAILABLE ENERGY G(-1) OF DIET) DIETS CONTAINING GRADED LEVELS OF…		WEBSTER, CD (CORRESPONDING AUTHOR), USDA ARS, HKDSNARC USA, POB 1050,2955 HIGHWAY 130 EAST, STUTTGART, AR 72160 USA	10.1016/j.aquaculture.2017.02.022			0044-8486	AQUACULTURE	ENGLISH	161		337-344			ELSEVIER	ISI	EVALUATION OF BLACK SOLDIER FLY (<I>HERMETIA</I> <I>ILLUCENS</I>) LARVAEMEAL AS PARTIAL OR TOTAL REPLACEMENT OF MARINE FISH MEAL IN PRACTICAL DIETS FOR PACIFIC WHITE SHRIMP (<I>LITOPENAEUS</I> <I>VANNAMEI</I>)	ARTICLE		473	2017	Period 2	CUMMINS JR VAUN C;RAWLES STEVEN D;THOMPSON KENNETH R; VELASQUEZ ALEJANDRO;KOBAYASHI YUKA;HAGER JANELLE;WEBSTER; CARL D	AQUACULTURE	none	CD (CORRESPONDING AUTHOR);KENTUCKY STATE UNIV;TEXAS AANDM UNIV	CD (CORRESPONDING AUTHOR)		CUMMINS V, 2017, AQUACULTURE	CUMMINS V, 2017, AQUACULTURE	RADARWEG 29, 1043 NX AMSTERDAM, NETHERLANDS	KENTUCKY STATE UNIVERSITY; UNITED STATES DEPARTMENT OF AGRICULTURE (USDA); TEXAS A\&M UNIVERSITY SYSTEM; TEXAS A\&M UNIVERSITY COLLEGE STATION		CARL.WEBSTER@ARS.USDA.GOV			2025-03-25	EW4HR	1873-5622	Y	N		USDA [KYX-80-09-18A]	THE AUTHORS THANK N. ANN, K.C., K.N. DEE, LYD DIA, P.O.P. INS, B.R. LEE, T.L. LEE, E.M. MAA, CATHY RHIN, B. RETT, SHI RON, M.S. TEE, D.R. WYNNE, AND SAM WISE FOR THEIR TECHNICAL ASSISTANCE. VAUN CUMMINS WOULD LIKE TO THANK SARAH, COBY, AND THEO FOR THEIR UNWAVERING SUPPORT AND INSPIRATION; MAGNUS, TAR, AND COPPER FOR THEIR COMPANIONSHIP; AND THE STAFF, FACULTY AND STUDENTS AT KSU FOR THEIR TECHNI…	APR 20
DANISO E;SARROPOULOU E;KAITETZIDOU E;BERALDO P;TIBALDI E;CERRI R;CARDINALETTI ;GLORIANA G	HERMETIA ILLUCENS; SPARUS AURATA; PLANT-PROTEIN; CHITINASE; OXIDATIVE; STRESS; INTESTINAL ALKALINE PHOSPHATASE	INTESTINAL ALKALINE-PHOSPHATASE; SALMON SALMO-SALAR; SOYBEAN-MEAL; MOLECULAR-CLONING; GENE-EXPRESSION; CATHEPSIN-X; NUTRITIONAL-VALUE; OXIDATIVE STRESS; FEED INGREDIENTS; GUT HISTOLOGY	DANISO, E (CORRESPONDING AUTHOR), UNIV UDINE, DEPT AGRIFOOD ENVIRONM \& ANIM SCI, VIA SONDRIO 2, I-33100 UDINE, ITALY.; DANISO, ENRICO; BERALDO, PAOLA; TIBALDI, EMILIO; CERRI, ROBERTO; CARDINALETTI, GLORIANA, UNIV UDINE, DEPT AGRIFOOD ENVIRONM \& ANIM SCI, VIA SONDRIO 2, I-33100 UDINE, ITALY.; SARROPOULOU, ELENA; KAITETZIDOU, ELISAVET, HELLEN CTR MARINE RES, INST MARINE BIOL BIOTECHNOL \& AQUACUL…	AQUACULT. REP.	THE IMPACT OF A FISHMEAL-FREE, HIGH PLANT-PROTEIN-BASED DIET, IN WHICH VEGETABLE PROTEINS (VPS) WERE PARTIALLY SUBSTITUTED WITH THE PROTEINS DERIVED FROM HERMETIA ILLUCENS PUPAE MEAL (HI) WAS EXAMINED IN THE GILTHEAD SEA BREAM (SPARUS AURATA). THE PHYSIOLOGICAL RESPONSE AT THE GASTROINTESTINAL LEVEL WAS INVESTIGATED BY CONSIDERING THE GENE EXPRESSION RESPONSES AND HISTOLOGY AT THE LIVER, STOMACH,…		DANISO, E (CORRESPONDING AUTHOR), UNIV UDINE, DEPT AGRIFOOD ENVIRONM \& ANIM SCI, VIA SONDRIO 2, I-33100 UDINE, ITALY	10.1016/j.aqrep.2024.102410			2352-5134	AQUACULTURE REPORTS	ENGLISH	0					ELSEVIER	ISI	EFFECT OF INCREASING LEVELS OF<I> HERMETIA</I><I> ILLUCENS</I> IN A FISHMEAL-FREE DIET AT SEA BREAM (<I> SPARUS</I><I> AURATA,</I> , L.) GASTROINTESTINAL LEVEL	ARTICLE		39	2024	Period 3	DANISO ENRICO;SARROPOULOU ELENA;KAITETZIDOU ELISAVET; BERALDO PAOLA;TIBALDI EMILIO;CERRI ROBERTO;CARDINALETTI; GLORIANA	AQUACULT REP	none	UNIV UDINE;UNIV UDINE;INST MARINE BIOL BIOTECHNOL AND AQUACULTURE	UNIV UDINE		DANISO E, 2024, AQUACULT REP	DANISO E, 2024, AQUACULT REP	RADARWEG 29, 1043 NX AMSTERDAM, NETHERLANDS	UNIVERSITY OF UDINE; HELLENIC CENTRE FOR MARINE RESEARCH	102410	ENRICO.DANISO@UNIUD.IT SARRIS@HCMR.GR EKAITETZ@HCMR.GR PAOLA.BERALDO@UNIUD.IT EMILIO.TIBALDI@UNIUD.IT ROBERTO.CERRI@VERONESI.IT GLORIANA.CARDINALETTI@UNIUD.IT			2025-03-25	I7K3B				OCT 2024	AQUAEXCEL2020 [652831]; SUSHIN (SUSTAINABLE FISH FEEDS INNOVATIVE INGREDIENTS) [AGER2-SUSHIN, 2016-0112]	THIS RESEARCH WAS FUNDED BY AQUAEXCEL2020 (GRANT AGREEMENT NO. 652831) UNDER TNA PROJECT AE120006, AND PARTIALLY CO-FUNDED BY AGER (AGER2-SUSHIN COD 2016-0112) UNDER GRANT-FUNDED PROJECT SUSHIN (SUSTAINABLE FISH FEEDS INNOVATIVE INGREDIENTS).	DEC
DANTAS F;DE S Y;SANTANA ;THIAGO M T;DOS S D;DA F;FLAVIO A L F;GONCALVES L	AQUAFEED; ALTERNATIVE INGREDIENTS; COLOSSOMA MACROPOMUM; HERMETIA; ILLUCENS; LOCAL INGREDIENTS	COLOSSOMA-MACROPOMUM; NILE TILAPIA; PROTEIN; REPLACEMENT; AQUACULTURE; TRYPTOPHAN; CASSAVA; MEAL	GONÇALVES, LU (CORRESPONDING AUTHOR), NATL INST AMAZONIAN RES, BR-69060001 MANAUS, AM, BRAZIL.; DANTAS, FRANCISCO DE MATOS; SANTANA, THIAGO MACEDO, UNIV FED AMAZONAS, POSTGRAD PROGRAM ANIM SCI \& FISHING RESOURCES PPGC, BR-69067055 MANAUS, AM, BRAZIL.; DE SOUZA, YASMIN MOREIRA, UNIV FED AMAZONAS, AGR SCI COLL, BR-69067055 MANAUS, AM, BRAZIL.; DOS SANTOS, DRIELY KATHRINY MONTEIRO; GONCALVES, LIGIA…	ANIMALS	THE AIM OF THIS STUDY WAS TO PRODUCE FEED BASED ON LOCALLY SOURCED INGREDIENTS FOR TAMBAQUI FARMING IN AMAZON. DIETS WERE FORMULATED WITH INCREASING LEVELS (0, 25, 50, 75 AND 100\%) OF DEFATTED BLACK SOLDIER FLY LARVAE MEAL (BSFL) AS A REPLACEMENT FOR FISH MEAL (FM), AND CASSAVA BY-PRODUCTS IN THE SAME PROPORTION (TUBER RESIDUES, PEEL AND LEAVES). A CONVENTIONAL DIET (CO) WAS USED AS THE CONTROL.…		GONÇALVES, LU (CORRESPONDING AUTHOR), NATL INST AMAZONIAN RES, BR-69060001 MANAUS, AM, BRAZIL	10.3390/ani14081165			2076-2615	ANIMALS	ENGLISH	0	8				MDPI	ISI	A SUSTAINABLE DIET FOR TAMBAQUI FARMING IN THE AMAZON: GROWTH PERFORMANCE, HEMATOLOGICAL PARAMETERS, WHOLE-BODY COMPOSITION AND FILLET COLOR	ARTICLE		14	2024	Period 3	DANTAS FRANCISCO DE MATOS;DE SOUZA YASMIN MOREIRA;SANTANA; THIAGO MACEDO;DOS SANTOS DRIELY KATHRINY MONTEIRO;DA FONSECA; FLAVIO AUGUSTO LEAO;GONCALVES LIGIA URIBE	ANIMALS	none	NATL INST AMAZONIAN RES;UNIV FED AMAZONAS;UNIV FED AMAZONAS;NATL INST AMAZONIAN RES;FED INST EDUC SCI AND TECHNOL AMAZONAS	NATL INST AMAZONIAN RES		DANTAS F, 2024, ANIMALS	DANTAS F, 2024, ANIMALS	ST ALBAN-ANLAGE 66, CH-4052 BASEL, SWITZERLAND	UNIVERSIDADE FEDERAL DE AMAZONAS; UNIVERSIDADE FEDERAL DE AMAZONAS; INSTITUTE NACIONAL DE PESQUISAS DA AMAZONIA; INSTITUTO FEDERAL DO AMAZONAS (IFAM)	1165	DANTASFM3@GMAIL.COM YASMINMOREIRAA570@GMAIL.COM ZOOTECTHIAGO@GMAIL.COM DRIELY.MONTEIRO@GMAIL.COM FLAVIO.FONSECA@IFAM.EDU.BR LIGIA.GONCALVES@INPA.GOV.BR			2025-03-25	PA4Z9					FUNDAO DE AMPARO PESQUISA DO ESTADO DO AMAZONAS (FAPEAM)	THE AUTHORS GRATEFULLY ACKNOWLEDGE THE COMPANY CYNS (PIRACICABA, SP, BRAZIL) FOR KINDLY DONATING THE DEFATTED BLACK SOLDIER FLY MEAL USED FOR THIS STUDY, AND THE GRADUATE STUDENTS FROM THE GIGAS PROJECT TEAM AT INPA FOR THEIR TECHNICAL SUPPORT THROUGHOUT THE FEEDING TRIAL AND DURING THE SAMPLING PROCEDURES.	APR
DE O C;FREITAS D;RIBEIRO ;PAULA A P P;TEIXEIRA R;DA S;RODRIGO F R;GAMARANO P;DE A R;PRADO V;GUILHERME H;PAULINO R;COSTA L	FEED INTAKE; FEEDING BEHAVIOR; GENE EXPRESSION; INSECT-BASED PROTEIN; SELF-FEEDING	ALTERNATIVE PROTEIN-SOURCE; EUROPEAN SEA-BASS; PRE-PUPAE MEAL; GROWTH-PERFORMANCE; OREOCHROMIS-NILOTICUS; TENEBRIO-MOLITOR; SELF-SELECTION; LARVAE MEAL; BODY-COMPOSITION; PRACTICAL DIETS	COSTA, LS (CORRESPONDING AUTHOR), VICOSA FED UNIV UFV, DEPT ANIM SCI, AVE PETER HENRY ROLFS S-N,CAMPUS UNIV, BR-36570900 VICOSA, MG, BRAZIL.; DE OLIVEIRA, CAMILA GOMES; FREITAS, DEBORA DE ALMEIDA; RIBEIRO, PAULA ADRIANE PEREZ; GAMARANO, PEDRO GOMES; PRADO, VERONICA GUIMARAES LANDA; GUILHERME, HELDER DE OLIVEIRA, MINAS GERAIS FED UNIV UFMG, VET SCH, DEPT ANIM SCI, AQUACULTURE LAB, AVE ANTONIO CARL…	AQUAC. RES.	THIS STUDY AIMED TO EVALUATE THE EFFECT OF TWO PROTEIN SOURCES (BLACK SOLDIER FLY [HERMETIA ILLUCENS] MEAL [BSFM] VS. FISH MEAL [FM]) ON INTAKE TARGET ``DIET PREFERENCE'' IN JUVENILE NILE TILAPIA (OREOCHROMIS NILOTICUS) BY A SELF-FEEDING METHOD (TRIAL 1). GROWTH, BODY COMPOSITION, BLOOD PARAMETERS, AND IMMUNITY GENES EXPRESSION WERE ALSO EVALUATED TO BE CORRELATED WITH BEHAVIORAL DATA (TRIAL 2). …		COSTA, LS (CORRESPONDING AUTHOR), VICOSA FED UNIV UFV, DEPT ANIM SCI, AVE PETER HENRY ROLFS S-N,CAMPUS UNIV, BR-36570900 VICOSA, MG, BRAZIL	10.1155/2024/3409955			1355-557X	AQUACULTURE RESEARCH	ENGLISH	0					WILEY	ISI	IMPACT OF REPLACING FISH MEAL WITH BLACK SOLDIER FLY (<I>HERMETIA ILLUCENS</I>) MEAL ON DIET ACCEPTABILITY IN JUVENILE NILE TILAPIA: PALATABILITY AND NUTRITIONAL AND HEALTH CONSIDERATIONS FOR DIETARY PREFERENCE	ARTICLE		2024	2024	Period 3	DE OLIVEIRA CAMILA GOMES;FREITAS DEBORA DE ALMEIDA;RIBEIRO; PAULA ADRIANE PEREZ;TEIXEIRA RAFAEL RUSTH COSTA;DA SILVA; RODRIGO FORTES;GAMARANO PEDRO GOMES;DE ARAUJO RENATO DUARTE;PRADO VERONICA GUIMARAES LANDA;GUILHERME HELDER DE OLIVEIRA;PAULINO RENAN ROSA;COSTA LEANDRO SANTOS	AQUAC RES	none	VICOSA FED UNIV UFV;MINAS GERAIS FED UNIV UFMG;VICOSA FED UNIV UFV;LAVRAS FED UNIV UFLA	VICOSA FED UNIV UFV		DE O C, 2024, AQUAC RES	DE O C, 2024, AQUAC RES	111 RIVER ST, HOBOKEN 07030-5774, NJ USA		3409955	CAMILAOLIVEIRA080@GMAIL.COM DEBORALMEIDAF@GMAIL.COM PAULAPEREZRIBEIRO@HOTMAIL.COM RAFAELRUSTH@HOTMAIL.COM FORTES-SILVA@UFV.BR PEDROGOMES130@HOTMAIL.COM RENATO.ARAUJO@UFV.BR VERONICA.GLP@HOTMAIL.COM HELDEROG@GMAIL.COM RENANRPAULINO@HOTMAIL.COM LEANDRO.S.COSTA@UFV.BR			2025-03-25	K4A9X	1365-2109				CONSELHO NACIONAL DE DESENVOLVIMENTO CIENTFICO E TECNOLGICO	WE WOULD LIKE TO THANK PATENSE FOR DONATING FISHMEAL AND BIOCLIN - QUIBASA FOR DONATING BLOOD ANALYSIS KITS.	OCT 18
DEGUARA A;DEGUARA S;BUHAGIAR J	MULTI-TROPHIC; INSECT MEAL; FRASS; SUSTAINABILITY	NUTRITIONAL-VALUE	BUHAGIAR, JA (CORRESPONDING AUTHOR), UNIV MALTA, VALLETTA, MALTA.; DEGUARA, ANDRE; DEGUARA, SIMEON; BUHAGIAR, JOSEPH A., UNIV MALTA, VALLETTA, MALTA.; DEGUARA, SIMEON, AQUABIOTECH GRP, MOSTA, MALTA.	DISCOV. FOOD	GOALS NUMBER 2, 11 AND 12 OF THE 17 SUSTAINABLE DEVELOPMENT GOALS, ENACTED BY THE UNITED NATIONS AS PART OF THE 2030 AGENDA FOR SUSTAINABLE DEVELOPMENT, AIM TO END HUNGER AS A PRIORITY, CREATE SUSTAINABLE CITIES AND ABOVE ALL ENCOURAGE RESPONSIBLE CONSUMPTION AND PRODUCTION. WITH INCREASING WORLD POPULATION AND HIGHER DEMAND FOR FOOD, WE NEED TO FIND WAYS OF PRODUCING CHEAP SOURCES OF PROTEIN AND…		BUHAGIAR, JA (CORRESPONDING AUTHOR), UNIV MALTA, VALLETTA, MALTA	10.1007/s44187-024-00127-2				DISCOVER FOOD	ENGLISH	0	1				SPRINGERNATURE	ISI	A MULTITROPHIC CULTURE SYSTEM FOR THE PRODUCTION OF BLACK SOLDIER FLY LARVAE (<I>HERMETIA ILLUCENS</I>)	ARTICLE		4	2024	Period 3	DEGUARA ANDRE;DEGUARA SIMEON;BUHAGIAR JOSEPH A	DISCOV FOOD	none	UNIV MALTA;UNIV MALTA;AQUABIOTECH GRP	UNIV MALTA		DEGUARA A, 2024, DISCOV FOOD	DEGUARA A, 2024, DISCOV FOOD	CAMPUS, 4 CRINAN ST, LONDON, N1 9XW, ENGLAND	UNIVERSITY OF MALTA	56	ANDRE.DEGUARA.17@UM.EDU.MT DSD@AQUABT.COM JOSEPH.BUHAGIAR@UM.EDU.MT			2025-03-25	H3F9K	2731-4286						JUL 11
DEVIC E;LESCHEN W;MURRAY F;LITTLE D	ALTERNATIVE; FEED; FINGERLINGS; INSECT MEAL; NUTRIENT UTILIZATION; STRATEGIC	FISH-MEAL; RAINBOW-TROUT; FATTY-ACIDS; REPLACEMENT; NUTRITION; PROTEIN; FOOD; OIL	DEVIC, E (CORRESPONDING AUTHOR), UNIV STIRLING, INST AQUACULTURE, STIRLING, SCOTLAND.; DEVIC, E.; LESCHEN, W.; MURRAY, F.; LITTLE, D. C., UNIV STIRLING, INST AQUACULTURE, SCH NAT SCI, STIRLING, SCOTLAND.	AQUAC. NUTR.	A 32-DAY EXPERIMENT WAS CONDUCTED TO EVALUATE THE EFFECTS ON THE PERFORMANCE, FEED UTILIZATION EFFICIENCY AND BODY COMPOSITION OF A STRATEGIC INCLUSION OF BLACK SOLDIER FLY LARVAE MEAL (MM) IN A COMMERCIALLY FORMULATED DIET FOR ADVANCE NURSING NILE TILAPIA (OREOCHROMIS NILOTICUS). FOUR ISONITROGENOUS AND ISOENERGETIC DIETS WERE COMMERCIALLY FORMULATED AND MANUFACTURED AS A CONTROL AND THREE TEST …		DEVIC, E (CORRESPONDING AUTHOR), UNIV STIRLING, INST AQUACULTURE, STIRLING, SCOTLAND	10.1111/anu.12573			1353-5773	AQUACULTURE NUTRITION	ENGLISH	115	1	416-423			WILEY-HINDAWI	ISI	GROWTH PERFORMANCE, FEED UTILIZATION AND BODY COMPOSITION OF ADVANCED NURSING NILE TILAPIA (<I>OREOCHROMIS NILOTICUS</I>) FED DIETS CONTAINING BLACK SOLDIER FLY (<I>HERMETIA ILLUCENS</I>) LARVAE MEAL	ARTICLE		24	2018	Period 2	DEVIC E;LESCHEN W;MURRAY F;LITTLE D C	AQUAC NUTR	none	UNIV STIRLING;LESCHEN;UNIV STIRLING	UNIV STIRLING		DEVIC E, 2018, AQUAC NUTR	DEVIC E, 2018, AQUAC NUTR	ADAM HOUSE, 3RD FL, 1 FITZROY SQ, LONDON, WIT 5HE, ENGLAND	UNIVERSITY OF STIRLING		EMILIE.DEVIC@GMAIL.COM			2025-03-25	FS8MR	1365-2095				CORDIS [312084]	CORDIS, GRANT/AWARD NUMBER: 312084	FEB
DI R A;CACCAMO L;PANSERA L;OTERI ;MARIANNA M;CHIOFALO B;MARICCHIOLO G	BLACK SOLDIER FLY; FISHMEAL SUBSTITUTION; GUT HISTOLOGY; ANIMAL; PERFORMANCE; GILTHEAD SEABREAM	BLACK SOLDIER FLY; TROUT ONCORHYNCHUS-MYKISS; FATTY-ACID-COMPOSITION; EUROPEAN SEA-BASS; PRE-PUPAE MEAL; RAINBOW-TROUT; TENEBRIO-MOLITOR; ATLANTIC SALMON; FISH-MEAL; ENVIRONMENTAL-STRESS	OTERI, M (CORRESPONDING AUTHOR), UNIV MESSINA, DEPT VET SCI, I-98168 MESSINA, ITALY.; DI ROSA, AMBRA RITA; PANSERA, LIDIA; OTERI, MARIANNA; CHIOFALO, BIAGINA, UNIV MESSINA, DEPT VET SCI, I-98168 MESSINA, ITALY.; CACCAMO, LETTERIA; PANSERA, LIDIA; MARICCHIOLO, GIULIA, CNR, INST MARINE BIOL RESOURCES \& BIOTECHNOL, NATL RES COUNCIL IRBIM, SPIANATA S RAINERI 86, I-98122 MESSINA, ITALY.	ANIMALS	SIMPLE SUMMARY THE SUSTAINABILITY AND FURTHER DEVELOPMENT OF AN INTENSIVE AQUACULTURE OF CARNIVORES HAVE BEEN THREATENED IN RECENT YEARS BY THEIR DEPENDENCE ON FISHMEAL AND FISH OIL. ALTERNATIVE INGREDIENTS ARE THEREFORE NECESSARY TO PROMOTE SUSTAINABLE AQUACULTURE PRODUCTION WITHOUT COMPROMISING FISH GROWTH AND HEALTH. USE OF INSECTS AS AN ALTERNATIVE PROTEIN SOURCE FOR AQUACULTURE FEED PRODUCTI…		OTERI, M (CORRESPONDING AUTHOR), UNIV MESSINA, DEPT VET SCI, I-98168 MESSINA, ITALY	10.3390/ani13030339			2076-2615	ANIMALS	ENGLISH	10	3				MDPI	ISI	INFLUENCE OF <I>HERMETIA ILLUCENS</I> LARVAE MEAL DIETARY INCLUSION ON GROWTH PERFORMANCE, GUT HISTOLOGICAL TRAITS AND STRESS PARAMETERS IN <I>SPARUS AURATA</I>	ARTICLE		13	2023	Period 3	DI ROSA AMBRA RITA;CACCAMO LETTERIA;PANSERA LIDIA;OTERI; MARIANNA;CHIOFALO BIAGINA;MARICCHIOLO GIULIA	ANIMALS	none	UNIV MESSINA;UNIV MESSINA;INST MARINE BIOL RESOURCES AND BIOTECHNOL	UNIV MESSINA		DI R A, 2023, ANIMALS	DI R A, 2023, ANIMALS	ST ALBAN-ANLAGE 66, CH-4052 BASEL, SWITZERLAND	UNIVERSITY OF MESSINA; CONSIGLIO NAZIONALE DELLE RICERCHE (CNR)	339	MARIANNA.OTERI@UNIME.IT			2025-03-25	8T3NW							FEB
DIETZ C;LIEBERT F	INSECT MEAL; HERMETIA ILLUCENS; NILE TILAPIA; GROWTH PERFORMANCE; DIETARY PROTEIN QUALITY	BLACK SOLDIER FLY; PRE-PUPAE MEAL; HERMETIA-ILLUCENS; LYSINE; REQUIREMENTS; TENEBRIO-MOLITOR; RAINBOW-TROUT; LARVAE MEAL; PERFORMANCE; DIETS; CHITIN	DIETZ, C (CORRESPONDING AUTHOR), GEORG AUGUST UNIV, FAC AGR SCI, DEPT ANIM SCI, DIV ANIM NUTR PHYSIOL, GOTTINGEN, GERMANY.; DIETZ, C.; LIEBERT, F., GEORG AUGUST UNIV, FAC AGR SCI, DEPT ANIM SCI, DIV ANIM NUTR PHYSIOL, GOTTINGEN, GERMANY.	AQUACULT. REP.	BESIDES FISHMEAL, SOYBEAN PROTEIN IS THE MOST COMMON PROTEIN SOURCE IN AQUAFEED. HOWEVER, THE SUSTAINABILITY OF SOYBEAN PRODUCTION IS CRITICIZED. DUE TO THE RAPID DEVELOPMENT OF AQUACULTURE, THE INCREASING DEMAND FOR HIGH VALUE FEED PROTEINS HAS INITIATED RESEARCH INTO ALTERNATIVE AND MORE SUSTAINABLE PROTEINS FOR AQUAFEEDS. IN ORDER TO EVALUATE ONE PROMISING ALTERNATIVE PROTEIN SOURCE, A GROWTH …		DIETZ, C (CORRESPONDING AUTHOR), GEORG AUGUST UNIV, FAC AGR SCI, DEPT ANIM SCI, DIV ANIM NUTR PHYSIOL, GOTTINGEN, GERMANY	10.1016/j.aqrep.2018.09.001			2352-5134	AQUACULTURE REPORTS	ENGLISH	22		43-48			ELSEVIER	ISI	DOES GRADED SUBSTITUTION OF SOY PROTEIN CONCENTRATE BY AN INSECT MEAL RESPOND ON GROWTH AND N-UTILIZATION IN NILE TILAPIA (<I>OREOCHROMIS NILOTICUS</I>)?	ARTICLE		12	2018	Period 2	DIETZ C;LIEBERT F	AQUACULT REP	none	GEORG AUGUST UNIV;GEORG AUGUST UNIV	GEORG AUGUST UNIV		DIETZ C, 2018, AQUACULT REP	DIETZ C, 2018, AQUACULT REP	RADARWEG 29, 1043 NX AMSTERDAM, NETHERLANDS	UNIVERSITY OF GOTTINGEN		CDIETZ@UNI-GOETTINGEN.DE			2025-03-25	HC8ZZ							NOV
DIETZ C;WESSELS S;SUENDER A;SHARIFI ;REZA R;GAEHRKEN J;LIEBERT F		SALMON SALMO-SALAR; PLANT-BASED DIET; APPARENT DIGESTIBILITY; SPIRULINA-PLATENSIS; FECAL COLLECTION; AQUAFEEDS; FEEDSTUFFS; EFFICIENCY; INCREASES	SÜNDER, A (CORRESPONDING AUTHOR), GEORG AUGUST UNIV, FAC AGR SCI, DEPT ANIM SCI, DIV ANIM NUTR PHYSIOL, D-37077 GOTTINGEN, GERMANY.; DIETZ, CARSTEN; SUENDER, ANGELA; LIEBERT, FRANK, GEORG AUGUST UNIV, FAC AGR SCI, DEPT ANIM SCI, DIV ANIM NUTR PHYSIOL, D-37077 GOTTINGEN, GERMANY.; WESSELS, STEPHAN; GAEHRKEN, JAKOB, GEORG AUGUST UNIV, FAC AGR SCI, DEPT ANIM SCI, DIV AQUACULTURE, D-37075 GOTTINGEN, …	AQUAC. RES.	A GROWTH TRIAL WAS CARRIED OUT TO EVALUATE DIFFERENCES IN FEED UTILISATION AND GROWTH PERFORMANCE IN RESPONSE TO SUBSTITUTION OF FISHMEAL (FM) BY EITHER PARTLY DEFATTED INSECT MEAL OR MICROALGAE POWDER IN DIFFERENT STRAINS OF RAINBOW TROUT. THREE ISO-NITROGENOUS AND ISO-ENERGETIC DIETS WERE FED TO 495 JUVENILE RAINBOW TROUT WITH INITIAL WEIGHT OF 150 +/- 37 G. WHEREAS, THE CONTROL DIET INCLUDED 2…		SÜNDER, A (CORRESPONDING AUTHOR), GEORG AUGUST UNIV, FAC AGR SCI, DEPT ANIM SCI, DIV ANIM NUTR PHYSIOL, D-37077 GOTTINGEN, GERMANY	10.1155/2023/4774048			1355-557X	AQUACULTURE RESEARCH	ENGLISH	1					WILEY	ISI	DOES GENETIC BACKGROUND OF RAINBOW TROUT IMPACT GROWTH AND FEED UTILISATION FOLLOWING FISHMEAL SUBSTITUTION BY PARTLY DEFATTED INSECT MEAL (<I>HERMETIA ILLUCENS</I>) OR MICROALGAE POWDER (<I>ARTHROSPIRA PLATENSIS</I>)?	ARTICLE		2023	2023	Period 3	DIETZ CARSTEN;WESSELS STEPHAN;SUENDER ANGELA;SHARIFI; REZA;GAEHRKEN JAKOB;LIEBERT FRANK	AQUAC RES	none	GEORG AUGUST UNIV;GEORG AUGUST UNIV;GEORG AUGUST UNIV;GEORG AUGUST UNIV	GEORG AUGUST UNIV		DIETZ C, 2023, AQUAC RES	DIETZ C, 2023, AQUAC RES	111 RIVER ST, HOBOKEN 07030-5774, NJ USA	UNIVERSITY OF GOTTINGEN; UNIVERSITY OF GOTTINGEN; UNIVERSITY OF GOTTINGEN	4774048	CDIETZ@UNI-GOETTINGEN.DE SWESSEL@GWDG.DE ANGELA.SUENDER@AGR.UNI-GOETTINGEN.DE RSHARIF@GWDG.DE J.GAEHRKEN@GMX.DE FLIEBER@GWDG.DE			2025-03-25	G8LS5	1365-2109				LOWER SAXONY MINISTRY OF SCIENCE AND CULTURE (GERMANY); OPEN ACCESS PUBLICATION FUNDS OF THE GOETTINGEN UNIVERSITY	THE AUTHORS GRATEFULLY ACKNOWLEDGE ALL COLLEAGUES AT THE INSTITUTE AS WELL AS COLLABORATING PROJECT PARTNERS CONTRIBUTING TO REALISE THE STUDY. THEY THANK DR. THOMAS HAHN AND HIS TEAM (FRAUNHOFER-IGB, STUTTGART, GERMANY) FOR ANALYSING THE CHITIN CONTENT, HEINRICH KATZ (HERMETIA DEUTSCHLAND GMBH \& CO. KG) FOR THE PROVISION OF THE INSECT MEAL, AND ALSO JORGE DIAS AND HIS COLLEAGUES (SPAROS LDA., O…	MAY 10
DONADELLI V;DI M P;MANDICH A;FINOIA M;CARDINALETTI G;PETOCHI T;LONGOBARDI A;TIBALDI E;MARINO G	BLOOD BIOCHEMISTRY; FISH WELFARE; HERMETIA ILLUCENS MEAL; LIPID METABOLISM; LIVER HISTOLOGY; LIVER INDEX; PLANT PROTEIN; POULTRY BY-PRODUCT MEAL; SUSTAINABLE FEED	ALANINE AMINOTRANSFERASE; ASPARTATE AMINOTRANSFERASE; CHOLESTEROL; PLANT PROTEIN; TRIACYLGLYCEROL; ANIMAL EXPERIMENT; ANIMAL MODEL; ANIMAL TISSUE; AQUACULTURE; ARTICLE; BODY WEIGHT; CELL HYPERPLASIA; CHOLESTEROL BLOOD LEVEL; CONTROLLED STUDY; ENZYME ACTIVITY; EUROPEAN SEA BASS; FATTY LIVER; HEPATIC ENCEPHALOPATHY; HISTOPATHOLOGY; HYPERTROPHY; INSECT; LIPID DIET; LIPID LIVER LEVEL; LIPID METABOLIS…	ITALIAN NATIONAL INSTITUTE FOR ENVIRONMENTAL PROTECTION AND RESEARCH (ISPRA), ROME, 00144, ITALY; INTERUNIVERSITY CONSORTIUM INBB—BIOSTRUCTURES AND BIOSYSTEMS NATIONAL INSTITUTE, ROME, 00136, ITALY; DEPARTMENT OF AGRICULTURAL, FOOD, ENVIRONMENTAL AND ANIMAL SCIENCES (DI4A), UNIVERSITY OF UDINE, UDINE, 33100, ITALY	ANIMALS	THE LIVER HEALTH OF GILTHEAD SEA BREAM AND EUROPEAN SEA BASS, FED WITH FISH MEAL-FREE DIETS, INCLUDING VARIOUS PROPORTIONS OF PLANT PROTEINS, AS WELL AS INSECT AND POULTRY BY-PRODUCT MEALS, WAS INVESTIGATED THROUGH BIOCHEMICAL AND HISTOLOGICAL ANALYSES USING A NEW LIVER INDEX (LI) FORMULA. FOUR ISOPROTEIC (45% DRY MATTER, DM) AND ISOLIPIDIC (20% DM) DIETS WERE COMPARED, INCLUDING A PLANT-BASED CO…		P. DI MARCO; ITALIAN NATIONAL INSTITUTE FOR ENVIRONMENTAL PROTECTION AND RESEARCH (ISPRA), ROME, 00144, ITALY; EMAIL: PATRIZIA.DIMARCO@ISPRAMBIENTE.IT	10.3390/ani14020241			20762615	ANIMALS	ENGLISH	9	2			FINAL	MULTIDISCIPLINARY DIGITAL PUBLISHING INSTITUTE (MDPI)	ISI	EFFECTS OF DIETARY PLANT PROTEIN REPLACEMENT WITH INSECT AND POULTRY BY-PRODUCT MEALS ON THE LIVER HEALTH AND SERUM METABOLITES OF SEA BREAM (SPARUS AURATA) AND SEA BASS (DICENTRARCHUS LABRAX)	ARTICLE	https://www.scopus.com/inward/record.uri?eid=2-s2.0-85183099754&doi=10.3390%2fani14020241&partnerID=40&md5=221df990f97e37048ec950144bb5b5d2	14	2024	Period 3	DONADELLI VALERIA;DI MARCO PATRIZIA;MANDICH ALBERTA;FINOIA MARIA GRAZIA;CARDINALETTI GLORIANA;PETOCHI TOMMASO;LONGOBARDI ALESSANDRO;TIBALDI EMILIO;MARINO GIOVANNA	ANIMALS	none	ITALIAN NATIONAL INSTITUTE FOR ENVIRONMENTAL PROTECTION AND RESEARCH (ISPRA);INTERUNIVERSITY CONSORTIUM INBB—BIOSTRUCTURES AND BIOSYSTEMS NATIONAL INSTITUTE;UDINE	NOTREPORTED;ITALIAN NATIONAL INSTITUTE FOR ENVIRONMENTAL PROTECTION AND RESEARCH (ISPRA);NOTREPORTED		DONADELLI V, 2024, ANIMALS	DONADELLI V, 2024, ANIMALS
DROSDOWECH S;BEZNER S;DAISLEY B;CHIASSON M;EASTON A;ROONEY N;HUYBEN D	AQUACULTURE; INSECTS; INTESTINAL MICROBIOTA; NEXT-GENERATION SEQUENCING; SALMONIDS	SALMO-SALAR L.; INTESTINAL MICROBIOTA; INSECT MEAL; BACTERIA; FOOD	DROSDOWECH, S (CORRESPONDING AUTHOR), UNIV GUELPH, SCH ENVIRONM SCI, 50 STONE RD E, GUELPH, ON N1G 2W1, CANADA.; DROSDOWECH, SONJA; ROONEY, NEIL, UNIV GUELPH, SCH ENVIRONM SCI, 50 STONE RD E, GUELPH, ON N1G 2W1, CANADA.; BEZNER, SAMANTHA; HUYBEN, DAVID, UNIV GUELPH, DEPT ANIM BIOSCI, 50 STONE RD E, GUELPH, ON N1G 2W1, CANADA.; DAISLEY, BRENDAN, UNIV GUELPH, DEPT MOL \& CELLULAR BIOL, 50 STONE RD …	J. APPL. MICROBIOL.	AIM THIS STUDY INVESTIGATES HOW REPLACING FISHMEAL AND FISH OIL WITH INSECT MEALS IN FEED IMPACTS THE GUT MICROBIOTA IN RAINBOW TROUT (ONCORHYNCHUS MYKISS), A CRUCIAL SPECIES IN AQUACULTURE.METHODS AND RESULTS DIETARY INCLUSION OF BLACK SOLDIER FLY (HERMETIA ILLUCENS), CRICKET (GRYLLODES SIGILLATUS), AND SUPERWORM (ZOPHOBAS MORIO) WERE EVALUATED FOR THEIR IMPACT ON INTESTINAL MICROBIAL DIVERSITY …		DROSDOWECH, S (CORRESPONDING AUTHOR), UNIV GUELPH, SCH ENVIRONM SCI, 50 STONE RD E, GUELPH, ON N1G 2W1, CANADA	10.1093/jambio/lxae295			1364-5072	JOURNAL OF APPLIED MICROBIOLOGY	ENGLISH	1	12				OXFORD UNIV PRESS	ISI	INFLUENCE OF FEEDING BLACK SOLDIER FLY (HERMETIA ILLUCENS), CRICKET (GRYLLODES SIGILLATUS), AND SUPERWORM (ZOPHOBAS MORIO) ON THE GUT MICROBIOTA OF RAINBOW TROUT (ONCORHYNCHUS MYKISS)	ARTICLE		135	2024	Period 3	DROSDOWECH SONJA;BEZNER SAMANTHA;DAISLEY BRENDAN; CHIASSON MARCIA;EASTON ANNE;ROONEY NEIL;HUYBEN DAVID	J APPL MICROBIOL	none	UNIV GUELPH;UNIV GUELPH;UNIV GUELPH;UNIV GUELPH;UNIV GUELPH	UNIV GUELPH		DROSDOWECH S, 2024, J APPL MICROBIOL	DROSDOWECH S, 2024, J APPL MICROBIOL	GREAT CLARENDON ST, OXFORD OX2 6DP, ENGLAND	UNIVERSITY OF GUELPH; UNIVERSITY OF GUELPH; UNIVERSITY OF GUELPH; UNIVERSITY OF GUELPH	LXAE295	SONJADROS@ROGERS.COM			2025-03-25	O7V9Z	1365-2672				ONTARIO MINISTRY OF AGRICULTURE, FOOD AND RURAL AFFAIRS; GOVERNMENT OF ONTARIO THROUGH ITS AGENCY; AGRICULTURAL RESEARCH INSTITUTE OF ONTARIO; ONTARIO AGRI-FOOD INNOVATION ALLIANCE	THE RESEARCH TOOK PLACE AT THE ONTARIO AQUACULTURE RESEARCH CENTRE (OARC), WHICH IS OWNED BY THE GOVERNMENT OF ONTARIO THROUGH ITS AGENCY, THE AGRICULTURAL RESEARCH INSTITUTE OF ONTARIO, AND MANAGED BY THE UNIVERSITY OF GUELPH THROUGH THE ONTARIO AGRI-FOOD INNOVATION ALLIANCE. THE AUTHORS THANK THE STAFF AT THE OARC, MICHAEL KIRK, GRAEME WOODALL, AND WESLEY CHASE, AS WELL AS STUDENT VOLUNTEERS, R…	DEC 3
DROSDOWECH S;CHIASSON M;MA D;HUYBEN D;ROONEY N	AMINO ACIDS; FATTY ACIDS; FISH NUTRITION; INSECT MEAL; PHOSPHORUS; SALMONIDS		SCHOOL OF ENVIRONMENTAL SCIENCES, UNIVERSITY OF GUELPH, GUELPH, N1G 2W1, ON, CANADA; ONTARIO AQUACULTURE RESEARCH CENTRE, OFFICE OF RESEARCH, UNIVERSITY OF GUELPH, ELORA, N0B 1S0, ON, CANADA; HUMAN HEALTH AND NUTRITIONAL SCIENCES, UNIVERSITY OF GUELPH, GUELPH, N1G 2W1, ON, CANADA; DEPARTMENT OF ANIMAL BIOSCIENCES, UNIVERSITY OF GUELPH, GUELPH, N1G 2W1, ON, CANADA	J. INSECTS FOOD FEED	INCLUSION OF FISHMEAL AND FISH OIL IN AQUAFEEDS IS UNSUSTAINABLE, PROMPTING THE NEED FOR ALTERNATIVE PROTEIN AND LIPID SOURCES. THIS STUDY EVALUATES THE IMPACT OF DIETS INCORPORATING DEFATTED BLACK SOLDIER FLY LARVAE (HERMETIA ILLUCENS), ADULT CRICKET (GRYLLODES SIGILLATUS) AND SUPERWORM (ZOPHOBAS MORIO) ON THE GROWTH PERFORMANCE, NUTRIENT DIGESTIBILITY, NUTRIENT RETENTION EFFICIENCY, FATTY ACID …		S. DROSDOWECH; SCHOOL OF ENVIRONMENTAL SCIENCES, UNIVERSITY OF GUELPH, GUELPH, N1G 2W1, CANADA; EMAIL: SDROSDOW@UOGUELPH.CA	10.1163/23524588-00001393			23524588	JOURNAL OF INSECTS AS FOOD AND FEED	ENGLISH	1				ARTICLE IN PRESS	BRILL WAGENINGEN ACADEMIC	ISI	DIETARY INCLUSION OF BLACK SOLDIER FLY, CRICKET AND SUPERWORM IN RAINBOW TROUT AQUACULTURE: IMPACTS ON GROWTH AND NUTRIENT PROFILES	ARTICLE	https://www.scopus.com/inward/record.uri?eid=2-s2.0-85212115342&doi=10.1163%2f23524588-00001393&partnerID=40&md5=c638d7ee5a78e5174155e37a7c3cbe99		2024	Period 3	DROSDOWECH S;CHIASSON M;MA DWL;HUYBEN D;ROONEY N	J INSECTS FOOD FEED	none	UNIVERSITY OF GUELPH;UNIVERSITY OF GUELPH;UNIVERSITY OF GUELPH;UNIVERSITY OF GUELPH	NOTREPORTED;UNIVERSITY OF GUELPH;NOTREPORTED		DROSDOWECH S, 2024, J INSECTS FOOD FEED	DROSDOWECH S, 2024, J INSECTS FOOD FEED
DUMAS A;RAGGI T;BARKHOUSE J;LEWIS ;ELIZABETH E;WELTZIEN E	FISH NUTRITION; BLACK SOLDIER FLY LARVAE; RAINBOW TROUT; INSECT MEAL; INSECT OIL; NUTRIENT UTILIZATION	SALMO-SALAR L.; ATLANTIC SALMON; BODY-COMPOSITION; JUVENILE JIAN; FATTY-ACID; FISH-MEAL; INSECTS; PROTEIN; CHITIN; FOOD	DUMAS, A (CORRESPONDING AUTHOR), CTR AQUACULTURE TECHNOL CANADA, 20 HOPE ST,POB 388, SOURIS, PE C0A 2B0, CANADA.; DUMAS, ANDRE; RAGGI, THIAGO; BARKHOUSE, JUSTIN, CTR AQUACULTURE TECHNOL CANADA, 20 HOPE ST,POB 388, SOURIS, PE C0A 2B0, CANADA.; LEWIS, ELIZABETH, NUTRASTEWARD LTD, BRIDGE INNOVAT CTR, PEMBROKE DOCK SA72 6UN, PEMBROKE, WALES.; WELTZIEN, ERIKA, DARLING INGREDIENTS INC, 485 PINEBUSH RD,…	AQUACULTURE	THE EFFECTS OF PARTIALLY DEFATTED BLACK SOLDIER FLY LARVAE MEAL (BSFLM) AND MECHANICALLY-EXTRACTED OIL FROM THAT SAME INSECT (BSFLO) ON GROWTH, FEED UTILIZATION, BODY COMPOSITION, GUT HISTOLOGY AND BLOOD PLASMA BIOCHEMISTRY OF RAINBOW TROUT WERE EVALUATED OVER A THREE-MONTH GROWTH TRIAL. SEVEN EXPERIMENTAL DIETS CONTAINING 0 (DIET A), 6.6 (DIET B), 13.2 (DIET C) AND 26.4\% (DIET D) BSFLM, AND 2.5…		DUMAS, A (CORRESPONDING AUTHOR), CTR AQUACULTURE TECHNOL CANADA, 20 HOPE ST,POB 388, SOURIS, PE C0A 2B0, CANADA	10.1016/j.aquaculture.2018.03.038			0044-8486	AQUACULTURE	ENGLISH	170		24-34			ELSEVIER	ISI	THE OIL FRACTION AND PARTIALLY DEFATTED MEAL OF BLACK SOLDIER FLY LARVAE (<I>HERMETIA ILLUCENS</I>) AFFECT DIFFERENTLY GROWTH PERFORMANCE, FEED EFFICIENCY, NUTRIENT DEPOSITION, BLOOD GLUCOSE AND LIPID DIGESTIBILITY OF RAINBOW TROUT (<I>ONCORHYNCHUS MYKISS</I>)	ARTICLE		492	2018	Period 2	DUMAS ANDRE;RAGGI THIAGO;BARKHOUSE JUSTIN;LEWIS; ELIZABETH;WELTZIEN ERIKA	AQUACULTURE	none	CTR AQUACULTURE TECHNOL CANADA;CTR AQUACULTURE TECHNOL CANADA;BRIDGE INNOVAT CTR	CTR AQUACULTURE TECHNOL CANADA		DUMAS A, 2018, AQUACULTURE	DUMAS A, 2018, AQUACULTURE	RADARWEG 29, 1043 NX AMSTERDAM, NETHERLANDS			ADUMAS@AQUATECHCENTER.COM ELIZABETH.STEWARD@NUTRASTEWARD.COM ERIKA.WELTZIEN@ROTHSAY.CA			2025-03-25	GG2KH	1873-5622	Y	N		ENVIROFLIGHT LLC	THIS STUDY WAS FUNDED BY ENVIROFLIGHT LLC. NORTHEAST NUTRITION, A DIVISION OF COOKE AQUACULTURE, AND DARLING INGREDIENTS DONATED THE PREMIX (VITAMIN AND MINERAL) AND POULTRY BY-PRODUCT MEAL, RESPECTIVELY. THE AUTHORS WOULD ALSO LIKE TO THANK DRS. DEBBIE PLOUFFE AND JOHN BUCHANAN FOR THEIR SUPPORT ALL ALONG THE STUDY, AS WELL AS KYLE MACDONALD, SEAN LEBLANC, LEONARD KORTEKAAS AND MATTHEW BRYENTON …	JUL 1
EGESSA R;SZUCS A;ARDO L;BIRO J;LENGYEL-KONYA E;BANJAC V;STOJKOV V;LEFLER ;KINGA K K;SANDOR Z	CATFISH; BLACK SOLDIER FLY; FATTY ACID; LIPID METABOLISM; GENE; EXPRESSION	BLACK SOLDIER FLY; ESSENTIAL FATTY-ACIDS; ATLANTIC SALMON; FISH-OIL; GENE-EXPRESSION; RAINBOW-TROUT; CONVERSION EFFICIENCY; LARVAE OIL; PERFORMANCE; REPLACEMENT	EGESSA, R; SÁNDOR, ZJ (CORRESPONDING AUTHOR), HUNGARIAN UNIV AGR \& LIFE SCI, RES CTR AQUACULTURE \& FISHER HAKI, ANNA LIGET U 35, SZARVAS, HUNGARY.; EGESSA, ROBERT; SZUCS, ANITA; ARDO, LASZLO; BIRO, JANKA; SANDOR, ZSUZSANNA J., HUNGARIAN UNIV AGR \& LIFE SCI, RES CTR AQUACULTURE \& FISHER HAKI, ANNA LIGET U 35, SZARVAS, HUNGARY.; EGESSA, ROBERT, NATL AGR RES ORG NARO, JINJA, UGANDA.; LENGYEL-KON…	AQUACULTURE	IN THIS STUDY, WE INVESTIGATED THE BLACK SOLDIER FLY ( HERMETIA ILLUCENS) ) LARVAE OIL (IO) AS REPLACEMENT OF FISH OIL AND VEGETABLE OIL IN THE DIETS OF EUROPEAN CATFISH. THE FORMULATED DIETS INCLUDED A CONTROL DIET (CTR) CONTAINING FISH OIL (FO) AND RAPESEED OIL (RO), AND TWO EXPERIMENTAL DIETS REPLACING FO AND RO, WITH 50\% AND 100\% IO, RESPECTIVELY. THE NUTRITIONAL TRIAL COMPRISING 630 EUROPE…		EGESSA, R; SÁNDOR, ZJ (CORRESPONDING AUTHOR), HUNGARIAN UNIV AGR \& LIFE SCI, RES CTR AQUACULTURE \& FISHER HAKI, ANNA LIGET U 35, SZARVAS, HUNGARY	10.1016/j.aquaculture.2024.741213			0044-8486	AQUACULTURE	ENGLISH	3					ELSEVIER	ISI	DIETARY INCLUSION OF INSECT OIL: IMPACT ON GROWTH, NUTRIENT UTILISATION, LIPID METABOLISM, ANTIOXIDANT AND IMMUNE-RELATED RESPONSES IN EUROPEAN CATFISH (<I> SILURUS</I> GLANIS L)	ARTICLE		592	2024	Period 3	EGESSA ROBERT;SZUCS ANITA;ARDO LASZLO;BIRO JANKA; LENGYEL-KONYA EVA;BANJAC VOJISLAV;STOJKOV VIKTOR;LEFLER; KINGA KATALIN;SANDOR ZSUZSANNA J	AQUACULTURE	none	HUNGARIAN UNIV AGR AND LIFE SCI;HUNGARIAN UNIV AGR AND LIFE SCI;NATL AGR RES ORG NARO;HUNGARIAN UNIV AGR AND LIFE SCI;UNIV NOVI SAD;HUNGARIAN UNIV AGR AND LIFE SCI	NOTREPORTED;HUNGARIAN UNIV AGR AND LIFE SCI		EGESSA R, 2024, AQUACULTURE	EGESSA R, 2024, AQUACULTURE	RADARWEG 29, 1043 NX AMSTERDAM, NETHERLANDS	HUNGARIAN UNIVERSITY OF AGRICULTURE \& LIFE SCIENCES; HUNGARIAN UNIVERSITY OF AGRICULTURE \& LIFE SCIENCES; UNIVERSITY OF NOVI SAD; HUNGARIAN UNIVERSITY OF AGRICULTURE \& LIFE SCIENCES	741213	ROBERT.EGESSA@GMAIL.COM			2025-03-25	J7Y5U	1873-5622			JUN 2024	STIPENDIUM HUN-GARICUM SCHOLARSHIP PROGRAM OF THE HUNGARIAN GOVERNMENT - MINISTRY OF SCIENCE, TECHNO-LOGICAL DEVELOPMENT AND INNOVATION OF THE REPUBLIC OF SERBIA [451-03-66/2024-03/200222]	THE WORK OF ROBERT EGESSA WAS SUPPORTED BY THE STIPENDIUM HUN-GARICUM SCHOLARSHIP PROGRAM OF THE HUNGARIAN GOVERNMENT. THE DEVELOPMENT OF FEED WAS FUNDED BY THE MINISTRY OF SCIENCE, TECHNO-LOGICAL DEVELOPMENT AND INNOVATION OF THE REPUBLIC OF SERBIA (GRANT NUMBER 451-03-66/2024-03/200222) .	NOV 15
EGGINK K;PEDERSEN P;LUND I;DALSGAARD J	CHITIN DIGESTIBILITY; CHITIN FRACTIONATION; CHITINASE; HERMETIA; ILLUCENS; ONCORHYNCHUS MYKISS; OREOCHROMIS NILOTICUS	ATLANTIC SALMON; FISH-MEAL; HERMETIA-ILLUCENS; GROWTH; EXTRACTION; CHITOSAN; INSECTS; DIETS; PREPUPAE; PROTEINS	EGGINK, KM (CORRESPONDING AUTHOR), TECH UNIV DENMARK, NORTH SEA RES CTR, DTU AQUA, SECT AQUACULTURE, WILLEMOESVEJ 2, DK-9850 HIRTSHALS, DENMARK.; EGGINK, KYLIAN MANON; PEDERSEN, PER BOVBJERG; LUND, IVAR; DALSGAARD, JOHANNE, TECH UNIV DENMARK, NORTH SEA RES CTR, DTU AQUA, SECT AQUACULTURE, WILLEMOESVEJ 2, DK-9850 HIRTSHALS, DENMARK.	AQUAC. RES.	BLACK SOLDIER FLY (HERMETIA ILLUCENS) LARVAE MEAL (BSFLM) IS A NOVEL FISH FEED INGREDIENT WITH A HIGH CRUDE PROTEIN CONTENT (SIMILAR TO 40\% DRY MATTER, DM). HOWEVER, BSFLM ALSO CONTAINS CHITIN, WHICH MIGHT IMPAIR NUTRIENT DIGESTIBILITY. TO INVESTIGATE THE EFFECT OF CHITIN ON NUTRIENT DIGESTIBILITY AND CHITINASE ACTIVITY IN FISH, BSFLM WITH DIFFERENT CHITIN CONTENTS WERE TESTED AS FEED INGREDIENT…		EGGINK, KM (CORRESPONDING AUTHOR), TECH UNIV DENMARK, NORTH SEA RES CTR, DTU AQUA, SECT AQUACULTURE, WILLEMOESVEJ 2, DK-9850 HIRTSHALS, DENMARK	10.1111/are.16035			1355-557X	AQUACULTURE RESEARCH	ENGLISH	33	16	5536-5546			WILEY	ISI	CHITIN DIGESTIBILITY AND INTESTINAL EXOCHITINASE ACTIVITY IN NILE TILAPIA AND RAINBOW TROUT FED DIFFERENT BLACK SOLDIER FLY LARVAE MEAL SIZE FRACTIONS	ARTICLE		53	2022	Period 3	EGGINK KYLIAN MANON;PEDERSEN PER BOVBJERG;LUND IVAR; DALSGAARD JOHANNE	AQUAC RES	none	TECH UNIV DENMARK;TECH UNIV DENMARK	TECH UNIV DENMARK		EGGINK K, 2022, AQUAC RES	EGGINK K, 2022, AQUAC RES	111 RIVER ST, HOBOKEN 07030-5774, NJ USA	TECHNICAL UNIVERSITY OF DENMARK		KMAEG@AQUA.DTU.DK			2025-03-25	5E8GU	1365-2109			AUG 2022	MILJO-OG FODEVAREMINISTERIET [34009-19-1526]	MILJO-OG FODEVAREMINISTERIET, GRANT/ AWARD NUMBER: 34009-19-1526	NOV
EGNEW N;ROMANO N;FISCHER H;SINHA A;KUMAR K	BLACK SOLIDER FLY; SHORT CHAIN FATTY ACIDS; FRASS; UREA; AMMONIA; PURGING	SOLDIER FLY; DIPTERA STRATIOMYIDAE; SOYBEAN-MEAL; FATTY-ACIDS; FOOD; WASTE; WEIGHT; DIET	ROMANO, N (CORRESPONDING AUTHOR), UNIV ARKANSAS PINE BLUFF, AQUACULTURE FISHERIES CTR, 1200 NORTH UNIV DR, PINE BLUFF, AR 71601 USA.; EGNEW, NATHAN; ROMANO, NICHOLAS; FISCHER, HAYDEN; SINHA, AMIT KUMAR, UNIV ARKANSAS PINE BLUFF, AQUACULTURE FISHERIES CTR, 1200 NORTH UNIV DR, PINE BLUFF, AR 71601 USA.; EGNEW, NATHAN, USDA ARS HONEY BEE BREEDING, GENET \& PHYSIOL LAB, BATON ROGUE, LA 70820 USA.	INT. J. TROP. INSECT SCI.	BLACK SOLDIER FLY (HERMETIA ILLUCENS) LARVAE (BSFL) IS RAPIDLY BECOMING A NEW SUSTAINABLE INGREDIENT. CURRENTLY, THERE IS NO INFORMATION ON PURGING BSFL AND CONSEQUENTLY THEIR NUTRITIONAL PROFILE. IN THE FIRST PART OF THIS STUDY, THE BSFL UREA/AMMONIA CONTENT ALONG WITH PROXIMATE, FATTY ACID AND AMINO ACIDS WERE EXAMINED WHEN FOOD WAS WITHDRAWN AT 0, 3, 6, 9, 12 AND 24 H. AFTER 3 H, UREA CONTENT …		ROMANO, N (CORRESPONDING AUTHOR), UNIV ARKANSAS PINE BLUFF, AQUACULTURE FISHERIES CTR, 1200 NORTH UNIV DR, PINE BLUFF, AR 71601 USA	10.1007/s42690-021-00491-x			1742-7584	INTERNATIONAL JOURNAL OF TROPICAL INSECT SCIENCE	ENGLISH	5	4	3279-3286			SPRINGER INT PUBL AG	ISI	PURGING BLACK SOLIDER FLY LARVAE (<I>HERMETIA ILLUCENS</I>) COMPROMISES THEIR NUTRITIVE VALUE AS A FEEDSTUFF	ARTICLE		41	2021	Period 3	EGNEW NATHAN;ROMANO NICHOLAS;FISCHER HAYDEN;SINHA AMIT; KUMAR	INT J TROP INSECT SCI	none	UNIV ARKANSAS PINE BLUFF;FISCHER;UNIV ARKANSAS PINE BLUFF;GENET AND PHYSIOL LAB	UNIV ARKANSAS PINE BLUFF		EGNEW N, 2021, INT J TROP INSECT SCI	EGNEW N, 2021, INT J TROP INSECT SCI	GEWERBESTRASSE 11, CHAM, CH-6330, SWITZERLAND	UNIVERSITY OF ARKANSAS SYSTEM; UNIVERSITY ARKANSAS PINE BLUFF		ROMANO.NICHOLAS5@GMAIL.COM			2025-03-25	XC4SR	1742-7592			MAR 2021	NIFA EVANS-ALLEN PROJECT [ARX05062]; NIFA CAPACITY BUILDING GRANT [2019-38821-29047]	THIS STUDY WAS FUNDED FROM A NIFA EVANS-ALLEN PROJECT (PROJECT \#: ARX05062) AND A NIFA CAPACITY BUILDING GRANT (AWARD \#: 2019-38821-29047).	DEC
EIDE L;ROCHA S;MORALES-LANGE B;KUIPER R;DALE O;DJORDJEVIC B;HOOFT J;OVERLAND M	BSFL; FISH GROWTH PERFORMANCE; RNASEQ; MICROBIOTA; HISTOLOGY; SALMON; FARMING; AQUACULTURE; PHYSICAL PELLET QUALITY	TROUT ONCORHYNCHUS-MYKISS; PRE-PUPAE MEAL; FISH-MEAL; PROCESSING; CONDITIONS; IMMUNE-RESPONSE; GUT MICROBIOTA; CHITIN; LIPIDS; DIETS; REPLACEMENT	OVERLAND, M (CORRESPONDING AUTHOR), NORWEGIAN UNIV LIFE SCI, FAC BIOSCI, DEPT ANIM \& AQUACULTURAL SCI, NO-1432 AS, NORWAY.; EIDE, LINN HAUG, NORFORSK AS, N-5640 EIKELANDSOSEN, NORWAY.; EIDE, LINN HAUG; ROCHA, SERGIO D. C.; MORALES-LANGE, BYRON; DJORDJEVIC, BRANKICA; HOOFT, JAMIE MARIE; OVERLAND, MARGARETH, NORWEGIAN UNIV LIFE SCI, FAC BIOSCI, DEPT ANIM \& AQUACULTURAL SCI, NO-1432 AS, NORWAY.; K…	AQUACULTURE	BLACK SOLDIER FLY LARVAE MEAL (BSFL) FROM HERMETIA ILLUCENS IS A PROMISING ALTERNATIVE PROTEIN SOURCE IN DIETS FOR FARMED FISH. THE LARVAE CAN EFFICIENTLY CONVERT LOW-VALUE ORGANIC MATERIAL INTO HIGH-VALUE PROTEIN IN A PRODUCTION CYCLE WITH LOW ARABLE LAND AND FRESHWATER INPUTS. A FEW RECENT STUDIES HAVE SHOWN THAT BSFL IS A SUITABLE PROTEIN SOURCE FOR ATLANTIC SALMON (SALMO SALAR) IN SMALLER CON…		OVERLAND, M (CORRESPONDING AUTHOR), NORWEGIAN UNIV LIFE SCI, FAC BIOSCI, DEPT ANIM \& AQUACULTURAL SCI, NO-1432 AS, NORWAY	10.1016/j.aquaculture.2023.740194			0044-8486	AQUACULTURE	ENGLISH	15					ELSEVIER	ISI	BLACK SOLDIER FLY LARVAE<I> (HERMETIA</I><I> ILLUCENS)</I> MEAL IS A VIABLE PROTEIN SOURCE FOR ATLANTIC SALMON<I> (SALMO</I><I> SALAR)</I> DURING A LARGE-SCALE CONTROLLED FIELD TRIAL UNDER COMMERCIAL-LIKE CONDITIONS	ARTICLE		579	2024	Period 3	EIDE LINN HAUG;ROCHA SERGIO D C;MORALES-LANGE BYRON; KUIPER RAOUL VALENTIN;DALE OLE BENDIK;DJORDJEVIC BRANKICA; HOOFT JAMIE MARIE;OVERLAND MARGARETH	AQUACULTURE	none	NORWEGIAN UNIV LIFE SCI;NORWEGIAN UNIV LIFE SCI;NORWEGIAN VET INST	NORWEGIAN UNIV LIFE SCI		EIDE L, 2024, AQUACULTURE	EIDE L, 2024, AQUACULTURE	RADARWEG 29, 1043 NX AMSTERDAM, NETHERLANDS	NORWEGIAN UNIVERSITY OF LIFE SCIENCES; NORWEGIAN VETERINARY INSTITUTE	740194	MARGARETH.OVERLAND@NMBU.NO			2025-03-25	W8XS4	1873-5622			OCT 2023	RESEARCH COUNCIL OF NORWAY [329442]; NORFORSK AS	THIS STUDY WAS FUNDED BY THE RESEARCH COUNCIL OF NORWAY (GRANT NO. 329442) AND NORFORSK AS. THE AUTHORS ARE GRATEFUL FOR THE EFFORTS OF ALL STAFF AT FOODS OF NORWAY AND THE STAFF AT NORFORSK FOR MANAGING THE FISH FARM AND SHARING THEIR EXPERTISE ON SALMON FARMING, ESPECIALLY BRITT KARI LEGARD FOR HER GUIDANCE THROUGHOUT THE STUDY. WE ACKNOWLEDGE TORILL THOREBY JENSEN FOR PROCESSING THE HISTOLOGY …	JAN 30
EL-DAKAR M;RAMZY R;JI H;PLATH M	DOCOSAHEXAENOIC ACID; OMEGA-3 FATTY ACID; OMEGA-6 FATTY ACID; WASTE; RECYCLING; BIOACCUMULATION	POLYUNSATURATED FATTY-ACIDS; OMEGA-3 SUPPLEMENTATION; HUMAN HEALTH; PROTEIN; GROWTH; CONVERSION; MEAL; DIET; FEED; ANTIOXIDANT	JI, H; PLATH, M (CORRESPONDING AUTHOR), NORTHWEST A\&F UNIV, COLL ANIM SCI \& TECHNOL, YANGLING, SHAANXI, PEOPLES R CHINA.; EL-DAKAR, MARCO A.; RAMZY, REMONDAH R.; JI, HONG; PLATH, MARTIN, NORTHWEST A\&F UNIV, COLL ANIM SCI \& TECHNOL, YANGLING, SHAANXI, PEOPLES R CHINA.	J. CLEAN PROD.	MICROALGAE ARE CONSIDERED PROMISING SUSTAINABLE SOURCES OF OMEGA-3 POLYUNSATURATED FATTY ACIDS, AND THOSE IN THE GENUS SCHIZOCHYTRIUM ARE AMONG THE MOST FREQUENTLY USED INGREDIENTS IN AQUACULTURE FEEDS. INDUSTRIALIZED SCHIZOCHYTRIUM PRODUCTION CREATES CONSIDERABLE AMOUNTS OF WASTE MATERIAL, THE RESIDUAL FATTY ACID (FA) CONTENT OF WHICH COULD BE HIGH. HEREIN, WE DESCRIBED THE BIOACCUMULATION OF PO…		JI, H; PLATH, M (CORRESPONDING AUTHOR), NORTHWEST A\&F UNIV, COLL ANIM SCI \& TECHNOL, YANGLING, SHAANXI, PEOPLES R CHINA	10.1016/j.jclepro.2020.122288			0959-6526	JOURNAL OF CLEANER PRODUCTION	ENGLISH	32					ELSEVIER SCI LTD	ISI	BIOACCUMULATION OF RESIDUAL OMEGA-3 FATTY ACIDS FROM INDUSTRIAL <I>SCHIZOCHYTRIUM</I> MICROALGAL WASTE USING BLACK SOLDIER FLY (<I>HERMETIA ILLUCENS</I>) LARVAE	ARTICLE		268	2020	Period 3	EL-DAKAR MARCO A;RAMZY REMONDAH R;JI HONG;PLATH MARTIN	J CLEAN PROD	none	NORTHWEST AANDF UNIV;NORTHWEST AANDF UNIV	NOTREPORTED;NORTHWEST AANDF UNIV		EL-DAKAR M, 2020, J CLEAN PROD	EL-DAKAR M, 2020, J CLEAN PROD	THE BOULEVARD, LANGFORD LANE, KIDLINGTON, OXFORD OX5 1GB, OXON, ENGLAND	NORTHWEST A\&F UNIVERSITY - CHINA	122288	JIHONG@NWSUAF.EDU.CN MPLATH-ZOOLOGY@FOXMAIL.COM			2025-03-25	ND0JN	1879-1786				BLUE GRANARY TECHNOLOGY INNOVATION PROJECT [2019YFD0900200]; SHAANXI INNOVATION CAPACITY SUPPORT PROGRAM [2018TD-021]	THIS STUDY WAS SUPPORTED BY THE BLUE GRANARY TECHNOLOGY INNOVATION PROJECT (2019YFD0900200) AND THE SHAANXI INNOVATION CAPACITY SUPPORT PROGRAM (2018TD-021).	SEP 20
ELIA A;CAPUCCHIO M;CALDARONI ;BARBARA B;MAGARA G;DORR A;BIASATO I;BIASIBETTI E;RIGHETTI M;PASTORINO P;PREARO M;GAI F;SCHIAVONE ;ACHILLE A;GASCO L	INSECT MEAL; HISTOLOGY; HISTOCHEMISTRY; MUCIN; OXIDATIVE STRESS; BIOMARKERS; RAINBOW TROUT	EUROPEAN SEA-BASS; TENEBRIO-MOLITOR MEAL; GROWTH-PERFORMANCE; ATLANTIC; SALMON; DIGESTIVE-TRACT; SOYBEAN-MEAL; LARVAE MEAL; DETOXIFYING; RESPONSE; INTESTINAL STRUCTURE; ENZYME-ACTIVITIES	ELIA, AC (CORRESPONDING AUTHOR), UNIV PERUGIA, DEPT CHEM BIOL \& BIOTECHNOL, VIA ELCE DI SOTTO 8, I-06123 PERUGIA, ITALY.; ELIA, ANTONIA CONCETTA; CALDARONI, BARBARA; MAGARA, GABRIELE; DORR, AMBROSIUS JOSEF MARTIN, UNIV PERUGIA, DEPT CHEM BIOL \& BIOTECHNOL, VIA ELCE DI SOTTO 8, I-06123 PERUGIA, ITALY.; CAPUCCHIO, MARIA TERESA; BIASATO, ILARIA; BIASIBETTI, ELENA; SCHIAVONE, ACHILLE, UNIV TORINO, …	AQUACULTURE	INSECT PROTEIN MEALS ARE CONSIDERED AS A PROMISING ALTERNATIVE FEEDSTUFF IN AQUAFEEDS, BUT UNTIL NOW THE EFFECTS INDUCED BY ITS DIETARY INCLUSION ON HISTOLOGICAL FEATURES, GUT MUCIN COMPOSITION AND OXIDATIVE STRESS IN FISH ARE STILL NOT ASSESSED. IN THE PRESENT STUDY, WE DESCRIBE THESE EFFECTS AFTER INCLUSION OF A PARTIALLY DEFATTED HERMETIA ILLUCENS (HI) LARVAE MEAL IN ONCORHYNCHUS MYKISS DIETS.…		ELIA, AC (CORRESPONDING AUTHOR), UNIV PERUGIA, DEPT CHEM BIOL \& BIOTECHNOL, VIA ELCE DI SOTTO 8, I-06123 PERUGIA, ITALY	10.1016/j.aquaculture.2018.07.009			0044-8486	AQUACULTURE	ENGLISH	104		50-57			ELSEVIER	ISI	INFLUENCE OF <I>HERMETIA ILLUCENS</I> MEAL DIETARY INCLUSION ON THE HISTOLOGICAL TRAITS, GUT MUCIN COMPOSITION AND THE OXIDATIVE STRESS BIOMARKERS IN RAINBOW TROUT (<I>ONCORHYNCHUS MYKISS</I>)	ARTICLE		496	2018	Period 2	ELIA ANTONIA CONCETTA;CAPUCCHIO MARIA TERESA;CALDARONI; BARBARA;MAGARA GABRIELE;DORR AMBROSIUS JOSEF MARTIN; BIASATO ILARIA;BIASIBETTI ELENA;RIGHETTI MARZIA; PASTORINO PAOLO;PREARO MARINO;GAI FRANCESCO;SCHIAVONE; ACHILLE;GASCO LAURA	AQUACULTURE	none	UNIV PERUGIA;UNIV PERUGIA;MARIA TERESA;UNIV TORINO;VET MED RES INST PIEDMONT;UNIV TRIESTE;SCHIAVONE;INST SCI FOOD PROD;UNIV TORINO	UNIV PERUGIA		ELIA A, 2018, AQUACULTURE	ELIA A, 2018, AQUACULTURE	RADARWEG 29, 1043 NX AMSTERDAM, NETHERLANDS	UNIVERSITY OF PERUGIA; UNIVERSITY OF TURIN; UNIVERSITY OF TRIESTE; CONSIGLIO NAZIONALE DELLE RICERCHE (CNR); ISTITUTO SCIENZE DELLE PRODUZIONI ALIMENTARI (ISPA-CNR); UNIVERSITY OF TURIN		ANTONIA.ELIA@UNIPG.IT			2025-03-25	GP2KI	1873-5622						NOV 1
ERBLAND P;ALYOKHIN A;PERKINS L;PETERSON M	BLACK SOLDIER FLY; BIOLOGICAL CONVERSION; FATTY ACID; SUSTAINABLE WASTE; MANAGEMENT; SUSTAINABLE AQUACULTURE	ESSENTIAL FATTY-ACIDS; HERMETIA-ILLUCENS; MANURE; OVIPOSITION; INSECTS; POULTRY; PROTEIN; DIET; FOOD	ALYOKHIN, A (CORRESPONDING AUTHOR), UNIV MAINE, SCH BIOL \& ECOL, ORONO, ME 04469 USA.; ERBLAND, PATRICK; ALYOKHIN, ANDREI, UNIV MAINE, SCH BIOL \& ECOL, ORONO, ME 04469 USA.; PERKINS, L. BRIAN, UNIV MAINE, SCH FOOD \& AGR, ORONO, ME 04469 USA.; PETERSON, MICHAEL, UNIV KENTUCKY, DEPT BIOSYST \& AGR ENGN, LEXINGTON, KY 40546 USA.	J. ECON. ENTOMOL.	BLACK SOLDIER FLY LARVAE, HERMETIA ILLUCENS (L.), ARE USED TO CONVERT ORGANIC WASTE STREAMS INTO INSECT-BASED ANIMAL FEEDS. WE TESTED THEIR ABILITY TO RETAIN ALPHA-LINOLENIC ACID (ALA), EICOSAPENTAENOIC ACID (EPA), AND DOCOSAHEXAENOIC ACID (DHA) FROM FEEDING SUBSTRATES, WHICH HAS IMPORTANT IMPLICATIONS FOR THEIR USE IN AQUACULTURE. WHEN SUPPLEMENTING A CHICKEN FEED DIET WITH INCREASING CONCENTRAT…		ALYOKHIN, A (CORRESPONDING AUTHOR), UNIV MAINE, SCH BIOL \& ECOL, ORONO, ME 04469 USA	10.1093/jee/toaa045			0022-0493	JOURNAL OF ECONOMIC ENTOMOLOGY	ENGLISH	18	3	1221-1226			OXFORD UNIV PRESS INC	ISI	DOSE-DEPENDENT RETENTION OF OMEGA-3 FATTY ACIDS BY BLACK SOLDIER FLY LARVAE (DIPTERA: STRATIOMYIDAE)	ARTICLE		113	2020	Period 3	ERBLAND PATRICK;ALYOKHIN ANDREI;PERKINS L BRIAN; PETERSON MICHAEL	J ECON ENTOMOL	none	UNIV MAINE;UNIV MAINE;UNIV MAINE;UNIV KENTUCKY	UNIV MAINE		ERBLAND P, 2020, J ECON ENTOMOL	ERBLAND P, 2020, J ECON ENTOMOL	JOURNALS DEPT, 2001 EVANS RD, CARY, NC 27513 USA	UNIVERSITY OF MAINE SYSTEM; UNIVERSITY OF MAINE ORONO; UNIVERSITY OF MAINE SYSTEM; UNIVERSITY OF MAINE ORONO; UNIVERSITY OF KENTUCKY		ALYOKHIN@MAINE.EDU			2025-03-25	MA7AV	1938-291X				NATIONAL SCIENCE FOUNDATION [1534772]; UNIVERSITY OF MAINE RESEARCH REINVESTMENT FUND; DIRECTORATE FOR ENGINEERING; DIV OF INDUSTRIAL INNOVATION \& PARTNERSH [1534772] FUNDING SOURCE: NATIONAL SCIENCE FOUNDATION	JOSHUA VILLAZANA, JONAS INSINGA, ALEX BARON, DYLAN CUNNINGHAM, JASON ROSE, AND MELISSA SMITH PROVIDED TECHNICAL ASSISTANCE. FUNDING WAS PROVIDED BY THE NATIONAL SCIENCE FOUNDATION AWARD NO. 1534772 AND THE UNIVERSITY OF MAINE RESEARCH REINVESTMENT FUND.	JUN
FABRIKOV D;BARROSO F;JOSE S M;CARMEN H M;CARDENETE G;TOMAS-ALMENAR C;MELENCHON F;LUIS G J	AQUACULTURE; INSECT MEAL; HERMETIA; TENEBRIO; DHA; EPA	TENEBRIO-MOLITOR MEAL; GROWTH-PERFORMANCE; LARVAE MEAL; FISH-MEAL; HERMETIA-ILLUCENS; BODY-COMPOSITION; HEALTH-BENEFITS; FLY PREPUPAE; PUPAE MEAL; METABOLISM	BARROSO, FG (CORRESPONDING AUTHOR), UNIV ALMERIA, DEPT BIOL \& GEOL, CECOUAL, CARRETERA SACRAMENTO S-N, ALMERIA 04120, SPAIN.; FABRIKOV, DMITRI; BARROSO, FERNANDO G.; JOSE SANCHEZ-MUROS, MA, UNIV ALMERIA, DEPT BIOL \& GEOL, CARRETERA SACRAMENTO S-N, ALMERIA 04120, SPAIN.; CARMEN HIDALGO, MA; CARDENETE, GABRIEL, UNIV GRANADA, FAC CIENCIAS, DEPT ZOOL, CAMPUS FUENTENUEVA, GRANADA 18071, SPAIN.; TOMA…	AQUACULTURE	CURRENTLY, INSECTS ARE CONSIDERED A NEW SOURCE OF FOOD THAT COULD BE AN ALTERNATIVE TO FISHMEAL (FM) IN AQUA CULTURE. HOWEVER, MORE STUDIES ARE NEEDED TO ASSESS THE EFFECTS OF THE INCLUSION OF INSECTS IN FISH DIETS ON BOTH FISH PRODUCTIVITY AND FISH QUALITY. TO THIS END, THREE TRIALS WERE CONDUCTED TO EVALUATE AS FEED INGREDIENTS THE MEALS OF TWO INSECTS, BLACK SOLDIER FLY (HERMETIA ILLUCENS, HI)…		BARROSO, FG (CORRESPONDING AUTHOR), UNIV ALMERIA, DEPT BIOL \& GEOL, CECOUAL, CARRETERA SACRAMENTO S-N, ALMERIA 04120, SPAIN	10.1016/j.aquaculture.2021.737170			0044-8486	AQUACULTURE	ENGLISH	25					ELSEVIER	ISI	EFFECT OF FEEDING WITH INSECT MEAL DIET ON THE FATTY ACID COMPOSITIONS OF SEA BREAM (<I>SPARUS</I> <I>AURATA</I>), TENCH (<I>TINCA</I> <I>TINCA</I>) AND RAINBOW TROUT (<I>ONCORHYNCHUS</I> <I>MYKISS</I>) FILLETS	ARTICLE		545	2021	Period 3	FABRIKOV DMITRI;BARROSO FERNANDO G;JOSE SANCHEZ-MUROS MA; CARMEN HIDALGO MA;CARDENETE GABRIEL;TOMAS-ALMENAR CRISTINA;MELENCHON FEDERICO;LUIS GUIL-GUERRERO JOSE	AQUACULTURE	none	UNIV ALMERIA;UNIV ALMERIA;UNIV GRANADA;AGROTECHNOL INST CASTILLA AND LEON;UNIV ALMERIA	UNIV ALMERIA		FABRIKOV D, 2021, AQUACULTURE	FABRIKOV D, 2021, AQUACULTURE	RADARWEG 29, 1043 NX AMSTERDAM, NETHERLANDS	UNIVERSIDAD DE ALMERIA; UNIVERSITY OF GRANADA; UNIVERSIDAD DE ALMERIA	737170	FBARROSO@UAL.ES			2025-03-25	UK2QO	1873-5622			JUL 2021	FEDER FUNDS [2015-00021-C03]; CAMPUS DE EXCELENCIA INTERNACIONAL AGROALIMENTARIA (CEI3), CAMPUS DE EXCELENCIA INTERNACIONAL DEL MAR (CEIMAR); INIA (SPANISH AGRICULTURAL AND AGROFOOD RESEARCH INSTITUTE); VINNOVA [2015-00021] FUNDING SOURCE: VINNOVA; FORMAS [2015-00021] FUNDING SOURCE: FORMAS	THIS STUDY WAS SUPPORTED BY INIA (SPANISH AGRICULTURAL AND AGROFOOD RESEARCH INSTITUTE) AND CO-FUNDED BY FEDER FUNDS (REF. RTA 2015-00021-C03), CAMPUS DE EXCELENCIA INTERNACIONAL AGROALIMENTARIA (CEI3), CAMPUS DE EXCELENCIA INTERNACIONAL DEL MAR (CEIMAR). THE AUTHORS ALSO THANK PREDOMAR. S.L. CARBONERAS, SPAIN, FOR PROVING SEA BREAM.	DEC 15
FABRIKOV D;DEL C V M;BARROSO ;FERNANDO G F;SANCHEZ-MUROS M;CACUA O S;MORALES A;CARDENETE G;TOMAS-ALMENAR ;CRISTINA C;MELENCHON F	AQUAFEED; SPARUS AURATA; INSECT MEAL; TENEBRIO MOLITOR; HERMETIA; ILLUCENS; BIOMETRIC PARAMETERS; GUT MICROBIOME	TENEBRIO-MOLITOR MEAL; GUT BACTERIAL COMMUNITIES; ENZYME-PRODUCING; BACTERIA; GROWTH-PERFORMANCE; LARVAE MEAL; DISEASE RESISTANCE; CD-HIT; SEA; PROTEIN; DIETS	VARGAS-GARCÍA, MD (CORRESPONDING AUTHOR), UNIV ALMERIA, CECOUAL DEPT, BIOL \& GEOL, CEIMAR, ALMERIA 04120, SPAIN.; FABRIKOV, DMITRI; DEL CARMEN VARGAS-GARCIA, MARIA; BARROSO, FERNANDO G.; SANCHEZ-MUROS, MARIA JOSE, UNIV ALMERIA, CECOUAL DEPT, BIOL \& GEOL, CEIMAR, ALMERIA 04120, SPAIN.; CACUA ORTIZ, SYLVIA MARIA, UNIV ANTIOQUIA, FAC ENGN, ENVIRONM SCH, GDCON GRP, MEDELLIN 050010, COLOMBIA.; MORAL…	INSECTS	SIMPLE SUMMARY THE DEPLETION OF TRADITIONAL PROTEIN SOURCES AND THE IMPACT THIS CAUSES ON THE PRODUCTION COSTS OF AQUACULTURE FEED MAKE IT NECESSARY TO FIND ALTERNATIVE MATERIALS THAT ALLOW FOR THE SUSTAINABILITY OF PRODUCTION. AMONG VARIOUS PROPOSALS, INSECTS HAVE DRAWN SCHOLARLY ATTENTION BECAUSE OF THEIR HIGH PROTEIN CONTENT AND THE EFFICIENCY OF THEIR PRODUCTION, BOTH FROM AN ENVIRONMENTAL AN…		VARGAS-GARCÍA, MD (CORRESPONDING AUTHOR), UNIV ALMERIA, CECOUAL DEPT, BIOL \& GEOL, CEIMAR, ALMERIA 04120, SPAIN	10.3390/insects12110965				INSECTS	ENGLISH	23	11				MDPI	ISI	EFFECT ON INTERMEDIARY METABOLISM AND DIGESTIVE PARAMETERS OF THE HIGH SUBSTITUTION OF FISHMEAL WITH INSECT MEAL IN <I>SPARUS AURATA</I> FEED	ARTICLE		12	2021	Period 3	FABRIKOV DMITRI;DEL CARMEN VARGAS-GARCIA MARIA;BARROSO; FERNANDO G;SANCHEZ-MUROS MARIA JOSE;CACUA ORTIZ SYLVIA MARIA;MORALES AMALIA E;CARDENETE GABRIEL;TOMAS-ALMENAR; CRISTINA;MELENCHON FEDERICO	INSECTS	none	UNIV ALMERIA;UNIV ALMERIA;UNIV ANTIOQUIA;UNIV GRANADA;AGROTECHNOL INST CASTILLA AND LEON	UNIV ALMERIA		FABRIKOV D, 2021, INSECTS	FABRIKOV D, 2021, INSECTS	ST ALBAN-ANLAGE 66, CH-4052 BASEL, SWITZERLAND	UNIVERSIDAD DE ALMERIA; UNIVERSIDAD DE ANTIOQUIA; UNIVERSITY OF GRANADA	965	DF091@UAL.ES MCVARGAS@UAL.ES FBARROSO@UAL.ES MJMUROS@UAL.ES SYLVIA.CACUA@UDEA.EDU.CO AMAENCA@UGR.ES GCARDENETE@UGR.ES CRITOAL@GMAIL.COM MELRAMFE@ITACYL.ES			2025-03-25	1X0BS	2075-4450				INIA (SPANISH AGRICULTURAL AND AGRO-FOOD RESEARCH INSTITUTE) [RTA 2015-00021-C03-02]; FEDER FUNDS; EUROPEAN MARITIME AND FISHERIES FUND; CONSEJERIA DE AGRICULTURA, PESCA Y DESARROLLO RURAL, OPP71	THIS RESEARCH WAS FUNDED BY INIA (SPANISH AGRICULTURAL AND AGRO-FOOD RESEARCH INSTITUTE), PROJECT RTA 2015-00021-C03-02 AND FEDER FUNDS, EUROPEAN MARITIME AND FISHERIES FUND (EMFF) AND CONSEJERIA DE AGRICULTURA, PESCA Y DESARROLLO RURAL, OPP71.	NOV
FABRIKOV D;JOSE S M;BARROSO F;TOMAS-ALMENAR C;MELENCHON F;CARMEN H M;MORALES A;RODRIGUEZ-RODRIGUEZ M;MONTES-LOPEZ ;JUAN J		RAINBOW-TROUT SALMO; TENEBRIO-MOLITOR MEAL; ILLUCENS LARVAE MEAL; HERMETIA-ILLUCENS; FISH-MEAL; ALANINE AMINOTRANSFERASE; CARBOHYDRATE-METABOLISM; CHITINOLYTIC ENZYMES; NITROGEN-METABOLISM; KIDNEY METABOLISM	SÁNCHEZ-MUROS, MJ (CORRESPONDING AUTHOR), UNIV ALMERIA, DEPT BIOL \& GEOL, CARRETERA SACRAMENTO S-N, ALMERIA 04120, SPAIN.; FABRIKOV, DMITRI; JOSE SANCHEZ-MUROS, MA; BARROSO, FERNANDO G.; RODRIGUEZ-RODRIGUEZ, MARIA; MONTES-LOPEZ, JUAN, UNIV ALMERIA, DEPT BIOL \& GEOL, CARRETERA SACRAMENTO S-N, ALMERIA 04120, SPAIN.; TOMAS-ALMENAR, CRISTINA; MELENCHON, FEDERICO, AGROTECHNOL INST CASTILLA \& LEON I…	AQUACULTURE	THIS EXPERIMENT STUDIED THE KINETICS OF THREE KEY ENZYMES INVOLVED IN THE HEPATIC AMINO ACID METABOLISM, ALANINE AMINOTRANSFERASE (ALT, EC 2.6.1.2.) ASPARTATE AMINOTRANSFERASE (AST, EC 2.6.1.1.) AND GLUTAMATE DEHYDROGENASE (GDH, EC 1.4.1.3.), OF THREE FISH SPECIES: RAINBOW TROUT (ONCORHYNCHUS MYKISS), TENCH (TINCA TINCA) AND GILTHEAD SEABREAM (SPARUS AURATA) AND THEIR RESPONSE TO TWO LEVELS (15\%…		SÁNCHEZ-MUROS, MJ (CORRESPONDING AUTHOR), UNIV ALMERIA, DEPT BIOL \& GEOL, CARRETERA SACRAMENTO S-N, ALMERIA 04120, SPAIN	10.1016/j.aquaculture.2020.735731			0044-8486	AQUACULTURE	ENGLISH	34					ELSEVIER	ISI	COMPARATIVE STUDY OF GROWTH PERFORMANCE AND AMINO ACID CATABOLISM IN <I>ONCORHYNCHUS MYKISS</I>, <I>TINCA TINCA</I> AND <I>SPARUS AURATA</I> AND THE CATABOLIC CHANGES IN RESPONSE TO INSECT MEAL INCLUSION IN THE DIET	ARTICLE		529	2020	Period 3	FABRIKOV DMITRI;JOSE SANCHEZ-MUROS MA;BARROSO FERNANDO G; TOMAS-ALMENAR CRISTINA;MELENCHON FEDERICO;CARMEN HIDALGO MA;MORALES AMALIA E;RODRIGUEZ-RODRIGUEZ MARIA;MONTES-LOPEZ; JUAN	AQUACULTURE	none	UNIV ALMERIA;UNIV ALMERIA;AGROTECHNOL INST CASTILLA AND LEON ITACYL;UNIV GRANADA	UNIV ALMERIA		FABRIKOV D, 2020, AQUACULTURE	FABRIKOV D, 2020, AQUACULTURE	RADARWEG 29, 1043 NX AMSTERDAM, NETHERLANDS	UNIVERSIDAD DE ALMERIA; UNIVERSITY OF GRANADA	725731	MJMUROS@UAL.ES			2025-03-25	NK0YW	1873-5622				INIA (SPANISH AGRICULTURAL AND AGROFOOD RESEARCH INSTITUTE), CAMPUS DE EXCELENCIA INTERNACIONAL AGROALIMENTARIA (CEI3), CAMPUS DE EXCELENCIA INTERNACIONAL DEL MAR (CEIMAR) [RTA 2015-00021-C03-02]	THIS STUDY WAS SUPPORTED BY INIA (SPANISH AGRICULTURAL AND AGROFOOD RESEARCH INSTITUTE), PROJECT RTA 2015-00021-C03-02, CAMPUS DE EXCELENCIA INTERNACIONAL AGROALIMENTARIA (CEI3), CAMPUS DE EXCELENCIA INTERNACIONAL DEL MAR (CEIMAR). THE AUTHORS ALSO THANK PREDOMAR S.L., CARBONERAS, SPAIN, FOR PROVIDING FISH. THE AUTHORS ALSO THANK TO MISS CARMEN FERNANDEZ-MANAS BY HER TECHNICAL ASSISTANCE IN THE L…	DEC 15
FAN S;JIANG S;DENG Y;XU B;XIANG F;ZHANG Z	ANTIBIOTIC RELIANCE; AQUACULTURE; CIRCULAR ECONOMY; EDIBLE INSECTS; HEALTH PRODUCTION		COLLEGE OF ENVIRONMENTAL AND RESOURCE SCIENCES, ZHEJIANG UNIVERSITY, YUHANGTANG AVE 688, ZHEJIANG PROVINCE, HANGZHOU, 310058, CHINA; JIAXING FUKANG BIOTECHNOLOGY COMPANY LIMITED, TONGXIANG ECONOMIC HITECH ZONE, BUILDING 1-19#, DEVELOPMENT AVE 133, TONGXIANG, 314515, CHINA; HANGZHOU GUSHENG TECHNOLOGY COMPANY LIMITED, XIANGWANG AVE 311118, HANGZHOU, 311121, CHINA; YANGTZE RIVER DELTA HEALTH AGRICU…	INT. AQUAT. RES.	AQUACULTURE INDUSTRY FACES THE RISK OF PATHOGEN INFECTION, LEADING TO ECONOMIC LOSSES AND ENVIRONMENTAL DEGRADATION ASSOCIATED WITH ANTIBIOTIC USE. INSECTS, ESPECIALLY BLACK SOLDIER FLY LARVAE (BSFL, HERMETIA ILLUCENS L.), ARE CONSIDERED A PROMISING INGREDIENT IN AQUAFEED DUE TO THEIR ABUNDANCE OF ACTIVE MOLECULES. IN THIS STUDY, WE INVESTIGATED THE EFFECT OF INCORPORATING BSFL (RAISED ON DOMESTI…		Z. ZHANG; COLLEGE OF ENVIRONMENTAL AND RESOURCE SCIENCES, ZHEJIANG UNIVERSITY, HANGZHOU, YUHANGTANG AVE 688, ZHEJIANG PROVINCE, 310058, CHINA; EMAIL: ZHANGZHIJIAN@ZJU.EDU.CN	10.22034/iar.2024.2003652.1570			20084935	INTERNATIONAL AQUATIC RESEARCH	ENGLISH	0	1	55 – 69		FINAL	ISLAMIC AZAD UNIVERSITY OF TONEKABON	ISI	EFFECT OF FULL-FAT BLACK SOLDIER FLY (HERMETIA ILLUCENS L.) LARVAE ON GROWTH PERFORMANCE, IMMUNOLOGICAL PARAMETERS, AND GENE EXPRESSIONS IN ZEBRAFISH (DANIO RERIO)	ARTICLE	https://www.scopus.com/inward/record.uri?eid=2-s2.0-85190382319&doi=10.22034%2fiar.2024.2003652.1570&partnerID=40&md5=fb7e92375f8dd1cbe086c586293f22cb	16	2024	Period 3	FAN SHILIN;JIANG SHUOYUN;DENG YANGJIE;XU BINGXIANG;XIANG FANGMING;ZHANG ZHIJIAN	INT AQUAT RES	none	ZHEJIANG UNIVERSITY;JIAXING FUKANG BIOTECHNOLOGY COMPANY LIMITED;HANGZHOU GUSHENG TECHNOLOGY COMPANY LIMITED;YANGTZE RIVER DELTA HEALTH AGRICULTURE RESEARCH INSTITUTE;ZHEJIANG UNIVERSITY	NOTREPORTED;ZHEJIANG UNIVERSITY;NOTREPORTED		FAN S, 2024, INT AQUAT RES	FAN S, 2024, INT AQUAT RES
FANTATTO R;MOTA J;LIGEIRO C;VIEIRA I;GUILGUR L;SANTOS M;MURTA ;DANIEL D	SUSTAINABLE AQUACULTURE; INSECTS; AQUAFEEDS; FISH; PROTEIN	BLACK SOLDIER FLY; MEALWORM TENEBRIO-MOLITOR; ANTIOXIDANT; ENZYME-ACTIVITIES; POLYUNSATURATED FATTY-ACIDS; ILLUCENS LARVAE MEAL; EUROPEAN SEA BASS; GROWTH-PERFORMANCE; FISH-MEAL; HERMETIA-ILLUCENS; DIETARY INCLUSION	FANTATTO, RR (CORRESPONDING AUTHOR), INGREDIENT ODISSEY SA ENTOGREEN, SANTAREM, PORTUGAL.; FANTATTO, RR (CORRESPONDING AUTHOR), CUEM CTR INVEST INTERDISCIPLINAR EGAS MONIZ, LISBON, PORTUGAL.; FANTATTO, RAFAELA REGINA; LIGEIRO, CAROLINA; GUILGUR, LEONARDO GASTON; MURTA, DANIEL, INGREDIENT ODISSEY SA ENTOGREEN, SANTAREM, PORTUGAL.; FANTATTO, RAFAELA REGINA; MOTA, JOANA; GUILGUR, LEONARDO GASTON; SA…	AQUACULT. REP.	THE AQUACULTURE SECTOR FACES UNCERTAINTY DUE TO ENVIRONMENTAL CHANGES, ECONOMIC FACTORS, AND AVAILABILITY OF FOOD RESOURCES. CONVENTIONAL AQUATIC FEEDS HEAVILY DEPEND ON FISHMEAL. THIS RESULTS IN SUSTAINABILITY CHALLENGES DUE TO OVEREXPLOITATION OF WILD FISH STOCKS, RISING COSTS, AND ENVIRONMENTAL IMPACTS, WHICH HAS DRIVEN THE SEARCH FOR INNOVATIVE AND SUSTAINABLE ALTERNATIVES, SUCH AS INSECTS. E…		FANTATTO, RR (CORRESPONDING AUTHOR), INGREDIENT ODISSEY SA ENTOGREEN, SANTAREM, PORTUGAL	10.1016/j.aqrep.2024.102228			2352-5134	AQUACULTURE REPORTS	ENGLISH	11					ELSEVIER	ISI	EXPLORING SUSTAINABLE ALTERNATIVES IN AQUACULTURE FEEDING: THE ROLE OF INSECTS	ARTICLE		37	2024	Period 3	FANTATTO RAFAELA REGINA;MOTA JOANA;LIGEIRO CAROLINA; VIEIRA INES;GUILGUR LEONARDO GASTON;SANTOS MARISA;MURTA; DANIEL	AQUACULT REP	none	RR (CORRESPONDING AUTHOR);CUEM CTR INVEST INTERDISCIPLINAR EGAS MONIZ;CUEM CTR INVEST INTERDISCIPLINAR EGAS MONIZ;EGAS MONIZ SCH HLTH AND SCI	RR (CORRESPONDING AUTHOR)		FANTATTO R, 2024, AQUACULT REP	FANTATTO R, 2024, AQUACULT REP	RADARWEG 29, 1043 NX AMSTERDAM, NETHERLANDS		102228	RAFAELA.FANTATTO@ENTOGREEN.COM			2025-03-25	YO4Z7				JUL 2024	EEA GRANTS 2014-2021, INFISHMIX PROJECT [PT-INNOVATION-0094]	THIS WORK WAS SUPPORTED BY ICELAND, LIECHTENSTEIN AND NORWAY THROUGH EEA GRANTS 2014-2021, INFISHMIX PROJECT (PT-INNOVATION-0094) .	AUG
FAWOLE F;ADEOYE A;TIAMIYU L;AJALA ;I K;OBADARA S;GANIYU I	AFRICAN CATFISH; HERMETIA ILLUCENS; FISHMEAL; GROWTH; STRESS BIOMARKER	ATLANTIC SALMON; LARVAE MEAL; TENEBRIO-MOLITOR; PRACTICAL DIETS; RAINBOW-TROUT; PROTEIN; PERFORMANCE; CHITIN; L.; REPLACEMENT	FAWOLE, FJ (CORRESPONDING AUTHOR), UNIV ILORIN, DEPT AQUACULTURE \& FISHERIES, PMB 1515, ILORIN, NIGERIA.; FAWOLE, FEMI J.; TIAMIYU, LATEEF O.; AJALA, KHADIJAH, I; OBADARA, SAUDAT O.; GANIYU, IBRAHIM O., UNIV ILORIN, DEPT AQUACULTURE \& FISHERIES, PMB 1515, ILORIN, NIGERIA.; ADEOYE, AYODEJI A., FED UNIV AGR, DEPT AQUACULTURE \& FISHERIES MANAGEMENT, PMB 2240, ABEOKUTA, NIGERIA.	AQUACULTURE	A 60-DAY EXPERIMENT WAS CONDUCTED TO EXAMINE THE EFFECT OF FISHMEAL SUBSTITUTION WITH BLACK SOLDIER FLY LARVAE (BSFL) MEAL ON THE GROWTH PERFORMANCE, NUTRIENT UTILIZATION, HAEMATOLOGY, SERUM BIOCHEMISTRY, AND OXIDATIVE STATUS OF CLARIAS GARIEPINUS FINGERLINGS. FOUR DIETS WERE FORMULATED TO BE ISONITROGENOUS (418 G KG(-1) CRUDE PROTEIN), ISOLIPIDIC (95 G KG(-1) CRUDE LIPID) AND ISOCALORIC (20.14 M…		FAWOLE, FJ (CORRESPONDING AUTHOR), UNIV ILORIN, DEPT AQUACULTURE \& FISHERIES, PMB 1515, ILORIN, NIGERIA	10.1016/j.aquaculture.2019.734849			0044-8486	AQUACULTURE	ENGLISH	124					ELSEVIER	ISI	SUBSTITUTING FISHMEAL WITH <I>HERMETIA ILLUCENS</I> IN THE DIETS OF AFRICAN CATFISH (<I>CLARIAS GARIEPINUS</I>): EFFECTS ON GROWTH, NUTRIENT UTILIZATION, HAEMATO-PHYSIOLOGICAL RESPONSE, AND OXIDATIVE STRESS BIOMARKER	ARTICLE		518	2020	Period 3	FAWOLE FEMI J;ADEOYE AYODEJI A;TIAMIYU LATEEF O;AJALA; I KHADIJAH;OBADARA SAUDAT O;GANIYU IBRAHIM O	AQUACULTURE	none	UNIV ILORIN;UNIV ILORIN;FED UNIV AGR	UNIV ILORIN		FAWOLE F, 2020, AQUACULTURE	FAWOLE F, 2020, AQUACULTURE	RADARWEG 29, 1043 NX AMSTERDAM, NETHERLANDS	UNIVERSITY OF ILORIN; UNIVERSITY OF AGRICULTURE, ABEOKUTA	734849	PHEM247@YAHOO.COM			2025-03-25	KH1RX	1873-5622	Y	N				MAR 15
FAWOLE F;LABH S;HOSSAIN M;OVERTURF K;SMALL B;WELKER T;HARDY ;RONALD W R;KUMAR V	INSECT OIL; RAINBOW TROUT; GROWTH PERFORMANCE; FATTY ACID METABOLISM; ANTIOXIDANT ENZYME	FATTY-ACID-COMPOSITION; SALMON SALMO-SALAR; HEPATIC LIPID-METABOLISM; GROWTH-PERFORMANCE; GENE-EXPRESSION; HERMETIA-ILLUCENS; VEGETABLE-OIL; RAPESEED OIL; REPLACEMENT; DESATURASE	KUMAR, V (CORRESPONDING AUTHOR), UNIV IDAHO, AQUACULTURE RES INST, DEPT ANIM VET \& FOOD SCI, MOSCOW, ID 83844 USA.; KUMAR, V (CORRESPONDING AUTHOR), UNIV IDAHO, HAGERMAN FISH CULTURE EXPT STN, AQUACULTURE RES INST, HAGERMAN, ID 83332 USA.; FAWOLE, FEMI J.; LABH, SHYAM N.; HARDY, RONALD W.; KUMAR, VIKAS, UNIV IDAHO, AQUACULTURE RES INST, DEPT ANIM VET \& FOOD SCI, MOSCOW, ID 83844 USA.; FAWOLE, F…	ANIM. NUTR.	ALTERNATIVE SOURCES OF FISH OIL (FO) ARE ONE OF THE MAJOR PROBLEMS IN AQUACULTURE; THEREFORE, THE GOAL OF THE PRESENT STUDY WAS TO EXAMINE INSECT (BLACK SOLDIER FLY LARVAE) OIL (BSLO) AS A POTENTIAL REPLACER OF FISH/SOY OIL IN JUVENILE RAINBOW TROUT (INITIAL AVERAGE WEIGHT OF 32 +/ - 0.15 G) FEED. FOUR DIETS WERE FORMULATED WHEREIN FO (CONTROL DIET) WAS COMPLETELY REPLACED WITH EITHER SOYBEAN OIL…		KUMAR, V (CORRESPONDING AUTHOR), UNIV IDAHO, AQUACULTURE RES INST, DEPT ANIM VET \& FOOD SCI, MOSCOW, ID 83844 USA	10.1016/j.aninu.2021.07.008			2405-6383	ANIMAL NUTRITION	ENGLISH	38	4	1360-1370			KEAI PUBLISHING LTD	ISI	INSECT (BLACK SOLDIER FLY LARVAE) OIL AS A POTENTIAL SUBSTITUTE FOR FISH OR SOY OIL IN THE FISH MEAL-BASED DIET OF JUVENILE RAINBOW TROUT (ONCORHYNCHUS MYKISS	ARTICLE		7	2021	Period 3	FAWOLE FEMI J;LABH SHYAM N;HOSSAIN MD SAKHAWAT; OVERTURF KEN;SMALL BRIAN C;WELKER THOMAS L;HARDY; RONALD W;KUMAR VIKAS	ANIM NUTR	none	UNIV IDAHO;UNIV IDAHO;LABH;UNIV IDAHO;LABH;UNIV IDAHO;UNIV ILORIN;SYLHET AGR UNIV	UNIV IDAHO		FAWOLE F, 2021, ANIM NUTR	FAWOLE F, 2021, ANIM NUTR	16 DONGHUANGCHENGGEN NORTH ST, BUILDING 5, ROOM 411, BEIJING, DONGCHENG DISTRICT 100009, PEOPLES R CHINA	UNIVERSITY OF IDAHO; UNIVERSITY OF IDAHO; UNIVERSITY OF ILORIN; SYLHET AGRICULTURAL UNIVERSITY; UNITED STATES DEPARTMENT OF AGRICULTURE (USDA)		VIKASKUMAR@UIDAHO.EDU			2025-03-25	YS9HW	2405-6545				J. WILLIAM FULBRIGHT SCHOLARSHIP PROGRAM; UNITED STATES DEPARTMENT OF AGRICULTURE AGRICULTURAL RESEARCH SERVICE [437676, 436723]	THE AUTHORS ARE GRATEFUL TO ENVIROFLIGHT, USA FOR DONATING THE BSL OIL USED FOR THE TRIAL. THE AUTHORS WOULD ALSO LIKE TO THANK MICHAEL BECERRA, CAROL HOFFMAN AND SARA SCHWARZ AT HAGERMAN FISH CULTURE EXPERIMENT STATION, HAGERMAN, IDAHO, USA FOR THEIR TECHNICAL SUPPORT. THE AUTHORS WISH TO STATE THAT THE MENTION OF TRADE/COMPANY NAMES IS TO CONVEY ACCURACY AND DOES NOT REPRESENT ENDORSEMENT BY TH…	DEC
FAYED W;MANSOUR A;ZAKI M;A. A;OMAR E;NOUR A;TAHA E;SALLAM G	BLACK SOLDIER FLY; ALTERNATIVE PROTEIN SOURCE; SUSTAINABLE PRODUCTION; GROWTH PERFORMANCE; PHYSIOLOGICAL STATUS; NILE TILAPIA	HERMETIA-ILLUCENS; ATLANTIC SALMON; FISH-MEAL; NUTRIENT DIGESTIBILITY; SEA-BASS; FEED; INSECTS; CHITIN; L.; PREPUPAE	MANSOUR, AT (CORRESPONDING AUTHOR), FAC AGR SABA BASHA, DEPT ANIM \& FISH PROD, 22 TAG EL ROASSA,POB 21531, ALEXANDRIA, EGYPT.; MANSOUR, AT (CORRESPONDING AUTHOR), KING FAISAL UNIV, COLL AGR \& FOOD SCI, ANIM \& FISH PROD DEPT, POB 420, AL HASA 31982, SAUDI ARABIA.; FAYED, WALIED MOHAMED; MANSOUR, ABDALLAH TAGELDEIN; OMAR, EGLAL ALI; TAHA, ESRAA M., FAC AGR SABA BASHA, DEPT ANIM \& FISH PROD, 22 …	ANN. ANIM. SCI.	WITH INCREASING INTENSIVE AQUACULTURE PRODUCTION, THE SEARCH FOR NOURISHING, ENVIRONMENTALLY, AND ECONOMICALLY VIABLE FISHMEAL (FM) ALTERNATIVE IS AN ENDLESS APPROACH. THEREFORE, THE PRESENT STUDY EXAMINES THE USE OF BLACK SOLDIER FLY, HERMETIA ILLUCENS, LARVAE MEAL (BSFM) AS AN ALTERNATIVE PROTEIN FOR FM IN THE DIET OF NILE TILAPIA, OREOCHROMIS NILOTICUS, ON NITROGEN WASTES, ZOOTECHNICAL PERFORM…		MANSOUR, AT (CORRESPONDING AUTHOR), FAC AGR SABA BASHA, DEPT ANIM \& FISH PROD, 22 TAG EL ROASSA,POB 21531, ALEXANDRIA, EGYPT	10.2478/aoas-2023-0088			1642-3402	ANNALS OF ANIMAL SCIENCE	ENGLISH	2	2	533-544			WALTER DE GRUYTER GMBH	ISI	WATER QUALITY CHANGE, GROWTH PERFORMANCE, HEALTH STATUS IN RESPONSE TO DIETARY INCLUSION OF BLACK SOLDIER FLY LARVAE MEAL IN THE DIET OF NILE TILAPIA, <I>OREOCHROMIS NILOTICUS</I>	ARTICLE		24	2024	Period 3	FAYED WALIED MOHAMED;MANSOUR ABDALLAH TAGELDEIN;ZAKI MOHAMED; A;OMAR EGLAL ALI;NOUR ABDEL-AZIZ MOUSSA;TAHA ESRAA M;SALLAM GHADA RASHAD	ANN ANIM SCI	none	AT (CORRESPONDING AUTHOR);KING FAISAL UNIV;FAC AGR SABA BASHA;KING FAISAL UNIV;ALEXANDRIA UNIV;NATL INST OCEANOG AND FISHERIES NIOF	AT (CORRESPONDING AUTHOR)		FAYED W, 2024, ANN ANIM SCI	FAYED W, 2024, ANN ANIM SCI	GENTHINER STRASSE 13, D-10785 BERLIN, GERMANY	KING FAISAL UNIVERSITY; EGYPTIAN KNOWLEDGE BANK (EKB); ALEXANDRIA UNIVERSITY; EGYPTIAN KNOWLEDGE BANK (EKB); NATIONAL INSTITUTE OF OCEANOGRAPHY \& FISHERIES (NIOF)		AMANSOUR@KFU.EDU.SA			2025-03-25	PO8T4	2300-8733			OCT 2023			APR 1
FERRER L P;KALLAS Z;REIG L;AMORES D G D	INSECTS MEAL; FISHMEAL; AQUACULTURE; DISCRETE CHOICE EXPERIMENT; WILLINGNESS TO PAY; PERCEPTIONS	TROUT ONCORHYNCHUS-MYKISS; EUROPEAN SEA-BASS; ANIMAL PROTEIN; INGREDIENTS; FLY HERMETIA-ILLUCENS; TENEBRIO-MOLITOR MEAL; PRE-PUPAE; MEAL; RAINBOW-TROUT; FISH-MEAL; GROWTH-PERFORMANCE; LARVAE MEAL	KALLAS, Z (CORRESPONDING AUTHOR), UPC, CREDA, DEAB, ESAB,IRTA, BARCELONA, SPAIN.; FERRER LLAGOSTERA, P.; KALLAS, Z., UPC, CREDA, IRTA, CTR AGROFOOD ECON \& DEV, CARRER ESTEVE TERRADAS 8, BARCELONA 08860, SPAIN.; FERRER LLAGOSTERA, P.; REIG, L., UNIV POLITECN CATALUNA, DEAB DEPT AGRIFOOD ENGN \& BIOTECHNOL, CARRER ESTEVE TERRADAS 8, BARCELONA 08860, SPAIN.; AMORES DE GEA, D., ENTOMO AGROIND PLATFO…	J. CLEAN PROD.	THE GROWTH OF AQUACULTURE AND THE INCREASING DEMAND OF FARMED FISH HAVE LED TO A RISE IN THE PRICE OF FISHMEAL AND FISH OIL USED IN FISH FEEDING DURING THE LAST YEARS. THE EXPERIMENTAL USE OF INSECT MEAL AS A SUSTAINABLE ALTERNATIVE TO FISH MEAL HAS RECENTLY GROWN. INSECTS ARE EASY TO REAR, HAVE A SMALL ECOLOGICAL IMPACT AND HAVE HIGH PROTEIN CONTENT. THE PRESENT WORK ANALYZES THROUGH A DISCRETE …		KALLAS, Z (CORRESPONDING AUTHOR), UPC, CREDA, DEAB, ESAB,IRTA, BARCELONA, SPAIN	10.1016/j.jclepro.2019.05.012			0959-6526	JOURNAL OF CLEANER PRODUCTION	ENGLISH	88		10-21			ELSEVIER SCI LTD	ISI	THE USE OF INSECT MEAL AS A SUSTAINABLE FEEDING ALTERNATIVE IN AQUACULTURE: CURRENT SITUATION, SPANISH CONSUMERS' PERCEPTIONS AND WILLINGNESS TO PAY	ARTICLE		229	2019	Period 3	FERRER LLAGOSTERA P;KALLAS Z;REIG L;AMORES DE GEA D	J CLEAN PROD	none	Z (CORRESPONDING AUTHOR);CTR AGROFOOD ECON AND DEV;UNIV POLITECN CATALUNA;AMORES DE GEA	Z (CORRESPONDING AUTHOR)		FERRER L P, 2019, J CLEAN PROD	FERRER L P, 2019, J CLEAN PROD	THE BOULEVARD, LANGFORD LANE, KIDLINGTON, OXFORD OX5 1GB, OXON, ENGLAND	IRTA; UNIVERSITAT POLITECNICA DE CATALUNYA; UNIVERSITAT POLITECNICA DE CATALUNYA		PFERRER94@GMAIL.COM ZEIN.KALLAS@UPC.EDU LOURDES.REIG@UPC.EDU DIEGO.AMORES@ENTOMOAGROINDUSTRIAL.COM			2025-03-25	IE9LF	1879-1786						AUG 20
FISCHER H;ROMANO N;RENUKDAS N;KUMAR ;VIKAS V;SINHA A	CHITIN; HEAVY METALS; BLACK SOLDIER FLY; LAURIC ACID; FEED INTAKE; PALATABILITY	MESSENGER-RNA EXPRESSION; FISH-MEAL REPLACEMENT; PRE-PUPAE MEAL; OXIDATIVE STRESS; BASS; PERFORMANCE; PROTEIN; SUPPLEMENTATION; CATFISH; AMMONIA	ROMANO, N (CORRESPONDING AUTHOR), UNIV ARKANSAS PINE BLUFF, DEPT AQUACULTURE \& FISHERIES, 1200 NORTH UNIV DR, PINE BLUFF, AR 71601 USA.; FISCHER, HAYDEN; ROMANO, NICHOLAS; SINHA, AMIT KUMAR, UNIV ARKANSAS PINE BLUFF, DEPT AQUACULTURE \& FISHERIES, 1200 NORTH UNIV DR, PINE BLUFF, AR 71601 USA.; KUMAR, VIKAS, UNIV IDAHO, AQUACULTURE RES INST, HAGERMAN FISH CULTURE EXPT STN, HAGERMAN, ID 83332 USA.…	AQUACULTURE	AN 8-WEEK FEEDING TRIAL WAS PERFORMED TO COMPARE THE SUPPLEMENTATION OF FULL-FAT BLACK SOLDIER FLY, HERMETIA ILLUCENS, LARVAE (BSFL) VERSUS PRE-PUPAE (BSFP) IN THE DIETS OF LARGEMOUTH BASS, MICROPTERUS SALMOIDES, JUVENILES. BOTH BSFL AND BSFP WERE PRODUCED IN THE LABORATORY FROM THE SAME BATCH AND INGREDIENTS ALTHOUGH BSFP TENDED TO HAVE HIGHER PROTEIN AND AMINO ACID CONTENT. FOUR ISONITROGENOUS …		ROMANO, N (CORRESPONDING AUTHOR), UNIV ARKANSAS PINE BLUFF, DEPT AQUACULTURE \& FISHERIES, 1200 NORTH UNIV DR, PINE BLUFF, AR 71601 USA	10.1016/j.aquaculture.2021.737323			0044-8486	AQUACULTURE	ENGLISH	37					ELSEVIER	ISI	COMPARING BLACK SOLDIER FLY<I> (HERMETIA</I><I> ILLUCENS)</I> LARVAE VERSUS PREPUPAE IN THE DIETS OF LARGEMOUTH BASS,<I> MICROPTERUS</I><I> SALMOIDES:</I> EFFECTS ON THEIR GROWTH, BIOCHEMICAL COMPOSITION, HISTOPATHOLOGY, AND GENE EXPRESSION	ARTICLE		546	2022	Period 3	FISCHER HAYDEN;ROMANO NICHOLAS;RENUKDAS NILIMA;KUMAR; VIKAS;SINHA AMIT KUMAR	AQUACULTURE	none	UNIV ARKANSAS PINE BLUFF;FISCHER;UNIV ARKANSAS PINE BLUFF;UNIV IDAHO;UNIV IDAHO;	UNIV ARKANSAS PINE BLUFF		FISCHER H, 2022, AQUACULTURE	FISCHER H, 2022, AQUACULTURE	RADARWEG 29, 1043 NX AMSTERDAM, NETHERLANDS	UNIVERSITY OF ARKANSAS SYSTEM; UNIVERSITY ARKANSAS PINE BLUFF; UNIVERSITY OF IDAHO; UNIVERSITY OF IDAHO	737323	ROMANON@UAPB.EDU			2025-03-25	XM9JD	1873-5622			AUG 2021	NIFA CAPACITY BUILDING GRANT [2019-38821-29047]	THIS STUDY WAS FUNDED FROM A NIFA CAPACITY BUILDING GRANT (AWARD \#: 2019-38821-29047) .	JAN 15
FISCHER H;ROMANO N;SINHA A	INSECT FARMING; FRASS; NPK; SPENT COFFEE; PREPUPAE	DIPTERA; WASTE; FERTILIZER; L.; EFFICIENCY; RESIDUE; MANURE; MAIZE; FRASS; DIET	ROMANO, N (CORRESPONDING AUTHOR), UNIV ARKANSAS, CTR EXCELLENCE AQUACULTURE \& FISHERIES, 1200 NORTH UNIV DR, PINE BLUFF, AR 71601 USA.; FISCHER, HAYDEN; ROMANO, NICHOLAS; SINHA, AMIT KUMAR, UNIV ARKANSAS, CTR EXCELLENCE AQUACULTURE \& FISHERIES, 1200 NORTH UNIV DR, PINE BLUFF, AR 71601 USA.	INSECTS	SIMPLE SUMMARY UNSUSTAINABLE FARMING PRACTICES HAVE DEPLETED THE QUANTITY AND QUALITY OF TOPSOIL AND, MOREOVER, 30-40\% OF THE FOOD PRODUCED ENDS UP IN LANDFILLS. THESE ISSUES CAN BE SIMULTANEOUSLY MITIGATED BY PRODUCING BLACK SOLDIER FLY (HERMETIA ILLUCENS) LARVAE THAT CONVERT FOOD WASTE INTO TWO RESOURCES. THIS INCLUDES THE BLACK SOLDIER FLY (HERMETIA ILLUCENS) LARVAE (BSFL) ITSELF AS A RICH SO…		ROMANO, N (CORRESPONDING AUTHOR), UNIV ARKANSAS, CTR EXCELLENCE AQUACULTURE \& FISHERIES, 1200 NORTH UNIV DR, PINE BLUFF, AR 71601 USA	10.3390/insects12040332				INSECTS	ENGLISH	37	4				MDPI	ISI	CONVERSION OF SPENT COFFEE AND DONUTS BY BLACK SOLDIER FLY (<I>HERMETIA ILLUCENS</I>) LARVAE INTO POTENTIAL RESOURCES FOR ANIMAL AND PLANT FARMING	ARTICLE		12	2021	Period 3	FISCHER HAYDEN;ROMANO NICHOLAS;SINHA AMIT KUMAR	INSECTS	none	UNIV ARKANSAS;FISCHER;UNIV ARKANSAS	UNIV ARKANSAS		FISCHER H, 2021, INSECTS	FISCHER H, 2021, INSECTS	ST ALBAN-ANLAGE 66, CH-4052 BASEL, SWITZERLAND	UNIVERSITY OF ARKANSAS SYSTEM; UNIVERSITY OF ARKANSAS FAYETTEVILLE	332	FISCHEH1948@UAPB.EDU ROMANON@UAPB.EDU SINHAA@UAPB.EDU			2025-03-25	RR4GD	2075-4450				NIFA CAPACITY BUILDING GRANT [2019-38821-29047]	THIS STUDY WAS FUNDED FROM A NIFA CAPACITY BUILDING GRANT (AWARD \#: 2019-38821-29047).	APR
FISHER H;COLLINS S;HANSON C;MASON B;COLOMBO S;ANDERSON D	ATLANTIC SALMON; ALTERNATIVE FEED INGREDIENT; BLACK SOLDIER FLY LARVAE; MEAL; DIGESTIBILITY; GROWTH PERFORMANCE	PRE-PUPAE MEAL; HERMETIA-ILLUCENS; GROWTH-PERFORMANCE; RAINBOW-TROUT; APPARENT PROTEIN; FEED INGREDIENTS; DIGESTIBILITY; CHITIN; REPLACEMENT; PREPUPAE	COLLINS, SA (CORRESPONDING AUTHOR), DALHOUSIE UNIV, FAC AGR, DEPT ANIM SCI \& AQUACULTURE, TRURO, NS B2N 5E3, CANADA.; FISHER, H. J.; COLLINS, S. A.; HANSON, C.; COLOMBO, S. M.; ANDERSON, D. M., DALHOUSIE UNIV, FAC AGR, DEPT ANIM SCI \& AQUACULTURE, TRURO, NS B2N 5E3, CANADA.; MASON, B., CAPE BRETON UNIV, VERSCHUREN CTR SUSTAINABIL ENERGY \& ENVIRONM, SYDNEY, NS B1P 6L2, CANADA.	AQUACULTURE	THIS STUDY DETERMINED THE OPTIMAL DIETARY INCLUSION LEVEL OF BLACK SOLDIER FLY LARVAE MEAL (BSFM) ON THE DIGESTIBILITY AND GROWTH OF ATLANTIC SALMON (SALMO SALAR). IN THE DIGESTIBILITY EXPERIMENT, SALMON WERE FED DIETS THAT CONTAINED A 70:30 BLEND OF REFERENCE DIET TO TEST INGREDIENT, COMPARING BSFM, SOY PROTEIN CONCENTRATE, AND CORN PROTEIN CONCENTRATE AS THE TEST INGREDIENTS. IN THE GROWTH STUD…		COLLINS, SA (CORRESPONDING AUTHOR), DALHOUSIE UNIV, FAC AGR, DEPT ANIM SCI \& AQUACULTURE, TRURO, NS B2N 5E3, CANADA	10.1016/j.aquaculture.2020.734978			0044-8486	AQUACULTURE	ENGLISH	80					ELSEVIER	ISI	BLACK SOLDIER FLY LARVAE MEAL AS A PROTEIN SOURCE IN LOW FISH MEAL DIETS FOR ATLANTIC SALMON (<I>SALMO SALAR</I>)	ARTICLE		521	2020	Period 3	FISHER H J;COLLINS S A;HANSON C;MASON B; COLOMBO S M;ANDERSON D M	AQUACULTURE	none	DALHOUSIE UNIV;COLLINS;DALHOUSIE UNIV;CAPE BRETON UNIV	DALHOUSIE UNIV		FISHER H, 2020, AQUACULTURE	FISHER H, 2020, AQUACULTURE	RADARWEG 29, 1043 NX AMSTERDAM, NETHERLANDS	DALHOUSIE UNIVERSITY; CAPE BRETON UNIVERSITY	734978	S.COLLINS@DAL.CA			2025-03-25	KW6NV	1873-5622				NATURAL SCIENCES AND ENGINEERING RESEARCH COUNCIL OF CANADA (NSERC)	THIS PROJECT WAS FUNDED BY THE NATURAL SCIENCES AND ENGINEERING RESEARCH COUNCIL OF CANADA (NSERC). WE ARE GRATEFUL TO ANDREW VICKERSON AND ENTERRA FEED FOR DONATING THE BLACK SOLDIER FLY LARVAE MEAL USED IN THIS TRIAL, AS WELL AS TO ALAN DONKIN AND NORTHEAST NUTRITION INC. FOR DONATING ADDITIONAL FEED INGREDIENTS USED IN THIS EXPERIMENT. THANK YOU TO, JANICE MACISAAC, AUDRIE-JO MCCONKEY, SCOTT J…	MAY 15
FOYSAL M;FOTEDAR R;TAY C;GUPTA S;KUMAR K	AQUACULTURE; MARRON; PROTEIN SUPPLEMENTS; HEALTH INDICES; GUT; MICROBIOTA; GENE EXPRESSION PROFILING; BIOINFORMATICS	LACTIC-ACID BACTERIA; GROWTH-PERFORMANCE; DISEASE RESISTANCE; INTESTINAL; MICROBIOTA; OREOCHROMIS-NILOTICUS; PRACTICAL DIETS; RAINBOW-TROUT; NILE-TILAPIA; WHITE SHRIMP; GEN. NOV.	FOYSAL, MJ; GUPTA, SK (CORRESPONDING AUTHOR), CURTIN UNIV, SCH MOL \& LIFE SCI, BENTLEY, WA, AUSTRALIA.; FOYSAL, MJ (CORRESPONDING AUTHOR), SHAHJALAL UNIV SCI \& TECHNOL, DEPT GENET ENGN \& BIOTECHNOL, SYLHET, BANGLADESH.; GUPTA, SK (CORRESPONDING AUTHOR), ICAR INDIAN INST AGR BIOTECHNOL, RANCHI, JHARKHAND, INDIA.; FOYSAL, MD JAVED; FOTEDAR, RAVI; GUPTA, SANJAY KUMAR, CURTIN UNIV, SCH MOL \& LIFE…	PEERJ	THE PRESENT STUDY AIMED TO EVALUATE THE DIETARY SUPPLEMENTARY EFFECTS OF BLACK SOLDIER FLY (HERMETIA ILLUCENS) (BSF) MEAL ON THE BACTERIAL COMMUNITIES IN THE DISTAL GUT, IMMUNE RESPONSE AND GROWTH OF FRESHWATER CRAYFISH, MARRON (CHERAX CAINII) FED POULTRY-BY-PRODUCT MEAL (PBM) AS AN ALTERNATIVE PROTEIN SOURCE TO FISH MEAL (FM). A TOTAL OF 64 MARRON WERE RANDOMLY DISTRIBUTED INTO 16 DIFFERENT TANK…		FOYSAL, MJ; GUPTA, SK (CORRESPONDING AUTHOR), CURTIN UNIV, SCH MOL \& LIFE SCI, BENTLEY, WA, AUSTRALIA	10.7717/peerj.6891			2167-8359	PEERJ	ENGLISH	53					PEERJ INC	ISI	DIETARY SUPPLEMENTATION OF BLACK SOLDIER FLY (<I>HERMETICA ILLUCENS</I>) MEAL MODULATES GUT MICROBIOTA, INNATE IMMUNE RESPONSE AND HEALTH STATUS OF MARRON (<I>CHERAX CAINII</I>, AUSTIN 2002) FED POULTRY-BY-PRODUCT AND FISHMEAL BASED DIETS	ARTICLE		7	2019	Period 3	FOYSAL MD JAVED;FOTEDAR RAVI;TAY CHIN-YEN;GUPTA SANJAY; KUMAR	PEERJ	none	CURTIN UNIV;SHAHJALAL UNIV SCI AND TECHNOL;ICAR INDIAN INST AGR BIOTECHNOL;CURTIN UNIV;SHAHJALAL UNIV SCI AND TECHNOL;UNIV WESTERN AUSTRALIA;ICAR INDIAN INST AGR BIOTECHNOL	NOTREPORTED;CURTIN UNIV		FOYSAL M, 2019, PEERJ	FOYSAL M, 2019, PEERJ	341-345 OLD ST, THIRD FLR, LONDON, EC1V 9LL, ENGLAND	CURTIN UNIVERSITY; SHAHJALAL UNIVERSITY OF SCIENCE \& TECHNOLOGY (SUST); UNIVERSITY OF WESTERN AUSTRALIA; INDIAN COUNCIL OF AGRICULTURAL RESEARCH (ICAR); ICAR - INDIAN INSTITUTE OF AGRICULTURAL BIOTECHNOLOGY	E6891	MDJAVED.FOYSAL@POSTGRAD.CURTIN.EDU.AU SANFISH111@GMAIL.COM			2025-03-25	HY8IG					AUSTRALIAN GOVERNMENT RESEARCH TRAINING PROGRAM (RTP) ON BEHALF OF THE DEPARTMENT OF EDUCATION AND TRAINING [19059800-CURTIN]	THIS WORK IS SUPPORTED BY THE AUSTRALIAN GOVERNMENT RESEARCH TRAINING PROGRAM (RTP) ON BEHALF OF THE DEPARTMENT OF EDUCATION AND TRAINING (NO. 19059800-CURTIN). THE FUNDERS HAD NO ROLE IN STUDY DESIGN, DATA COLLECTION AND ANALYSIS, DECISION TO PUBLISH, OR PREPARATION OF THE MANUSCRIPT.	MAY 21
FRICKE E;SABOROWSKI R;SLATER M	ALTERNATIVE FEEDSTUFFS; APPARENT DIGESTIBILITY COEFFICIENTS; CIRCULAR; ECONOMY; INSECT BY-PRODUCTS; NUTRIENTS	FISH-MEAL; PRACTICAL DIETS; FLIES DIPTERA; TIGER SHRIMP; CHITIN; DIGESTIBILITY; GROWTH; SUPPLEMENTATION; STRATIOMYIDAE; REQUIREMENTS	FRICKE, E (CORRESPONDING AUTHOR), HELMHOLTZ CTR POLAR \& MARINE RES, ALFRED WEGENER INST, HANDELSHAFEN 12, D-27570 BREMERHAVEN, GERMANY.; FRICKE, ENNO; SABOROWSKI, REINHARD; SLATER, MATTHEW JAMES, HELMHOLTZ CTR POLAR \& MARINE RES, ALFRED WEGENER INST, HANDELSHAFEN 12, D-27570 BREMERHAVEN, GERMANY.	J. WORLD AQUACULT. SOC.	PROJECTED GROWTH IN INSECT PRODUCTION AS ALTERNATIVE FEEDSTUFFS WILL YIELD NOVEL BY-PRODUCTS THAT ARE POTENTIALLY VALUABLE FOR AQUAFEED APPLICATIONS. WE ANALYZED THE NUTRIENT COMPOSITION OF THREE BY-PRODUCTS OCCURRING FROM BLACK SOLDIER FLY LARVAE PRODUCTION (EXUVIA, COCOON, IMAGO) AND THE BIOAVAILABILITY OF KEY NUTRIENTS FOR PACIFIC WHITELEG SHRIMP (LITOPENAEUS VANNAMEI). PROTEIN ACCOUNTED FOR 3…		FRICKE, E (CORRESPONDING AUTHOR), HELMHOLTZ CTR POLAR \& MARINE RES, ALFRED WEGENER INST, HANDELSHAFEN 12, D-27570 BREMERHAVEN, GERMANY	10.1111/jwas.13070			0893-8849	JOURNAL OF THE WORLD AQUACULTURE SOCIETY	ENGLISH	1	4				WILEY	ISI	UTILITY OF BY-PRODUCTS OF BLACK SOLDIER FLY LARVAE (<I>HERMETIA ILLUCENS</I>) PRODUCTION AS FEED INGREDIENTS FOR PACIFIC WHITELEG SHRIMP (<I>LITOPENAEUS VANNAMEI</I>)	ARTICLE		55	2024	Period 3	FRICKE ENNO;SABOROWSKI REINHARD;SLATER MATTHEW JAMES	J WORLD AQUACULT SOC	none	ALFRED WEGENER INST;ALFRED WEGENER INST	ALFRED WEGENER INST		FRICKE E, 2024, J WORLD AQUACULT SOC	FRICKE E, 2024, J WORLD AQUACULT SOC	111 RIVER ST, HOBOKEN 07030-5774, NJ USA	HELMHOLTZ ASSOCIATION; ALFRED WEGENER INSTITUTE, HELMHOLTZ CENTRE FOR POLAR \& MARINE RESEARCH		ENNO.FRICKE@AWI.DE			2025-03-25	A5T3C	1749-7345			APR 2024	OPEN ACCESS PUBLICATION FUNDS OF THE ALFRED-WEGENER-INSTITUTE, HELMHOLTZ CENTER FOR POLAR AND MARINE RESEARCH; PROJEKT DEAL	THE AUTHORS WISH TO THANK FLORIAN BERENDT FOR GIVING INSIGHTS INTO INSECT FARMING PROCESSES AND PROVIDING THE INSECT MATERIALS USED IN THIS STUDY. WE ACKNOWLEDGE THE FINANCIAL SUPPORT BY THE OPEN ACCESS PUBLICATION FUNDS OF THE ALFRED-WEGENER-INSTITUTE, HELMHOLTZ CENTER FOR POLAR AND MARINE RESEARCH. JORN HALFER, GREGOR JAHNE, ALEXEJ DIET, AND KAI LORKOWSKI ARE THANKED FOR THE CONTINUOUS MONITORI…	AUG
GAI F;CUSIMANO G;MARICCHIOLO G;CACCAMO L;CAIMI C;MACCHI E;MEOLA ;MARTINA M;PERDICHIZZI A;TARTARISCO G;GASCO L		TROUT ONCORHYNCHUS-MYKISS; ILLUCENS LARVAE MEAL; BY-PRODUCT MEAL; PRE-PUPAE MEAL; FISH-MEAL; HERMETIA-ILLUCENS; RAINBOW-TROUT; ATLANTIC; SALMON; SOYBEAN-MEAL; NILE TILAPIA	MARICCHIOLO, G (CORRESPONDING AUTHOR), NBFC, I-90133 PALERMO, ITALY.; MARICCHIOLO, G (CORRESPONDING AUTHOR), INST MARINE BIOL RESOURCES \& BIOTECHNOL CNR IRBIM, SPIANATA S RAINERI 86, I-98122 MESSINA, ITALY.; GAI, FRANCESCO, INST SCI FOOD PROD CNR ISPA, LARGO P BRACCINI 2, I-10095 GRUGLIASCO, ITALY.; GAI, FRANCESCO; MARICCHIOLO, GIULIA; PERDICHIZZI, ANNA, NBFC, I-90133 PALERMO, ITALY.; CUSIMANO, …	AQUAC. RES.	A TRIAL WAS PERFORMED TO STUDY THE EFFECTS OF A PARTIALLY DEFATTED HERMETIA ILLUCENS (L. 1758) LARVAE MEAL (HIM) TO REPLACE A FISH MEAL IN THE DIET OF AN ADULT GILTHEAD SEA BREAM. THE FISH WERE FED FOR 120 DAYS WITH DIETS CONTAINING HIM: 0\% (CTRL), 25 (HI25), 50 (HI50), AND 75\% (HI75), CORRESPONDING TO INCLUSION LEVELS OF 0, 9.2, 18.4, AND 27.6\%. A DIGESTIBILITY TRIAL WAS CARRIED OUT TO EVALUA…		MARICCHIOLO, G (CORRESPONDING AUTHOR), NBFC, I-90133 PALERMO, ITALY	10.1155/2023/3465335			1355-557X	AQUACULTURE RESEARCH	ENGLISH	9					WILEY	ISI	DEFATTED BLACK SOLDIER FLY MEAL IN DIET FOR GROW-OUT GILTHEAD SEABREAM (<I>SPARUS AURATA</I> L. 1758): EFFECTS ON GROWTH PERFORMANCE, GILL CORTISOL LEVEL, DIGESTIVE ENZYME ACTIVITIES, AND INTESTINAL HISTOLOGICAL STRUCTURE	ARTICLE		2023	2023	Period 3	GAI FRANCESCO;CUSIMANO GIOVANNI MARCO;MARICCHIOLO GIULIA; CACCAMO LETTERIA;CAIMI CHRISTIAN;MACCHI ELISABETTA;MEOLA; MARTINA;PERDICHIZZI ANNA;TARTARISCO GENNARO;GASCO LAURA	AQUAC RES	none	G (CORRESPONDING AUTHOR);INST MARINE BIOL RESOURCES AND BIOTECHNOL CNR IRBIM;INST SCI FOOD PROD CNR ISPA;AQUABIOTECH GRP;INST MARINE BIOL RESOURCES AND BIOTECHNOL CNR IRBIM;UNIV TORINO;UNIV TORINO;INST BIOMED RES AND INNOVAT CNR IRIB	G (CORRESPONDING AUTHOR)		GAI F, 2023, AQUAC RES	GAI F, 2023, AQUAC RES	111 RIVER ST, HOBOKEN 07030-5774, NJ USA	CONSIGLIO NAZIONALE DELLE RICERCHE (CNR); ISTITUTO SCIENZE DELLE PRODUZIONI ALIMENTARI (ISPA-CNR); NATIONAL BIODIVERSITY FUTURE CENTER; CONSIGLIO NAZIONALE DELLE RICERCHE (CNR); ISTITUTO PER LE RISORSE BIOLOGICHE BIOTECNOLOGIE MARINE (IRBIM-CNR); UNIVERSITY OF TURIN; UNIVERSITY OF TURIN	3465335	FRANCESCO.GAI@ISPA.CNR.IT GMC@AQUABT.COM GIULIA.MARICCHIOLO@CNR.IT LILLYCACCAMO@YAHOO.IT CHRISTIAN.CAIMI@UNITO.IT ELISABETTA.MACCHI@UNITO.IT MARTINA.MEOLA@IRBIM.CNR.IT ANNA.PERDICHIZZI@CNR.IT GENNARO.TARTARISCO@CNR.IT LAURA.GASCO@UNITO.IT			2025-03-25	A6SO4	1365-2109				NATIONAL RECOVERY AND RESILIENCE PLAN (NRRP), MISSION 4 COMPONENT 2 INVESTMENT 1.4 CALL [3138, 3175]; ITALIAN MINISTRY OF UNIVERSITY AND RESEARCH - EUROPEAN UNION-NEXTGENERATIONEU [3138, 3175]; ITALIAN MINISTRY OF UNIVERSITY AND RESEARCH [CN\_00000033, CUPB83C22002930006]	THIS PROJECT WAS FUNDED BY THE NATIONAL RECOVERY AND RESILIENCE PLAN (NRRP), MISSION 4 COMPONENT 2 INVESTMENT 1.4 CALL FOR TENDER NO. 3138 OF 16 DECEMBER, 2021, RECTIFIED BY DECREE N.3175 OF 18 DECEMBER, 2021, OF ITALIAN MINISTRY OF UNIVERSITY AND RESEARCH FUNDED BY THE EUROPEAN UNION-NEXTGENERATIONEU; AWARD NUMBER: PROJECT CODE CN\_00000033, CONCESSION DECREE NO. 1034 OF 17 JUNE, 2022, ADOPTED B…	MAR 16
GAUDIOSO G;MARZORATI G;FACCENDA F;WEIL ;TOBIAS T;LUNELLI F;CARDINALETTI G;MARINO ;GIOVANNA G;OLIVOTTO I;PARISI G;TIBALDI E;TUOHY K;FAVA F	RAINBOW TROUT; AQUACULTURE; SUSTAINABILITY; GUT MICROBIOTA; INFLAMMATION; HERMETIA ILLUCENS; POULTRY BY-PRODUCTS; FEED-BORNE; MICROBIOTA	ONCORHYNCHUS-MYKISS WALBAUM; HERMETIA-ILLUCENS; GUT MICROBIOTA; INNATE; IMMUNITY; EXPRESSION; CHITIN; LARVAE; GENE; REPLACEMENT; AQUACULTURE	FAVA, F (CORRESPONDING AUTHOR), FDN EDMUND MACH, RES \& INNOVAT CTR, DEPT FOOD QUAL \& NUTR, NUTR \& NUTRIGENOM UNIT, I-38098 TRENTO, ITALY.; GAUDIOSO, GIULIA; MARZORATI, GIULIA; WEIL, TOBIAS; TUOHY, KIERAN MICHAEL; FAVA, FRANCESCA, FDN EDMUND MACH, RES \& INNOVAT CTR, DEPT FOOD QUAL \& NUTR, NUTR \& NUTRIGENOM UNIT, I-38098 TRENTO, ITALY.; GAUDIOSO, GIULIA, UNIV TRENTO, CIBIO DEPT CELLULAR COMPU…	INT. J. MOL. SCI.	SUSTAINABILITY OF AQUACULTURE IS TIED TO THE ORIGIN OF FEED INGREDIENTS. IN SEARCH OF SUSTAINABLE FISH MEAL-FREE FORMULATIONS FOR RAINBOW TROUT, WE EVALUATED THE EFFECT OF HERMETIA ILLUCENS MEAL (H) AND POULTRY BY-PRODUCT MEAL (P), SINGLY (10, 30, AND 60\% OF EITHER H OR P) OR IN COMBINATION (10\% H + 50\% P, H10P50), AS PARTIAL REPLACEMENT OF VEGETABLE PROTEIN (VM) ON GUT MICROBIOTA (GM), INFLAM…		FAVA, F (CORRESPONDING AUTHOR), FDN EDMUND MACH, RES \& INNOVAT CTR, DEPT FOOD QUAL \& NUTR, NUTR \& NUTRIGENOM UNIT, I-38098 TRENTO, ITALY	10.3390/ijms22115454			1661-6596	INTERNATIONAL JOURNAL OF MOLECULAR SCIENCES	ENGLISH	59	11				MDPI	ISI	PROCESSED ANIMAL PROTEINS FROM INSECT AND POULTRY BY-PRODUCTS IN A FISH MEAL-FREE DIET FOR RAINBOW TROUT: IMPACT ON INTESTINAL MICROBIOTA AND INFLAMMATORY MARKERS	ARTICLE		22	2021	Period 3	GAUDIOSO GIULIA;MARZORATI GIULIA;FACCENDA FILIPPO;WEIL; TOBIAS;LUNELLI FERNANDO;CARDINALETTI GLORIANA;MARINO; GIOVANNA;OLIVOTTO IKE;PARISI GIULIANA;TIBALDI EMILIO; TUOHY KIERAN MICHAEL;FAVA FRANCESCA	INT J MOL SCI	none	RES AND INNOVAT CTR;RES AND INNOVAT CTR;UNIV TRENTO;FACCENDA;TECHNOL TRANSFER CTR;UNIV UDINE;INST ENVIRONM PROTECT AND RES ISPRA;POLYTECH UNIV MARCHE;UNIV FLORENCE	RES AND INNOVAT CTR		GAUDIOSO G, 2021, INT J MOL SCI	GAUDIOSO G, 2021, INT J MOL SCI	ST ALBAN-ANLAGE 66, CH-4052 BASEL, SWITZERLAND	FONDAZIONE EDMUND MACH; UNIVERSITY OF TRENTO; FONDAZIONE EDMUND MACH; UNIVERSITY OF UDINE; ITALIAN INSTITUTE FOR ENVIRONMENTAL PROTECTION \& RESEARCH (ISPRA); MARCHE POLYTECHNIC UNIVERSITY; UNIVERSITY OF FLORENCE	5454	GIULIA.GAUDIOSO@FMACH.IT GIULIA.MARZORATI@FMACH.IT FILIPPO.FACCENDA@FMACH.IT TOBIAS.WEIL@FMACH.IT FERNANDOLUNELLI@GMAIL.COM GLORIANA.CARDINALETTI@UNIUD.IT GIOVANNA.MARINO@ISPRAMBIENTE.IT I.OLIVOTTO@UNIVPM.IT GIULIANA.PARISI@UNIFI.IT EMILIO.TIBALDI@UNIUD.IT KIERAN.TUOHY@FMACH.IT FRANCESCA.FAVA@FMACH.IT			2025-03-25	SQ1VU	1422-0067				AGER NETWORK FOUNDATION PROJECT SUSHIN (SUSTAINABLE FISH FEEDS INNOVATIVE INGREDIENTS), AGER2 [2016-0112; 2]; EFH-ENVIRONMENT, FOOD AND HEALTH PROJECT [19/2017]; AUTONOMOUS PROVINCE OF TRENTO; AUTONOMOUS PROVINCE OF BOLZANO IN ITALY; AUTONOMOUS PROVINCE OF TYROL IN AUSTRIA	THIS WORK WAS FUNDED BY AGER NETWORK FOUNDATION PROJECT SUSHIN (SUSTAINABLE FISH FEEDS INNOVATIVE INGREDIENTS), AGER2, COD 2016-0112; 2). THIS WORK WAS ALSO SUPPORTED BY THE EFH-ENVIRONMENT, FOOD AND HEALTH PROJECT APPROVED BY GECT EUREGIO (REF. DOC NR. 19/2017) AND FUNDED BY THE AUTONOMOUS PROVINCES OF TRENTO AND BOLZANO IN ITALY AND TYROL IN AUSTRIA.	JUN
GEBAUER R;SEEGER R;GEBAUER T;WEGENER J;KLOAS W;SCHAEFER F	APIS MELLIFERA; CYPRINUS CARPIO; FATTY ACIDS; HERMETIA ILLUCENS; SUSTAINABLE AQUAFEED	CYPRINUS-CARPIO; HERMETIA-ILLUCENS; DIETARY SUPPLEMENTATION; NUTRIENT; COMPOSITION; NUTRITIONAL-VALUE; AFRICAN CATFISH; JUVENILE JIAN; FRESH-WATER; FISH OILS; AQUACULTURE	GEBAUER, R (CORRESPONDING AUTHOR), LEIBNIZ INST FRESHWATER ECOL \& INLAND FISHERIES, DEPT FISH BIOL FISHERIES \& AQUACULTURE, MUGGELSEEDAMM 310, D-12587 BERLIN, GERMANY.; GEBAUER, R (CORRESPONDING AUTHOR), UNIV SOUTH BOHEMIA CESKE BUDEJOVICE, FAC FISHERIES \& PROTECT WATERS, SOUTH BOHEMIAN RES CTR AQUACULTURE \& BIODIVERS HY, INST AQUACULTURE \& PROTECT WATERS, SADKACH 1780, CESKE BUDEJOVICE 3700…	J. INSECTS FOOD FEED	THE PRESENT STUDY AIMED TO COMPARE THE GROWTH PERFORMANCE AND LIVER AND MUSCLE FATTY ACID (FA) PROFILE OF JUVENILE COMMON CARP FED WITH RAW BLACK SOLDIER FLY (BSFL; HERMETIA ILLUCENS) AND HONEY BEE DRONE BROOD (BDB; APIS MELLIFERA), A NOVEL INSECT IN AQUACULTURE, WITH A COMMERCIAL CARP DIET (CCF). AFTER 6 WEEKS, THE WEIGHT GAIN AND SPECIFIC GROWTH RATE WERE SIGNIFICANTLY HIGHER IN FISH FED WITH C…		GEBAUER, R (CORRESPONDING AUTHOR), LEIBNIZ INST FRESHWATER ECOL \& INLAND FISHERIES, DEPT FISH BIOL FISHERIES \& AQUACULTURE, MUGGELSEEDAMM 310, D-12587 BERLIN, GERMANY	10.1163/23524588-20220108				JOURNAL OF INSECTS AS FOOD AND FEED	ENGLISH	0	12	1663-1675			BRILL	ISI	GROWTH PERFORMANCE AND FATTY ACIDS PROFILE OF COMMON CARP FED WITH RAW BLACK SOLDIER FLY LARVAE AND HONEY BEE DRONE BROOD	ARTICLE		9	2023	Period 3	GEBAUER R;SEEGER R;GEBAUER T;WEGENER J;KLOAS W;SCHAEFER F J	J INSECTS FOOD FEED	none	LEIBNIZ INST FRESHWATER ECOL AND INLAND FISHERIES;UNIV SOUTH BOHEMIA CESKE BUDEJOVICE;LEIBNIZ INST FRESHWATER ECOL AND INLAND FISHERIES;UNIV SOUTH BOHEMIA CESKE BUDEJOVICE;INST BEE RES HOHEN NEUENDORF EV;HUMBOLDT UNIV;HUMBOLDT UNIV	LEIBNIZ INST FRESHWATER ECOL AND INLAND FISHERIES		GEBAUER R, 2023, J INSECTS FOOD FEED	GEBAUER R, 2023, J INSECTS FOOD FEED	PLANTIJNSTRAAT 2, P O BOX 9000, 2300 PA LEIDEN, NETHERLANDS	LEIBNIZ ASSOCIATION; LEIBNIZ INSTITUT FUR GEWASSEROKOLOGIE UND BINNENFISCHEREI (IGB); UNIVERSITY OF SOUTH BOHEMIA CESKE BUDEJOVICE; HUMBOLDT UNIVERSITY OF BERLIN; HUMBOLDT UNIVERSITY OF BERLIN		RGEBAUER@FROV.JCU.CZ			2025-03-25	GM8K5	2352-4588				MINISTRY OF EDUCATION, YOUTH, AND SPORTS OF THE CZECH REPUBLIC [LM2018099, QK22010177]	RG AND TG: THE MINISTRY OF EDUCATION, YOUTH, AND SPORTS OF THE CZECH REPUBLIC - THE CENAKVA PROJECT (LM2018099) AND THE NAZV PROJECT (QK22010177).	DEC
GEBREMICHAEL A;KUCSKA B;ARDO L;BIRO J;BERKI M;LENGYEL-KONYA E;TOMOSKOZI-FARKAS R;EGESSA R;MUELLER T;GYALOG G;SANDOR ;ZSUZSANNA J Z	SUSTAINABLE PROTEIN; INSECT MEAL; FATTY ACIDS; FEEDING; CATFISH	FATTY-ACID-COMPOSITION; FISH-MEAL; HERMETIA-ILLUCENS; PRACTICAL DIETS; SOYBEAN-MEAL; REPLACEMENT; DIGESTIBILITY; INSECTS; LARVAE; FOOD	KUCSKA, B (CORRESPONDING AUTHOR), HUNGARIAN UNIV AGR \& LIFE SCI KAPOSVAR CAMPUS, DEPT FRESHWATER FISH ECOL, GUBA S U 40, H-7400 KAPOSVAR, HUNGARY.; SÁNDOR, ZJ (CORRESPONDING AUTHOR), HUNGARIAN UNIV AGR \& LIFE SCI, RES CTR AQUACULTURE \& FISHER, ANNA LIGET U 35, H-5540 SZARVAS, HUNGARY.; GEBREMICHAEL, ASKALE, HUNGARIAN UNIV AGR \& LIFE SCI KAPOSVAR CAMPUS, DEPT APPL FISH BIOL, GUBA S U 40, H-740…	ANIMALS	SIMPLE SUMMARY SUSTAINABILITY AND PROFITABILITY OF AFRICAN CATFISH FARMING DEPENDS ON A SUSTAINABLE AND COST-EFFECTIVE SUPPLY OF FEED. FISH MEAL IS STILL USED AS THE MAIN DIETARY PROTEIN SOURCE IN THE PRACTICAL DIET OF FISH. HOWEVER, THE SUPPLY SHORTAGE AND HIGH COST ARE THE LIMITING FACTORS. INSECTS MAY REPRESENT A PROMISING CANDIDATE FOR FISH FEEDING DUE TO THEIR LOW FOOTPRINT PRODUCTION AND NU…		KUCSKA, B (CORRESPONDING AUTHOR), HUNGARIAN UNIV AGR \& LIFE SCI KAPOSVAR CAMPUS, DEPT FRESHWATER FISH ECOL, GUBA S U 40, H-7400 KAPOSVAR, HUNGARY	10.3390/ani13060968			2076-2615	ANIMALS	ENGLISH	9	6				MDPI	ISI	PHYSIOLOGICAL RESPONSE OF GROWER AFRICAN CATFISH TO DIETARY BLACK SOLDIER FLY AND MEALWORM MEAL	ARTICLE		13	2023	Period 3	GEBREMICHAEL ASKALE;KUCSKA BALAZS;ARDO LASZLO;BIRO JANKA;BERKI MARIA;LENGYEL-KONYA EVA;TOMOSKOZI-FARKAS RITA; EGESSA ROBERT;MUELLER TAMAS;GYALOG GERGO;SANDOR; ZSUZSANNA J	ANIMALS	none	HUNGARIAN UNIV AGR AND LIFE SCI KAPOSVAR CAMPUS;HUNGARIAN UNIV AGR AND LIFE SCI;HUNGARIAN UNIV AGR AND LIFE SCI KAPOSVAR CAMPUS;HUNGARIAN UNIV AGR AND LIFE SCI KAPOSVAR CAMPUS;HUNGARIAN UNIV AGR AND LIFE SCI;HUNGARIAN UNIV AGR AND LIFE SCI;HUNGARIAN UNIV AGR AND LIFE SCI	HUNGARIAN UNIV AGR AND LIFE SCI KAPOSVAR CAMPUS		GEBREMICHAEL A, 2023, ANIMALS	GEBREMICHAEL A, 2023, ANIMALS	ST ALBAN-ANLAGE 66, CH-4052 BASEL, SWITZERLAND	HUNGARIAN UNIVERSITY OF AGRICULTURE \& LIFE SCIENCES; HUNGARIAN UNIVERSITY OF AGRICULTURE \& LIFE SCIENCES; HUNGARIAN UNIVERSITY OF AGRICULTURE \& LIFE SCIENCES	968	KUCSKA.BALAZS@UNI-MATE.HU			2025-03-25	A1OC5							MAR
GEBREMICHAEL A;SZABO A;SANDOR Z;NAGY Z;ALI O;KUCSKA B		FATTY-ACID-COMPOSITION; TENEBRIO-MOLITOR MEAL; GROWTH-PERFORMANCE; BODY-COMPOSITION; NUTRIENT COMPOSITION; PROTEIN-SOURCE; RIGOR ONSET; LARVAE MEAL; FISH-MEAL; QUALITY	SÁNDOR, ZJ (CORRESPONDING AUTHOR), HUNGARIAN UNIV AGR \& LIFE SCI, INST AQUACULTURE \& ENVIRONM SAFETY, RES CTR AQUACULTURE \& FISHER, ANNA LIGET U 35, H-5540 SZARVAS, HUNGARY.; GEBREMICHAEL, ASKALE; KUCSKA, BALAZS, HUNGARIAN UNIV AGR \& LIFE SCI, INST AQUACULTURE \& ENVIRONM SAFETY, DEPT FRESHWATER FISH ECOL, GUBA SU 40, H-7400 KAPOSVAR, HUNGARY.; GEBREMICHAEL, ASKALE, MIZAN TEPI UNIV, DEPT ANIM…	AQUAC. NUTR.	25-WEEK EXPERIMENT WAS UNDERTAKEN TO EXPLORE THE EFFECT OF PARTIAL REPLACEMENT OF DIETARY FISHMEAL (FM) WITH BLACK SOLDIER FLY MEAL (HERMETIA ILLUCENS) (BS), MEALWORM MEAL (TENEBRIO MOLITOR) (MW), AND A 1 : 1 MIXTURE OF BOTH INSECT MEALS (BSMW) ON FILLET QUALITY IN AFRICAN CATFISH (CLARIAS GARIEPINUS). A TOTAL OF 96 FISH WITH AN AVERAGE INITIAL BODY WEIGHT OF 248 +/- 28 G WERE STOCKED INTO A RECI…		SÁNDOR, ZJ (CORRESPONDING AUTHOR), HUNGARIAN UNIV AGR \& LIFE SCI, INST AQUACULTURE \& ENVIRONM SAFETY, RES CTR AQUACULTURE \& FISHER, ANNA LIGET U 35, H-5540 SZARVAS, HUNGARY	10.1155/2023/6080387			1353-5773	AQUACULTURE NUTRITION	ENGLISH	3					WILEY	ISI	CHEMICAL AND PHYSICAL PROPERTIES OF AFRICAN CATFISH (CLARIAS GARIEPINUS) FILLET FOLLOWING PROLONGED FEEDING WITH INSECT MEAL-BASED DIETS	ARTICLE		2023	2023	Period 3	GEBREMICHAEL ASKALE;SZABO ANDRAS;SANDOR ZSUZSANNA J; NAGY ZOLTAN;ALI OMERALFAROUG;KUCSKA BALAZS	AQUAC NUTR	none	HUNGARIAN UNIV AGR AND LIFE SCI;HUNGARIAN UNIV AGR AND LIFE SCI;MIZAN TEPI UNIV;HUNGARIAN UNIV AGR AND LIFE SCI;HUNGARIAN UNIV AGR AND LIFE SCI	HUNGARIAN UNIV AGR AND LIFE SCI		GEBREMICHAEL A, 2023, AQUAC NUTR	GEBREMICHAEL A, 2023, AQUAC NUTR	111 RIVER ST, HOBOKEN 07030-5774, NJ USA	HUNGARIAN UNIVERSITY OF AGRICULTURE \& LIFE SCIENCES; HUNGARIAN UNIVERSITY OF AGRICULTURE \& LIFE SCIENCES; HUNGARIAN UNIVERSITY OF AGRICULTURE \& LIFE SCIENCES	6080387	ONAN\_AG@YAHOO.COM SZABO.ANDRAS@UNI-MATE.HU JAKABNE.SANDOR.ZSUZSANNA@UNI-MATE.HU NAGY.ZOLTAN84@UNI-MATE.HU OMERALFAROUG.ALI@GMAIL.COM KUCSKA.BALAZS@UNI-MATE.HU			2025-03-25	R5WC6	1365-2095				HUNGARIAN NATIONAL RESEARCH, DEVELOPMENT, AND INNOVATION OFFICE [EFOP-3.6.3-VEKOP-16-2017-00008, TKP2020-NKA-24]; HUNGARIAN NATIONAL LABORATORY [RRF-2.3.1-21-2022-00007]	THIS WORK WAS SUPPORTED BY THE PROJECT EFOP-3.6.3-VEKOP-16-2017-00008 PROGRAM AND PROJECT TKP2020-NKA-24 OF THE HUNGARIAN NATIONAL RESEARCH, DEVELOPMENT, AND INNOVATION OFFICE. THE RESEARCH WAS FURTHER FUNDED BY THE HUNGARIAN NATIONAL LABORATORY PROJECT RRF-2.3.1-21-2022-00007.	AUG 29
GERONDA C;CHORESCA C;PEDROSO F;CAIPANG C;REPAMONTE J;FAGUTAO F	HERMETIA ILLUCENS; NUTRITIONAL COMPOSITION; ANTIBACTERIAL ACTIVITY; AEROMONAS VERONII; EDWARDSIELLA TARDA; STREPTOCOCCUS AGALACTIAE; VIBRIO; HARVEYI	ANTIMICROBIAL PROPERTY; METABOLISM; DIETS; ACID	GERONDA, CM; FAGUTAO, FF (CORRESPONDING AUTHOR), MINDANAO STATE UNIV NAAWAN, SCH MARINE FISHERIES \& TECHNOL, MISAMIS ORIENTAL 9023, PHILIPPINES.; GERONDA, C. M.; PEDROSO, F. L.; REPAMONTE, J. W.; FAGUTAO, F. F., MINDANAO STATE UNIV NAAWAN, SCH MARINE FISHERIES \& TECHNOL, MISAMIS ORIENTAL 9023, PHILIPPINES.; CHORESCA, C. H., NATL FISHERIES RES \& DEV INST, FISHERIES BIOTECHNOL CTR, SCI CITY OF M…	APPL. BIOCHEM. MICROBIOL.	THE BLACK SOLDIER FLY (BSF, HERMETIA ILLUCENS) IS A WELL-KNOWN INSECT WITH PROMISING POTENTIAL IN TRANSFORMING ORGANIC WASTES INTO PROTEIN-RICH BIOMASS. THE BSF LARVAE (BSFL) CAN REPLACE EXPENSIVE SOURCES OF PROTEIN USED IN AQUACULTURE AND HAVE ANTIMICROBIAL CHARACTERISTICS THAT ARE RECOGNIZED TO INHIBIT PATHOGENIC BACTERIA IN HUMANS, PLANTS, POULTRY, AND LIVESTOCK. HOWEVER, ITS POTENTIAL AGAINST…		GERONDA, CM; FAGUTAO, FF (CORRESPONDING AUTHOR), MINDANAO STATE UNIV NAAWAN, SCH MARINE FISHERIES \& TECHNOL, MISAMIS ORIENTAL 9023, PHILIPPINES	10.1134/S0003683824604773			0003-6838	APPLIED BIOCHEMISTRY AND MICROBIOLOGY	ENGLISH	0					PLEIADES PUBLISHING INC	ISI	NUTRITIONAL PROFILE AND ANTIBACTERIAL ACTIVITY OF THE BLACK SOLDIER FLY (<I>HERMETIA ILLUCENS)</I> LARVAE MEAL AS POTENTIAL PROTEIN SOURCE FOR AQUAFEEDS	ARTICLE; EARLY ACCESS			2024	Period 3	GERONDA C M;CHORESCA C H;PEDROSO F L;CAIPANG C M;REPAMONTE J W;FAGUTAO F F	APPL BIOCHEM MICROBIOL	none	MINDANAO STATE UNIV NAAWAN;MINDANAO STATE UNIV NAAWAN;NATL FISHERIES RES AND DEV INST;UNIV PHILIPPINES VISAYAS	NOTREPORTED;MINDANAO STATE UNIV NAAWAN		GERONDA C, 2024, APPL BIOCHEM MICROBIOL	GERONDA C, 2024, APPL BIOCHEM MICROBIOL	PLEIADES HOUSE, 7 W 54 ST, NEW YORK, NY, UNITED STATES	MINDANAO STATE UNIVERSITY SYSTEM; MINDANAO STATE UNIVERSITY-NAAWAN; UNIVERSITY OF THE PHILIPPINES SYSTEM; UNIVERSITY OF THE PHILIPPINES VISAYAS		CHERLYN.GERONDA@MSUNAAWAN.EDU.PH FERNAND.FAGUTAO@MSUNAAWAN.EDU.PH			2025-03-25	H9O5O	1608-3024			OCT 2024	DEPARTMENT OF SCIENCE AND TECHNOLOGY (DOST); BUSINESS DEVELOPMENT ADMINISTRATION	THE AUTHORS EXTENDED THEIR PROFOUND GRATITUDE TO THE INSTITUTIONS THAT GENEROUSLY FUNDED THE PROJECT: THE DEPARTMENT OF SCIENCE AND TECHNOLOGY (DOST) AND THE MINDANAO STATE UNIVERSITY AT NAAWAN-SCHOOL OF MARINE FISHERIES AND TECHNOLOGY. THEIR SUPPORT WAS INDISPENSABLE IN THE REALIZATION OF THE RESEARCH. SPECIAL APPRECIATION WAS ALSO DIRECTED TOWARDS THE GENERAL MANAGER OF THE CITY ECONOMIC ENTERP…	2024 OCT 1
GIANNETTO A;OLIVA S;RIOLO K;SAVASTANO ;DOMENICO D;PARRINO V;CAPPELLO T;MAISANO M;FASULO S;MAUCERI A	FOOD WASTE BIOCONVERSION; BSF; PROTEIN; AMINO ACIDS; GENE; CHARACTERIZATION; GENE EXPRESSION	BLACK SOLDIER FLY; HERMETIA-ILLUCENS; NUTRITIONAL COMPOSITION; DIPTERA; STRATIOMYIDAE; GROWTH-PERFORMANCE; RAINBOW-TROUT; INSECTS; FOOD; PREPUPAE; SUPPLEMENTATION	GIANNETTO, A (CORRESPONDING AUTHOR), UNIV MESSINA, DEPT CHEM BIOL PHARMACEUT \& ENVIRONM SCI, VIALE F STAGNO DALCONTRES 31, I-98166 MESSINA, ITALY.; GIANNETTO, ALESSIA; OLIVA, SABRINA; RIOLO, KRISTIAN; PARRINO, VINCENZO; CAPPELLO, TIZIANA; MAISANO, MARIA; FASULO, SALVATORE; MAUCERI, ANGELA, UNIV MESSINA, DEPT CHEM BIOL PHARMACEUT \& ENVIRONM SCI, VIALE F STAGNO DALCONTRES 31, I-98166 MESSINA, ITA…	ANIMALS	SIMPLE SUMMARY THE INCREASING DEMAND OF NUTRIENTS FOR FOOD AND FEED IMPOSES THE URGENT NEED TO IMPLEMENT CURRENT NUTRITIONAL RESOURCES WHILE FINDING VALUABLE ALTERNATIVE SOURCES OF FATS AND PROTEINS. THE PRESENT STUDY AIMS TO EVALUATE THE EFFICIENCY TO BIOCONVERT THE SUBSTRATE PROTEINS OF VEGETABLE WASTES INTO VALUABLE LARVAL BIOMASS BY THE INSECT BLACK SOLDIER FLY (BSF),HERMETIA ILLUCENS. HERE, …		GIANNETTO, A (CORRESPONDING AUTHOR), UNIV MESSINA, DEPT CHEM BIOL PHARMACEUT \& ENVIRONM SCI, VIALE F STAGNO DALCONTRES 31, I-98166 MESSINA, ITALY	10.3390/ani10091710			2076-2615	ANIMALS	ENGLISH	26	9				MDPI	ISI	WASTE VALORIZATION VIA<I>HERMETIA ILLUCENS</I>TO PRODUCE PROTEIN-RICH BIOMASS FOR FEED: INSIGHT INTO THE CRITICAL NUTRIENT TAURINE	ARTICLE		10	2020	Period 3	GIANNETTO ALESSIA;OLIVA SABRINA;RIOLO KRISTIAN;SAVASTANO; DOMENICO;PARRINO VINCENZO;CAPPELLO TIZIANA;MAISANO MARIA;FASULO SALVATORE;MAUCERI ANGELA	ANIMALS	none	UNIV MESSINA;UNIV MESSINA;	UNIV MESSINA		GIANNETTO A, 2020, ANIMALS	GIANNETTO A, 2020, ANIMALS	ST ALBAN-ANLAGE 66, CH-4052 BASEL, SWITZERLAND	UNIVERSITY OF MESSINA	1710	AGIANNETTO@UNIME.IT SOLIVA@UNIME.IT KRISTIANRIOLO92@HOTMAIL.COM DOMENICOSAVASTANO@HOTMAIL.IT VPARRINO@UNIME.IT TCAPPELLO@UNIME.IT MMAISANO@UNIME.IT SFASULO@UNIME.IT AMAUCERI@UNIME.IT			2025-03-25	OD8MK							SEP
GONCALVES L;DE O J;DANTAS ;FRANCISCO D M F;YAMAMOTO F;DOS S D;KATHRINY M K	CARNIVOROUS FISH; INSECT MEAL; NEOTROPICAL FISH; HERMETIA ILLUCENS; PROTEIN INGREDIENT	HERMETIA-ILLUCENS; INSECT; PROTEINS; SCHINZ; FEED	GONÇALVES, LU (CORRESPONDING AUTHOR), AVE ANDRE ARAUJO 2936, BR-69060001 MANAUS, AM, BRAZIL.; GONCALVES, LIGIA URIBE, INST NACL DE PESQUISAS DA AMAZONIA, COORDENACAO TECNOL \& INOVACAO, MANAUS, AM, BRAZIL.; DE OLIVEIRA, JESSICA BARBOSA; DANTAS, FRANCISCO DE MATOS, UNIV FED AMAZONAS, PROGRAMA POSGRAD CIENCIA ANIM \& RECURSOS PESQUEIRO, MANAUS, AM, BRAZIL.; YAMAMOTO, FERNANDO Y., MISSISSIPPI STATE …	AQUACULTURE	BLACK SOLDIER FLY LARVAE MEAL IS A PROMISING ALTERNATIVE INGREDIENT FOR ANIMAL FEEDS DUE TO ITS HIGH PROTEIN CONTENT AND RELATIVELY WELL-BALANCED AMINO ACID PROFILE. THE PRESENT STUDY EVALUATED THE POTENTIAL OF DEFATTED BSF LARVAE (D-BSFL) MEAL AS A PROTEIN SOURCE IN DIETS FOR JUVENILE PIRARUCU. THE APPARENT DIGESTIBILITY COEFFICIENTS (INDIRECT METHOD, CR2O3 AS AN INERT MARKER) FOR PROTEIN AND EN…		GONÇALVES, LU (CORRESPONDING AUTHOR), AVE ANDRE ARAUJO 2936, BR-69060001 MANAUS, AM, BRAZIL	10.1016/j.aquaculture.2024.742071			0044-8486	AQUACULTURE	ENGLISH	0					ELSEVIER	ISI	DEFATTED BLACK SOLDIER FLY MEAL IN DIETS FOR JUVENILE PIRARUCU, ARAPAIMA GIGAS: DIGESTIBILITY, GROWTH PERFORMANCE AND HEALTH PARAMETERS	ARTICLE		598	2025	Period 4	GONCALVES LIGIA URIBE;DE OLIVEIRA JESSICA BARBOSA;DANTAS; FRANCISCO DE MATOS;YAMAMOTO FERNANDO Y;DOS SANTOS DRIELY; KATHRINY MONTEIRO	AQUACULTURE	none	LU (CORRESPONDING AUTHOR);INST NACL DE PESQUISAS DA AMAZONIA;UNIV FED AMAZONAS;MISSISSIPPI STATE UNIV;MISSISSIPPI STATE UNIV;UNIV FED AMAZONAS	LU (CORRESPONDING AUTHOR)		GONCALVES L, 2025, AQUACULTURE	GONCALVES L, 2025, AQUACULTURE	RADARWEG 29, 1043 NX AMSTERDAM, NETHERLANDS	INSTITUTE NACIONAL DE PESQUISAS DA AMAZONIA; UNIVERSIDADE FEDERAL DE AMAZONAS; MISSISSIPPI STATE UNIVERSITY; MISSISSIPPI STATE UNIVERSITY; UNIVERSIDADE FEDERAL DE AMAZONAS	742071	LIGIA.GONCALVES@INPA.GOV.BR			2025-03-25	S4D0T	1873-5622			DEC 2024	FUNDACAO DE AMPARO A PESQUISA DO ESTADO DO AMAZONAS - (FAPEAM) [014/2021 - PROSPAM]; FAPEAM; CONSELHO NACIONAL DE DESENVOLVIMENTO CIENTIFICO E TECNOLOGICO (CNPQ) [312492/2021-9]; PDPG CAPES/FAPEAM [018/2020)]	THIS WORK WAS SUPPORTED BY FUNDACAO DE AMPARO A PESQUISA DO ESTADO DO AMAZONAS - (FAPEAM) (CALL: 014/2021 - PROSPAM) . J.B.O RECEIVED A DOCTORAL SCHOLARSHIP FROM FAPEAM. L.U.G. IS A RESEARCH FELLOW FROM THE CONSELHO NACIONAL DE DESENVOLVIMENTO CIENTIFICO E TECNOLOGICO (CNPQ) (PROCESS NO. 312492/2021-9) . PDPG CAPES/FAPEAM (CALL N.018/2020) PROVIDED FUNDING FOR THE AMINO ACID ANALYSES AND ENGLISH …	MAR 15
GOU N;WANG K;JIN T;YANG B	ANTIOXIDANT STATUS; BLACK SOLDIER FLY LARVAE OIL; GROWTH PERFORMANCE; LIPID METABOLISM; ONYCHOSTOMA MACROLEPIS	HERMETIA-ILLUCENS PREPUPAE; OXIDATIVE STRESS; GROWTH-PERFORMANCE; BODY-COMPOSITION; EXPRESSION; METABOLISM; INCLUSION; GENES; MEAL; GUT	WANG, KF (CORRESPONDING AUTHOR), SHAANXI INST ZOOL, XIAN 710032, PEOPLES R CHINA.; GOU, NINA; WANG, KAIFENG; JIN, TIEZHI; YANG, BIN, SHAANXI INST ZOOL, XIAN 710032, PEOPLES R CHINA.	ANIMALS	SIMPLE SUMMARY BLACK SOLDIER FLY OIL HAS BECOME THE FOCUS OF ATTENTION AS AN ALTERNATIVE COMPONENT OF FISH OIL IN FEED. THE PURPOSE OF THIS STUDY WAS TO INVESTIGATE THE EFFECTS OF DIFFERENT LEVELS OF BLACK SOLDIER FLY OIL REPLACING FISH OIL IN DIETS ON THE GROWTH, HEALTH AND LIPID METABOLISM OF ONYCHOSTOMA MACROLEPIS. THE RESULTS SHOW THAT IT IS FEASIBLE TO REPLACE FISH OIL WITH 25-50\% BSFLO IN …		WANG, KF (CORRESPONDING AUTHOR), SHAANXI INST ZOOL, XIAN 710032, PEOPLES R CHINA	10.3390/ani13030518			2076-2615	ANIMALS	ENGLISH	7	3				MDPI	ISI	FIRST INSIGHTS ON THE ADMINISTRATION OF INSECT OIL (BLACK SOLDIER FLY LARVAE) IN THE DIET OF JUVENILE <I>ONYCHOSTOMA MACROLEPIS</I>	ARTICLE		13	2023	Period 3	GOU NINA;WANG KAIFENG;JIN TIEZHI;YANG BIN	ANIMALS	none	SHAANXI INST ZOOL;SHAANXI INST ZOOL	SHAANXI INST ZOOL		GOU N, 2023, ANIMALS	GOU N, 2023, ANIMALS	ST ALBAN-ANLAGE 66, CH-4052 BASEL, SWITZERLAND		518	WKF3231185@163.COM			2025-03-25	8T4RZ					KEY RESEARCH AND DEVELOPMENT PROJECT OF SHAANXI [2022NY-105]; SCIENCE AND TECHNOLOGY PROGRAM OF THE SHAANXI ACADEMY OF SCIENCES [2018K-10]	THIS STUDY WAS FINANCIALLY SUPPORTED BY THE KEY RESEARCH AND DEVELOPMENT PROJECT OF SHAANXI (NO. 2022NY-105) AND THE SCIENCE AND TECHNOLOGY PROGRAM OF THE SHAANXI ACADEMY OF SCIENCES (NO. 2018K-10).	FEB
GOUGBEDJI A;AGBOHESSOU P;LALEYE P;FRANCIS F;MEGIDO R	HERMETIA ILLUCENS; INSECT BREEDING; FISH FEEDING; POLYUNSATURATED FATTY; ACID; WEST AFRICA	EUPHORBIA-HETEROPHYLLA; FATTY-ACIDS; INSECTS; ENRICHMENT; PREPUPAE; DIPTERA; OMEGA-3; HEALTH; DIET	GOUGBEDJI, A (CORRESPONDING AUTHOR), UNIV LIEGE, GEMBLOUX AGROBIO TECH, FUNCT \& EVOLUTIONARY ENTOMOL, MONSEIGNEUR HEYLEN 8, B-5030 GEMBLOUX, BELGIUM.; GOUGBEDJI, ARMEL; FRANCIS, FREDERIC; MEGIDO, RUDY CAPARROS, UNIV LIEGE, GEMBLOUX AGROBIO TECH, FUNCT \& EVOLUTIONARY ENTOMOL, MONSEIGNEUR HEYLEN 8, B-5030 GEMBLOUX, BELGIUM.; GOUGBEDJI, ARMEL; AGBOHESSOU, PAMPHILE; LALEYE, PHILIPPE A., UNIV ABOMEY…	J. AGRIC. FOOD RES.	PROMOTING BLACK SOLDIER FLY (BSF) REARING IN BENIN TO REPLACE FISHMEAL IN FISH DIET COULD REDUCE FISH PRODUCTION COSTS. THIS STUDY AIMS TO SET UP A BREEDING TECHNIQUE OF BSF AS A PROTEIN SOURCE. BSF REPRODUCTION HAS BEEN CARRIED OUT IN SUNLIGHT. TWO DENSITIES (8500 INDIVIDUALS/M(3) AND 10,500 INDIVIDUALS/M(3)) ASSOCIATED WITH 2 ATTRACTANTS (SOYBEAN AND PINEAPPLE WASTE) WERE TESTED ON IMAGO EGG-LA…		GOUGBEDJI, A (CORRESPONDING AUTHOR), UNIV LIEGE, GEMBLOUX AGROBIO TECH, FUNCT \& EVOLUTIONARY ENTOMOL, MONSEIGNEUR HEYLEN 8, B-5030 GEMBLOUX, BELGIUM	10.1016/j.jafr.2021.100153			2666-1543	JOURNAL OF AGRICULTURE AND FOOD RESEARCH	ENGLISH	22					ELSEVIER	ISI	TECHNICAL BASIS FOR THE SMALL-SCALE PRODUCTION OF BLACK SOLDIER FLY, <I>HERMETIA ILLUCENS</I> (L. 1758), MEAL AS FISH FEED IN BENIN	ARTICLE		4	2021	Period 3	GOUGBEDJI ARMEL;AGBOHESSOU PAMPHILE;LALEYE PHILIPPE A; FRANCIS FREDERIC;MEGIDO RUDY CAPARROS	J AGRIC FOOD RES	none	UNIV LIEGE;UNIV LIEGE;UNIV ABOMEY CALAVI;UNIV NAMUR	UNIV LIEGE		GOUGBEDJI A, 2021, J AGRIC FOOD RES	GOUGBEDJI A, 2021, J AGRIC FOOD RES	RADARWEG 29, 1043 NX AMSTERDAM, NETHERLANDS	UNIVERSITY OF LIEGE; UNIVERSITY OF ABOMEY CALAVI; UNIVERSITY OF NAMUR	100153	MGOUGBEDJI@ULIEGE.BE			2025-03-25	UQ4WZ				APR 2021	ACADEMIE DE RECHERCHE ET D'ENSEIGNEMENT SUPERIEUR (ARES) [PRD10]	OUR SINCERE THANKS GO TO THE ACAD \~EMIE DE RECHERCHE ET D'ENSEIGNEMENT SUP\~ERIEUR (ARES) FOR FINANCING THE REALIZATION OF THIS WORK WITHIN THE FRAMEWORK OF THE INSTITUTIONAL SUPPORT PROGRAM (PRD10, 2016) ENTITLED ``OPTIMIZATION OF THE TILAPIA SECTOR IN BENIN THROUGH GENETIC IMPROVEMENT AND INNOVATIVE FOOD STRATEGIES''. WE WOULD ALSO LIKE TO THANK LUCIEN MOSTADE AND BERTRAND HOC FOR THEIR VALUAB…	JUN
GOUGBEDJI A;DETILLEUX J;LALEYE P;FRANCIS F;CAPARROS M R	HERMETIA ILLUCENS; FISH FEED; REPLACEMENT; META-ANALYSIS; EFFICIENCY	HERMETIA-ILLUCENS L.; PRE-PUPAE MEAL; LARVAE MEAL; PROTEIN; FOOD; FEED; BIAS	GOUGBEDJI, A (CORRESPONDING AUTHOR), UNIV LIEGE, GEMBLOUX AGROBIO TECH, UNIT FUNCT \& EVOLUTIONARY ENTOMOL, B-5030 GEMBLOUX, BELGIUM.; GOUGBEDJI, A (CORRESPONDING AUTHOR), UNIV ABOMEY CALAVI, FAC AGRON SCI, LAB HYDROBIOL \& AQUACULTURE, 01 BP 526, COTONOU, BENIN.; GOUGBEDJI, ARMEL; FRANCIS, FREDERIC; CAPARROS MEGIDO, RUDY, UNIV LIEGE, GEMBLOUX AGROBIO TECH, UNIT FUNCT \& EVOLUTIONARY ENTOMOL, B-5…	ANIMALS	SIMPLE SUMMARY SINCE 2007, BLACK SOLDIER FLY MEAL HAS BECOME THE MAIN SUBSTITUTE SUGGESTED IN STUDIES TO REPLACE FISH MEAL IN FISH FEEDS. THE QUANTITATIVE RESULTS OF THESE STUDIES HAVE BEEN ANALYZED IN THIS PAPER IN ORDER TO ASSESS THE RELEVANCE OF SUCH SUBSTITUTION. THE ANALYSIS FOCUSED ON THE IMPACT OF THIS INSECT ON THE GROWTH AND NUTRITIONAL QUALITY OF FISH. THE RESULTS SHOWED VARIABLE CONCLU…		GOUGBEDJI, A (CORRESPONDING AUTHOR), UNIV LIEGE, GEMBLOUX AGROBIO TECH, UNIT FUNCT \& EVOLUTIONARY ENTOMOL, B-5030 GEMBLOUX, BELGIUM	10.3390/ani12131700			2076-2615	ANIMALS	ENGLISH	18	13				MDPI	ISI	CAN INSECT MEAL REPLACE FISHMEAL? A META-ANALYSIS OF THE EFFECTS OF BLACK SOLDIER FLY ON FISH GROWTH PERFORMANCES AND NUTRITIONAL VALUES	ARTICLE		12	2022	Period 3	GOUGBEDJI ARMEL;DETILLEUX JOHANN;LALEYE PHILIPPE A; FRANCIS FREDERIC;CAPARROS MEGIDO RUDY	ANIMALS	none	UNIV LIEGE;UNIV ABOMEY CALAVI;UNIV LIEGE;UNIV ABOMEY CALAVI;UNIV LIEGE	UNIV LIEGE		GOUGBEDJI A, 2022, ANIMALS	GOUGBEDJI A, 2022, ANIMALS	ST ALBAN-ANLAGE 66, CH-4052 BASEL, SWITZERLAND	UNIVERSITY OF LIEGE; UNIVERSITY OF ABOMEY CALAVI; UNIVERSITY OF LIEGE	1700	MGOUGBEDJI@ULIEGE.BE JDETILLEUX@ULIEGE.BE LALEYEPHILIPPE@GMAIL.COM FREDERIC.FRANCIS@ULIEGE.BE R.CAPARROS@ULIEGE.BE			2025-03-25	2X9TA					PROJECT ENTITLED ``OPTIMIZATION OF THE TILAPIA INDUSTRY THROUGH GENETIC IMPROVEMENT AND INNOVATIVE FEEDING STRATEGIES'' [PRD10]; ACADEMIE DE RECHERCHE ET D'ENSEIGNEMENT SUPERIEUR	THIS RESEARCH WAS FUNDED BY THE PROJECT ENTITLED ``OPTIMIZATION OF THE TILAPIA INDUSTRY THROUGH GENETIC IMPROVEMENT AND INNOVATIVE FEEDING STRATEGIES'' GRANT NUMBER PRD10, 2016. AND THE APC WAS FUNDED BY THE ACADEMIE DE RECHERCHE ET D'ENSEIGNEMENT SUPERIEUR.	JUL
GU Y;WU Z;SHEN Y;BAO Y;ZHAO ;WENLI W;MONROIG O;ZHU T;SUN P;ZHOU Q;JIN M	BLACK SOLDIER FLY OIL; LIPID METABOLISM; INFLAMMATORY RESPONSE; ANTIOXIDANT CAPACITY; BLACK SEABREAM	FATTY-ACID-COMPOSITION; NF-KAPPA-B; NITRIC-OXIDE SYNTHASE; HERMETIA-ILLUCENS; CYCLOOXYGENASE-2 EXPRESSION; SIGNALING PATHWAY; NUTRITIONAL-VALUE; LIPID DEPOSITION; GENE-EXPRESSION; SOYBEAN OIL	JIN, M (CORRESPONDING AUTHOR), NINGBO UNIV, SCH MARINE SCI, LAB FISH \& SHELLFISH NUTR, NINGBO 315211, PEOPLES R CHINA.; GU, YIXIN; WU, ZHAOXUN; SHEN, YUEDONG; BAO, YANGGUANG; ZHAO, WENLI; ZHU, TINGTING; SUN, PENG; ZHOU, QICUN; JIN, MIN, NINGBO UNIV, SCH MARINE SCI, LAB FISH \& SHELLFISH NUTR, NINGBO 315211, PEOPLES R CHINA.; GU, YIXIN; WU, ZHAOXUN; SHEN, YUEDONG; BAO, YANGGUANG; ZHAO, WENLI; ZHU…	AQUACULTURE	AN 8-WEEK FEEDING TRIAL WAS CONDUCTED TO ASSESS THE POTENTIAL OF BSFO AS A FO SUBSTITUTE FOR BLACK SEABREAM (ACANTHOPAGRUS SCHLEGELII) JUVENILES (2.29 +/- 0.01 G). FIVE DIETS WERE FORMULATED TO CONTAIN DIFFERENT REPLACEMENT OF FO WITH BSFO: 20 \% BSFO (BSFO20), 40 \% BSFO (BSFO40), 60 \% BSFO (BSFO60) AND 80 \% BSFO (BSFO80), RESPECTIVELY. THE RESULTS INDICATED THAT THERE WERE NO SIGNIFICANT DIFF…		JIN, M (CORRESPONDING AUTHOR), NINGBO UNIV, SCH MARINE SCI, LAB FISH \& SHELLFISH NUTR, NINGBO 315211, PEOPLES R CHINA	10.1016/j.aquaculture.2024.742005			0044-8486	AQUACULTURE	ENGLISH	1					ELSEVIER	ISI	EVALUATION OF BLACK SOLDIER FLY OIL AS A REPLACEMENT FOR FISH OIL IN THE DIET OF JUVENILE<I> ACANTHOPAGRUS</I><I> SCHLEGELII:</I> BASED ON GROWTH, APOPTOSIS, AND INFLAMMATION	ARTICLE		598	2025	Period 4	GU YIXIN;WU ZHAOXUN;SHEN YUEDONG;BAO YANGGUANG;ZHAO; WENLI;MONROIG OSCAR;ZHU TINGTING;SUN PENG;ZHOU QICUN;JIN MIN	AQUACULTURE	none	NINGBO UNIV;NINGBO UNIV;NINGBO UNIV;KEY LAB GREEN MARICULTURE COCONSTRUCT MINIST AND PRO;COLLABORAT INNOVAT CTR ZHEJIANG MARINE HIGH EFFICI;INST ACUICULTURA TORRE SAL IATS	NINGBO UNIV		GU Y, 2025, AQUACULTURE	GU Y, 2025, AQUACULTURE	RADARWEG 29, 1043 NX AMSTERDAM, NETHERLANDS	NINGBO UNIVERSITY; NINGBO UNIVERSITY; MINISTRY OF AGRICULTURE \& RURAL AFFAIRS; CONSEJO SUPERIOR DE INVESTIGACIONES CIENTIFICAS (CSIC); CSIC - INSTITUTO DE ACUICULTURA DE TORRE DE LA SAL (IATS)	742005	JINMIN@NBU.EDU.CN			2025-03-25	Z2H0V	1873-5622				NATIONAL NATURAL SCIENCE FOUNDATION OF CHINA [32273142, 31802303]; NATIONAL KEY R\&D PROGRAM OF CHINA [2023YFD2400600]; PIONEER AND LEADING GOOSE R\&D PROGRAM OF ZHEJIANG [2024C02006]; OPEN FUND OF ZHEJIANG PROVINCIAL TOP KEY DISCIPLINE OF AQUACULTURE IN NINGBO UNIVERSITY; K. C. WONG MAGNA FUND IN NINGBO UNIVERSITY; COLLABORATIVE INNOVATION CENTER FOR ZHEJIANG MARINE HIGH-EFFICIENCY AND HEALTHY A…	THIS STUDY WAS SUPPORTED BY THE NATIONAL NATURAL SCIENCE FOUNDATION OF CHINA (32273142, 31802303) ; NATIONAL KEY R\&D PROGRAM OF CHINA (2023YFD2400600) ; ``PIONEER'' AND ``LEADING GOOSE'' R\&D PROGRAM OF ZHEJIANG (2024C02006) ; OPEN FUND OF ZHEJIANG PROVINCIAL TOP KEY DISCIPLINE OF AQUACULTURE IN NINGBO UNIVERSITY AND K. C. WONG MAGNA FUND IN NINGBO UNIVERSITY. WE WOULD LIKE TO THANK DR. XUEMEI D…	MAR 15
GUERREIRO I;CASTRO C;ANTUNES B;COUTINHO ;FILIPE F;RANGEL F;COUTO A;SERRA C;PERES ;HELENA H;POUSAO-FERREIRA P;MATOS E;GASCO L;GAI F;CORRAZE G;OLIVA-TELES A;ENES P	FATTY ACID PROFILE; FISHMEAL SUBSTITUTE; HERMETIA ILLUCENS; INSECT MEAL; INTERMEDIARY METABOLISM	SALMON SALMO-SALAR; EUROPEAN SEA-BASS; MEDIUM-CHAIN TRIGLYCERIDES; FISH-OIL REPLACEMENT; PRE-PUPAE MEAL; ATLANTIC SALMON; HERMETIA-ILLUCENS; LARVAE MEAL; RAINBOW-TROUT; FOOD-INTAKE	GUERREIRO, I (CORRESPONDING AUTHOR), UNIV PORTO, CIMAR CIIMAR CTR INTERDISCIPLINAR INVEST MARINHA, TERMINAL CRUZEIROS PORTO LEIXIOES, AV GEN NORTON MAROS S-N, P-4450208 MATOSINHOS, PORTUGAL.; GUERREIRO, INES; CASTRO, CAROLINA; COUTINHO, FILIPE; RANGEL, FABIO; COUTO, ANA; SERRA, CLAUDIA R.; PERES, HELENA; OLIVA-TELES, AIRES; ENES, PAULA, UNIV PORTO, CIMAR CIIMAR CTR INTERDISCIPLINAR INVEST MARINHA…	AQUACULTURE	THIS STUDY AIMED TO EVALUATE THE EFFECT OF DIETS INCLUDING 10\%, 20\%, AND 30\% OF BLACK SOLDIER FLY LARVAE (HERMETIA ILLUCENS) MEAL (HM) (DIETS HM10, HM20, AND HM30, RESPECTIVELY), REPLACING 17\%, 35\%, AND 52\% OF FISHMEAL (FM), ON GROWTH PERFORMANCE, WHOLE-BODY COMPOSITION AND FATTY ACID (FA) PROFILE, PLASMA BIOCHEMISTRY, AND INTERMEDIARY METABOLISM OF MEAGRE (ARGYROSOMUS REGIUS) JUVENILES. FO…		GUERREIRO, I (CORRESPONDING AUTHOR), UNIV PORTO, CIMAR CIIMAR CTR INTERDISCIPLINAR INVEST MARINHA, TERMINAL CRUZEIROS PORTO LEIXIOES, AV GEN NORTON MAROS S-N, P-4450208 MATOSINHOS, PORTUGAL	10.1016/j.aquaculture.2019.734613			0044-8486	AQUACULTURE	ENGLISH	61					ELSEVIER	ISI	CATCHING BLACK SOLDIER FLY FOR MEAGRE: GROWTH, WHOLE-BODY FATTY ACID PROFILE AND METABOLIC RESPONSES	ARTICLE		516	2020	Period 3	GUERREIRO INES;CASTRO CAROLINA;ANTUNES BEATRIZ;COUTINHO; FILIPE;RANGEL FABIO;COUTO ANA;SERRA CLAUDIA R;PERES; HELENA;POUSAO-FERREIRA PEDRO;MATOS ELISABETE;GASCO LAURA;GAI FRANCESCO;CORRAZE GENEVIEVE;OLIVA-TELES AIRES; ENES PAULA	AQUACULTURE	none	UNIV PORTO;PERES;AIRES;UNIV PORTO;UNIV PORTO;AIRES;UNIV PORTO;INST PORTUGUES MAR AND ATMOSFERA IPMA;UNIV TORINO;IST SCI PRODUZ ALIMENTARI	UNIV PORTO		GUERREIRO I, 2020, AQUACULTURE	GUERREIRO I, 2020, AQUACULTURE	RADARWEG 29A, 1043 NX AMSTERDAM, NETHERLANDS	UNIVERSIDADE DO PORTO; UNIVERSIDADE DO PORTO; UNIVERSIDADE DO PORTO; INSTITUTO PORTUGUES DO MAR E DA ATMOSFERA; UNIVERSITY OF TURIN; CONSIGLIO NAZIONALE DELLE RICERCHE (CNR); ISTITUTO SCIENZE DELLE PRODUZIONI ALIMENTARI (ISPA-CNR); INRAE	734613	IMSGUERREIRO@GMAIL.COM			2025-03-25	JU2BO	1873-5622				FCT - FOUNDATION FOR SCIENCE AND TECHNOLOGY [POCI-01-0145-FEDER-007621]; EUROPEAN REGIONAL DEVELOPMENT FUND (ERDF) [PP-IJUP2017-SOJA DE PORTUGAL-33]; FCT, PORTUGAL; NATIONAL FUNDS THROUGH FCT [SFRH/BPD/114959/2016, SFRH/BPD/114942/2016, SFRH/BD/138375/2018, PTDC/CVT-WEL/5207/2014]; FUNDAÇÃO PARA A CIÊNCIA E A TECNOLOGIA [SFRH/BPD/114959/2016, SFRH/BD/138375/2018, PTDC/CVT-WEL/5207/2014, SFRH/BPD/…	THIS RESEARCH WAS PARTIALLY SUPPORTED BY THE STRATEGIC FUNDING TO UID/MULTI/04423/2019 (POCI-01-0145-FEDER-007621) THROUGH NATIONAL FUNDS PROVIDED BY FCT - FOUNDATION FOR SCIENCE AND TECHNOLOGY AND EUROPEAN REGIONAL DEVELOPMENT FUND (ERDF), IN THE FRAMEWORK OF THE PROGRAMME PT2020, AND PP-IJUP2017-SOJA DE PORTUGAL-33. THE RESEARCHERS I.G., C.C., AND F.R. WERE SUPPORTED BY GRANTS FROM FCT, PORTUGA…	FEB 1
GUERREIRO I;SERRA C;COUTINHO F;COUTO ;ANA A;CASTRO C;RANGEL F;PERES H;POUSAO-FERREIRA P;MATOS E;GASCO L;GAI ;FRANCESCO F;OLIVA-TELES A;ENES P	ALKALINE PROTEASE PROFILE; CHITIN DIGESTIBILITY; CHITINOLYTIC ACTIVITY; FISHMEAL REPLACEMENT; TRYPSIN ACTIVITY; ZYMOGRAMS	EUROPEAN SEA-BASS; FISH-OIL REPLACEMENT; RAINBOW-TROUT SALMO; PRE-PUPAE; MEAL; TENEBRIO-MOLITOR; LARVAE MEAL; DIETARY SUPPLEMENTATION; CHITINOLYTIC ACTIVITIES; GROWTH-PERFORMANCE; IMMUNE-RESPONSE	GUERREIRO, I (CORRESPONDING AUTHOR), UNIV PORTO, CIMAR CIIMAR CTR INTERDISCIPLINAR INVEST MARINHA, AV GEN NORTON DE MATOS S-N, P-4450208 MATOSINHOS, PORTUGAL.; GUERREIRO, INES; SERRA, CLAUDIA R.; COUTINHO, FILIPE; COUTO, ANA; CASTRO, CAROLINA; RANGEL, FABIO; PERES, HELENA; OLIVA-TELES, AIRES; ENES, PAULA, UNIV PORTO, CIMAR CIIMAR CTR INTERDISCIPLINAR INVEST MARINHA, AV GEN NORTON DE MATOS S-N, P-…	AQUAC. NUTR.	THE EFFECT OF PARTIALLY REPLACING FISHMEAL (FM) BY BLACK SOLDIER FLY LARVAE MEAL (HERMETIAMEAL-HM) IN MEAGRE (ARGYROSOMUS REGIUS) DIET WAS EVALUATED FOR NUTRIENT DIGESTIBILITY AND DIGESTIVE ENZYME ACTIVITY. FOR THAT PURPOSE, TRIPLICATE GROUPS OF FISH (18.0 +/- 0.02 G) WERE FED DURING 48 DAYS EITHER A CONTROL DIET (CTR), WITHOUT HM, OR ONE OF THREE DIETS INCLUDING 100, 200 AND 300 G/KG OF HM, REPL…		GUERREIRO, I (CORRESPONDING AUTHOR), UNIV PORTO, CIMAR CIIMAR CTR INTERDISCIPLINAR INVEST MARINHA, AV GEN NORTON DE MATOS S-N, P-4450208 MATOSINHOS, PORTUGAL	10.1111/anu.13172			1353-5773	AQUACULTURE NUTRITION	ENGLISH	41	1	142-152			WILEY-HINDAWI	ISI	DIGESTIVE ENZYME ACTIVITY AND NUTRIENT DIGESTIBILITY IN MEAGRE (<I>ARGYROSOMUS REGIUS</I>) FED INCREASING LEVELS OF BLACK SOLDIER FLY MEAL (<I>HERMETIA ILLUCENS</I>)	ARTICLE		27	2021	Period 3	GUERREIRO INES;SERRA CLAUDIA R;COUTINHO FILIPE;COUTO; ANA;CASTRO CAROLINA;RANGEL FABIO;PERES HELENA; POUSAO-FERREIRA PEDRO;MATOS ELISABETE;GASCO LAURA;GAI; FRANCESCO;OLIVA-TELES AIRES;ENES PAULA	AQUAC NUTR	none	UNIV PORTO;PERES;AIRES;UNIV PORTO;PERES;AIRES;UNIV PORTO;INST PORTUGUES MAR AND ATMOSFERA IPMA;UNIV TORINO;IST SCI PROD ALIMENTARI	UNIV PORTO		GUERREIRO I, 2021, AQUAC NUTR	GUERREIRO I, 2021, AQUAC NUTR	ADAM HOUSE, 3RD FL, 1 FITZROY SQ, LONDON, WIT 5HE, ENGLAND	UNIVERSIDADE DO PORTO; UNIVERSIDADE DO PORTO; INSTITUTO PORTUGUES DO MAR E DA ATMOSFERA; UNIVERSITY OF TURIN; CONSIGLIO NAZIONALE DELLE RICERCHE (CNR); ISTITUTO SCIENZE DELLE PRODUZIONI ALIMENTARI (ISPA-CNR)		IMSGUERREIRO@GMAIL.COM			2025-03-25	PW1BV	1365-2095			OCT 2020	FUNDACAO PARA A CIENCIA E A TECNOLOGIA [SFRH/BD/138375/2018, SFRH/BPD/114942/2016, SFRH/BPD/114959/2016]; SOJA DE PORTUGAL [PP-IJUP2017-SOJA DE PORTUGAL-33]; FUNDAÇÃO PARA A CIÊNCIA E A TECNOLOGIA [SFRH/BD/138375/2018, SFRH/BPD/114959/2016, SFRH/BPD/114942/2016] FUNDING SOURCE: FCT	FUNDACAO PARA A CIENCIA E A TECNOLOGIA, GRANT/AWARD NUMBER: SFRH/BD/138375/2018, SFRH/BPD/114942/2016 AND SFRH/BPD/114959/2016; SOJA DE PORTUGAL, GRANT/AWARD NUMBER: PP-IJUP2017-SOJA DE PORTUGAL-33	FEB
HAIDER R;KHAN N;AIHETASHAM A;SHAKIR H;ABDULLAH A;FATIMA M;TANVEER A;BANO S;ALI W;TAHIR M;ASGHAR M;FAROOQ A;AFTAB S;UL H A;SARWAR M		GROWTH-PERFORMANCE; APPARENT DIGESTIBILITY; FEED-UTILIZATION; FISH; TILAPIA; CHITIN; INSECTS	KHAN, N (CORRESPONDING AUTHOR), UNIV PUNJAB, INST ZOOL, LAHORE, PAKISTAN.; HAIDER, RABIA; KHAN, NOOR; AIHETASHAM, AYESHA; SHAKIR, HAFIZ ABDULLAH; TANVEER, AYESHA; TAHIR, MARYAM; FAROOQ, AREEJ; AFTAB, SABA; UL HAQ, ABRAR; SARWAR, MEHWISH, UNIV PUNJAB, INST ZOOL, LAHORE, PAKISTAN.; FATIMA, MAHROZE; BANO, SHEEZA; ALI, WAZIR; ASGHAR, MUHAMMAD, UNIV VET \& ANIM SCI, DEPT FISHERIES \& AQUACULTURE, LAHO…	PLOS ONE	FISHMEAL (FM) IS A KEY COMPONENT OF COMMERCIAL FISH FEEDS, BUT DUE ITS UNSUSTAINABLE SUPPLY, THE SEARCH FOR QUALITY ALTERNATIVES OF FM HAS BECOME A SIGNIFICANT AREA OF INVESTIGATION WORLDWIDE. THE INSECT-BASED PROTEINS SUCH AS BLACK SOLDIER FLY LARVAE (BSFL) ARE BEING RECOGNIZED AS AN ALTERNATIVE INGREDIENT. HOWEVER, ANTI-NUTRITIONAL FACTORS IN THESE ALTERNATIVES MAY NEGATIVELY AFFECT NUTRIENT UT…		KHAN, N (CORRESPONDING AUTHOR), UNIV PUNJAB, INST ZOOL, LAHORE, PAKISTAN	10.1371/journal.pone.0313960			1932-6203	PLOS ONE	ENGLISH	1	12				PUBLIC LIBRARY SCIENCE	ISI	DIETARY INCLUSION OF BLACK SOLDIER FLY (<I>HERMETIA ILLUCENS</I>) LARVAE MEAL, WITH EXOGENOUS PROTEASE SUPPLEMENTATION, IN PRACTICAL DIETS FOR STRIPED CATFISH (<I>PANGASIUS HYPOPHTHALMUS</I>, SAUVAGE 1878)	ARTICLE		19	2024	Period 3	HAIDER RABIA;KHAN NOOR;AIHETASHAM AYESHA;SHAKIR HAFIZ; ABDULLAH;FATIMA MAHROZE;TANVEER AYESHA;BANO SHEEZA; ALI WAZIR;TAHIR MARYAM;ASGHAR MUHAMMAD;FAROOQ AREEJ; AFTAB SABA;UL HAQ ABRAR;SARWAR MEHWISH	PLOS ONE	none	UNIV PUNJAB;UNIV PUNJAB;UNIV VET AND ANIM SCI	UNIV PUNJAB		HAIDER R, 2024, PLOS ONE	HAIDER R, 2024, PLOS ONE	1160 BATTERY STREET, STE 100, SAN FRANCISCO, CA 94111 USA	UNIVERSITY OF PUNJAB; UNIVERSITY OF VETERINARY \& ANIMAL SCIENCE - PAKISTAN	E0313960	NOOR.ZOOL@PU.EDU.PK			2025-03-25	P9P5D							DEC 18
HARIATI A;YUNIARTI A;ARIFIN N;FAKHRI M;WIADNYA D	AQUACULTURE; FISH NUTRITION; HARUAN; INDONESIA; PROTEIN REPLACEMENT	BLACK SOLDIER FLY; FISH-MEAL REPLACEMENT; PRE-PUPAE MEAL; HERMETIA-ILLUCENS; PRACTICAL DIETS; LARVAE MEAL; APPARENT DIGESTIBILITY; HOUSEFLY MAGGOT; PROTEIN; PERFORMANCE	HARIATI, AM (CORRESPONDING AUTHOR), UNIV BRAWIJAYA, DEPT AQUACULTURE, FAC FISHERIES \& MARINE SCI, JALAN VET, MALANG 65145, EAST JAVA, INDONESIA.; HARIATI, AM (CORRESPONDING AUTHOR), UNIV BRAWIJAYA, AQUAT BIOFLOC RES GRP, FAC FISHERIES \& MARINE SCI, JALAN VET, MALANG 65145, EAST JAVA, INDONESIA.; HARIATI, ANIK MARTINAH; YUNIARTI, ATING; ARIFIN, NASRULLAH BAI; FAKHRI, MUHAMMAD, UNIV BRAWIJAYA, DE…	SAINS MALAYS.	THIS STUDY WAS CARRIED OUT TO EVALUATE THE INFLUENCES OF MAGGOT FORMULATED FEED ON GROWTH, DIGESTIBILITY, FEED UTILIZATION, AND BODY COMPOSITION OF LOCAL SNAKEHEAD CHANNA GACHUA. FIVE PRACTICAL DIETS WITH ISO-NITROGENOUS (40\% PROTEIN) AND CALORIC LEVEL (3.5 KCAL G(-1)) WERE DETERMINED AS 10\%, 20\%, 30\% 40\%, AND 50\% SUBSTITUTION OF MAGGOT TO FISH MEAL PROTEIN. RESULTS DEMONSTRATED THAT REPLAC…		HARIATI, AM (CORRESPONDING AUTHOR), UNIV BRAWIJAYA, DEPT AQUACULTURE, FAC FISHERIES \& MARINE SCI, JALAN VET, MALANG 65145, EAST JAVA, INDONESIA	10.17576/jsm-2022-5110-02			0126-6039	SAINS MALAYSIANA	ENGLISH	2	10	3143-3151			UNIV KEBANGSAAN MALAYSIA	ISI	THE EFFECT OF MAGGOT FORMULATED FEED ON ESSENTIAL AMINO ACIDS COMPOSITION, DIGESTIBILITY AND GROWTH OF DWARF SNAKEHEAD, <I>CHANNA GACHUA</I> FRY	ARTICLE		51	2022	Period 3	HARIATI ANIK MARTINAH;YUNIARTI ATING;ARIFIN NASRULLAH BAI; FAKHRI MUHAMMAD;WIADNYA DEWA GEDE RAKA	SAINS MALAYS	none	UNIV BRAWIJAYA;UNIV BRAWIJAYA;UNIV BRAWIJAYA;UNIV BRAWIJAYA;UNIV BRAWIJAYA	UNIV BRAWIJAYA		HARIATI A, 2022, SAINS MALAYS	HARIATI A, 2022, SAINS MALAYS	FACULTY SCIENCE \& TECHNOLOGY, BANGI, SELANGOR, 43600, MALAYSIA	BRAWIJAYA UNIVERSITY; BRAWIJAYA UNIVERSITY; BRAWIJAYA UNIVERSITY		A\_HARIATI@UB.AC.ID			2025-03-25	7T4DC					UNIVERSITAS BRAWIJAYA	THE AUTHORS ARE GRATEFUL TO THE LABORATORY STAFF OF AQUACULTURE FOR THEIR IMMENSE HELP DURING SAMPLE AND DATA COLLECTION. THIS RESEARCH WAS AWARDED BY UNIVERSITAS BRAWIJAYA TO ANIK M. HARIATI.	OCT
HE H;HUANG X;WEN C;LIU C;JIANG ;BIAO B;HUANG Y;SU Y;LI W	AEROMONAS SCHUBERTII; BLACK SOLDIER FLY; DEFENSINS; HYBRID SNAKEHEAD	DISULFIDE BONDS; HOST	HUANG, YH; SU, YL; LI, W (CORRESPONDING AUTHOR), ZHONGKAI UNIV AGR \& ENGN, INNOVAT INST ANIM HLTH BREEDING, COLL ANIM SCI \& TECHNOL, GUANGZHOU KEY LAB AQUAT ANIM DIS \& WATERFOWL BREED, GUANGZHOU 510225, GUANGDONG, PEOPLES R CHINA.; HE, HUANRONG; HUANG, XINZHI; WEN, CAIYI; LIU, CHUN; JIANG, BIAO; HUANG, YANHUA; SU, YOULU; LI, WEI, ZHONGKAI UNIV AGR \& ENGN, INNOVAT INST ANIM HLTH BREEDING, COLL…	J. FISH DIS.	THE PURPOSE OF THIS STUDY WAS TO INVESTIGATE WHETHER A DEFENSIN-LIKE ANTIMICROBIAL PEPTIDE (C-13326 PEPTIDE) IDENTIFIED IN HERMETIA ILLUCENS COULD POSSESS PROTECTIVE EFFECT AGAINST MULTIDRUG-RESISTANT AEROMONAS SCHUBERTII IN HYBRID SNAKEHEAD (CHANNA MACULATE FEMALE X CHANNA ARGUS MALE). THE CDNA OF C-13326 PEPTIDE COMPRISED 243 NUCLEOTIDES ENCODING 80 AMINO ACIDS, WITH SIX CONSERVED CYSTEINE RESI…		HUANG, YH; SU, YL; LI, W (CORRESPONDING AUTHOR), ZHONGKAI UNIV AGR \& ENGN, INNOVAT INST ANIM HLTH BREEDING, COLL ANIM SCI \& TECHNOL, GUANGZHOU KEY LAB AQUAT ANIM DIS \& WATERFOWL BREED, GUANGZHOU 510225, GUANGDONG, PEOPLES R CHINA	10.1111/jfd.13922			0140-7775	JOURNAL OF FISH DISEASES	ENGLISH	2	4				WILEY	ISI	A NOVEL DEFENSIN-LIKE PEPTIDE C-13326 POSSESSES PROTECTIVE EFFECT AGAINST MULTIDRUG-RESISTANT <I>AEROMONAS SCHUBERTII</I> IN HYBRID SNAKEHEAD (<I>CHANNA MACULATE</I> ♀ X <I>CHANNA ARGUS</I> ♂)	ARTICLE		47	2024	Period 3	HE HUANRONG;HUANG XINZHI;WEN CAIYI;LIU CHUN;JIANG; BIAO;HUANG YANHUA;SU YOULU;LI WEI	J FISH DIS	none	ZHONGKAI UNIV AGR AND ENGN;ZHONGKAI UNIV AGR AND ENGN	NOTREPORTED;NOTREPORTED;ZHONGKAI UNIV AGR AND ENGN		HE H, 2024, J FISH DIS	HE H, 2024, J FISH DIS	111 RIVER ST, HOBOKEN 07030-5774, NJ USA	ZHONGKAI UNIVERSITY OF AGRICULTURE \& ENGINEERING		HUANGYANHUA@ZHKU.EDU.CN YOULUSU@ZHKU.EDU.CN LIWEI@ZHKU.EDU.CN			2025-03-25	KD0Z1	1365-2761			JAN 2024	THE INNOVATIVE TEAM PROJECTS OF ORDINARY COLLEGES AND UNIVERSITIES IN GUANGDONG PROVINCE	THE ``STRIVE TO BE FIRST-CLASS, IMPROVE WEAK LINKS, BUILD STRONG FEATURE'' IMPROVEMENT PROGRAM OF ZHONGKAI UNIVERSITY OF AGRICULTURE AND ENGINEERING, GRANT/AWARD NUMBER: KA21031H2; THE CENTRAL OIL PRODUCT PRICE ADJUSTMENT TO FISHERY SUBSIDY BUDGET PROJECT, GRANT/AWARD NUMBER: 118-119; THE INNOVATIVE TEAM PROJECTS OF ORDINARY COLLEGES AND UNIVERSITIES IN GUANGDONG PROVINCE, GRANT/AWARD NUMBER: 202…	APR
HE Y;LIU X;ZHANG N;WANG S;WANG A;ZUO R;JIANG Y		FISH-MEAL; PRACTICAL DIETS; GROWTH-PERFORMANCE; ESCHERICHIA-COLI; PROTEIN; CHITOSAN; CHITIN; DIGESTIBILITY; INGREDIENTS; SURVIVAL	ZUO, RT; JIANG, YS (CORRESPONDING AUTHOR), DALIAN OCEAN UNIV, INNOVAT TEAM CRUSTACEAN AQUACULTURE \& RESTOCKING, DALIAN 116023, PEOPLES R CHINA.; ZUO, RT (CORRESPONDING AUTHOR), DALIAN OCEAN UNIV, KEY LAB MARICULTURE \& STOCK ENHANCEMENT NORTH CHI, MINIST AGR \& RURAL AFFAIRS, DALIAN 116023, PEOPLES R CHINA.; HE, YUHANG; LIU, XIN; ZHANG, NAIDA; WANG, SIZHE; WANG, AOLIN; ZUO, RANTAO; JIANG, YUSHEN…	AQUAC. NUTR.	THIS STUDY EVALUATED SURVIVAL, GROWTH PERFORMANCE, DIGESTIVE ENZYME ACTIVITIES, INTESTINAL HISTOLOGY, AND ANTIOXIDANT ENZYME ACTIVITIES OF THE PACIFIC WHITE SHRIMP (LITOPENAEUS VANNAMEI), WHICH WERE FED WITH FIVE DIFFERENT DIETS, CONTAINING 0\%, 25\%, 50\%, 75\%, AND 100\% FRESH BLACK SOLDIER FLY LARVAE (BSFL), RESPECTIVELY, TO REPLACE COMMERCIAL FEED AT AN EQUAL WET WEIGHT. THE CULTURED EXPERIME…		ZUO, RT; JIANG, YS (CORRESPONDING AUTHOR), DALIAN OCEAN UNIV, INNOVAT TEAM CRUSTACEAN AQUACULTURE \& RESTOCKING, DALIAN 116023, PEOPLES R CHINA	10.1155/2022/9130400			1353-5773	AQUACULTURE NUTRITION	ENGLISH	22					WILEY	ISI	REPLACEMENT OF COMMERCIAL FEED WITH FRESH BLACK SOLDIER FLY (<I>HERMETIA ILLUCENS</I>) LARVAE IN PACIFIC WHITE SHRIMP (<I>LITOPENAEUS VANNAMEI</I>)	ARTICLE		2022	2022	Period 3	HE YUHANG;LIU XIN;ZHANG NAIDA;WANG SIZHE;WANG AOLIN;ZUO RANTAO;JIANG YUSHENG	AQUAC NUTR	none	DALIAN OCEAN UNIV;DALIAN OCEAN UNIV;DALIAN OCEAN UNIV;SANYA TROP FISHERIES RES INST;DALIAN OCEAN UNIV	NOTREPORTED;DALIAN OCEAN UNIV		HE Y, 2022, AQUAC NUTR	HE Y, 2022, AQUAC NUTR	111 RIVER ST, HOBOKEN 07030-5774, NJ USA	DALIAN OCEAN UNIVERSITY; MINISTRY OF AGRICULTURE \& RURAL AFFAIRS; DALIAN OCEAN UNIVERSITY	9130400	ZUORANTAO@163.COM 2586163818@QQ.COM			2025-03-25	0C0NT	1365-2095				NATIONAL KEY R \&D PROGRAM OF CHINA [2020YFD0900202, 2018YFD0900400]; LIAONING PROVINCES PROJECT OF SELECTING BEST CANDIDATES TO LEAD KEY RESEARCHES [2021JH1/10400040]	WE WOULD LIKE TO THANK PROF. JIANGUANG QIN FOR HIS ADVICE AND COMMENTS ON THIS MANUSCRIPT. THIS WORK WAS FINANCIALLY SUPPORTED BY THE NATIONAL KEY R \&D PROGRAM OF CHINA (GRANT NOS. 2020YFD0900202 AND 2018YFD0900400) AND THE LIAONING PROVINCES PROJECT OF SELECTING BEST CANDIDATES TO LEAD KEY RESEARCHES (GRANT NO.2021JH1/10400040).	FEB 8
HE Y;PENG H;JIN M;WANG J;LI S;LI M;ZHU T;ZHANG L;CHEN X;ZHOU ;QICUN Q	HERMETIA ILLUCENS; L. VANNAMEI; GROWTH; LIPID METABOLISM; ALTERNATIVE; FISH OIL	FATTY-ACID-COMPOSITION; SALMON SALMO-SALAR; JUVENILE JIAN; FISH-MEAL; DIETS; REPLACEMENT	JIN, M; ZHOU, QC (CORRESPONDING AUTHOR), NINGBO UNIV, SCH MARINE SCI, LAB FISH \& SHELLFISH NUTR, NINGBO 315211, PEOPLES R CHINA.; HE, YU; PENG, HONGYU; JIN, MIN; WANG, JINLIN; LI, SHUQIN; LI, MING; ZHU, TINGTING; ZHOU, QICUN, NINGBO UNIV, SCH MARINE SCI, LAB FISH \& SHELLFISH NUTR, NINGBO 315211, PEOPLES R CHINA.; ZHANG, LU; CHEN, XIAORU, TONGWEI CO LTD, HLTH AQUACULTURE KEY LAB SICHUAN PROV, CH…	AQUACULT. REP.	RECENTLY, THE GLOBAL SUPPLY SHORTAGE OF FISH OIL (FO) HAS RESULTED IN RAPID PRICE INCREASES, AND AQUATIC FEED IS THE LARGEST CONSUMPTION OF FO. BLACK SOLDIER FLY LARVAE OIL (HERMETIA ILLUCENS) (HIO) IS RICH IN LAURIC ACID AND HAS BEEN SUGGESTED AS A POSSIBLE SOURCE OF LIPIDS FOR THE AQUATIC DIET. THE CURRENT STUDY AIMS TO EVALUATE WHETHER IT IS FEASIBLE TO REPLACE FO IN PACIFIC WHITE SHRIMP (LITO…		JIN, M; ZHOU, QC (CORRESPONDING AUTHOR), NINGBO UNIV, SCH MARINE SCI, LAB FISH \& SHELLFISH NUTR, NINGBO 315211, PEOPLES R CHINA	10.1016/j.aqrep.2024.102174			2352-5134	AQUACULTURE REPORTS	ENGLISH	0					ELSEVIER	ISI	APPLICATION EVALUATION OF BLACK SOLDIER FLY (<I> HERMETIA</I> ILLUCENS ) LARVAE OIL IN SHRIMP FEED: EFFECTS ON GROWTH PERFORMANCE, ANTIOXIDANT CAPACITY AND LIPID METABOLISM	ARTICLE		36	2024	Period 3	HE YU;PENG HONGYU;JIN MIN;WANG JINLIN;LI SHUQIN; LI MING;ZHU TINGTING;ZHANG LU;CHEN XIAORU;ZHOU; QICUN	AQUACULT REP	none	NINGBO UNIV;NINGBO UNIV;HLTH AQUACULTURE KEY LAB SICHUAN PROV	NOTREPORTED;NINGBO UNIV		HE Y, 2024, AQUACULT REP	HE Y, 2024, AQUACULT REP	RADARWEG 29, 1043 NX AMSTERDAM, NETHERLANDS	NINGBO UNIVERSITY	102174	JINMIN@NBU.EDU.CN ZHOUQICUN@NBU.EDU.CN			2025-03-25	XS6U9				JUN 2024	NATIONAL KEY R. \& D. PROGRAM OF CHINA [2023YFD2402000]; EARMARKED FUND FOR CARS [CARS-48]; K. C. WONG MAGNA FUND IN NINGBO UNIVERSITY	THE RESEARCH WAS SUPPORTED BY THE NATIONAL KEY R. \& D. PROGRAM OF CHINA (2023YFD2402000) , THE EARMARKED FUND FOR CARS (CARS-48) AND K. C. WONG MAGNA FUND IN NINGBO UNIVERSITY.	JUN
HE Y;ZHANG N;WANG A;WANG S;CHE ;YANJIN Y;HUANG S;YI Q;MA Y;JIANG Y	PACIFIC WHITE SHRIMP LITOPENAEUS VANNAMEI; IMMUNE ENZYME ACTIVITY; WATER; QUALITY; INTESTINAL MICROBIOTA; BLACK SOLDIER FLY HERMETIA ILLUCENS	COD GADUS-MORHUA; FISH-MEAL; GROWTH-PERFORMANCE; GUT MICROBIOTA; RAINBOW-TROUT; ATLANTIC COD; CLOSTRIDIUM-PERFRINGENS; PRACTICAL DIETS; AQUACULTURE; PROTEIN	JIANG, YS (CORRESPONDING AUTHOR), DALIAN OCEAN UNIV, INNOVAT TEAM CRUSTACEAN AQUACULTURE \& RESTOCKING, DALIAN, PEOPLES R CHINA.; HE, YUHANG; ZHANG, NAIDA; WANG, AOLIN; WANG, SIZHE; CHE, YANJIN; HUANG, SHU; YI, QILIN; MA, YUEXIN; JIANG, YUSHENG, DALIAN OCEAN UNIV, INNOVAT TEAM CRUSTACEAN AQUACULTURE \& RESTOCKING, DALIAN, PEOPLES R CHINA.; HE, YUHANG, SANYA TROP FISHERIES RES INST, SANYA, PEOPLES…	FRONT. MAR. SCI.	THIS STUDY INVESTIGATED THE EFFECTS OF REPLACING COMMERCIAL FEEDS WITH FRESH BLACK SOLDIER FLY LARVAE (BSFL) ON THE IMMUNE ENZYME ACTIVITIES, WATER QUALITY IN THE CULTURING ENVIRONMENT, AND INTESTINAL MICROBIOTA OF PACIFIC WHITE SHRIMP (LITOPENAEUS VANNAMEI). FIVE DIFFERENT FEEDING REGIMES WERE DESIGNED, IN WHICH 0\% (CONTROL GROUP), 25\%, 50\%, 75\%, AND 100\% COMMERCIAL FEEDS WERE REPLACED WITH…		JIANG, YS (CORRESPONDING AUTHOR), DALIAN OCEAN UNIV, INNOVAT TEAM CRUSTACEAN AQUACULTURE \& RESTOCKING, DALIAN, PEOPLES R CHINA	10.3389/fmars.2022.987363				FRONTIERS IN MARINE SCIENCE	ENGLISH	12					FRONTIERS MEDIA SA	ISI	POSITIVE EFFECTS OF REPLACING COMMERCIAL FEEDS BY FRESH BLACK SOLDIER FLY (<I>HERMETIA ILLUCENS</I>) LARVAE IN THE DIETS OF PACIFIC WHITE SHRIMP (<I>LITOPENAEUS VANNAMEI</I>): IMMUNE ENZYME, WATER QUALITY, AND INTESTINAL MICROBIOTA	ARTICLE		9	2022	Period 3	HE YUHANG;ZHANG NAIDA;WANG AOLIN;WANG SIZHE;CHE; YANJIN;HUANG SHU;YI QILIN;MA YUEXIN;JIANG YUSHENG	FRONT MAR SCI	none	DALIAN OCEAN UNIV;DALIAN OCEAN UNIV;SANYA TROP FISHERIES RES INST	DALIAN OCEAN UNIV		HE Y, 2022, FRONT MAR SCI	HE Y, 2022, FRONT MAR SCI	AVENUE DU TRIBUNAL FEDERAL 34, LAUSANNE, CH-1015, SWITZERLAND	DALIAN OCEAN UNIVERSITY	987363	JYS@DLOU.EDU.CN			2025-03-25	4W1TC	2296-7745						SEP 8
HEM S;TOURE S;SAGBLA C;LEGENDRE M	HERMETIA ILLUCENS; BLACK SOLDIER FLY; PALM KERNEL MEAL; RURAL; AQUACULTURE; AGRO-INDUSTRY BY-PRODUCTS; FISHMEAL REPLACEMENT; BIOCONVERSION	NUTRITIVE-VALUE	HEM, S (CORRESPONDING AUTHOR), IRD, JALAN TAMAN KEMANG 32B, KEMANG JAKARTA SELATAN 12730, INDONESIA.; HEM, SAURIN, IRD, KEMANG JAKARTA SELATAN 12730, INDONESIA.; LEGENDRE, MARC, IRD, GAMET, F-34196 MONTPELLIER 05, FRANCE.	AFR. J. BIOTECHNOL.	PROTEINS AND FATS LOCKED IN PALM KERNEL MEAL CANNOT BE USED DIRECTLY BY FISHES. ENZYME FROM MAGGOTS (HERMETIA ILLUCENS LARVAE) LYSES AND EXTRACTS THOSE NUTRIENTS WHICH ARE CONSUMED AS FOOD. BIOMASSES OF MAGGOTS PRODUCED CAN BE USED TO FEED FISHES. THIS INNOVATION OPENS A NEW HOPE FOR MANY AFRICAN COUNTRIES WHERE SO MUCH AGRO-INDUSTRY BY-PRODUCTS EXIST SUCH AS PALM KERNEL MEAL, GROUNDNUT MEAL, COT…		HEM, S (CORRESPONDING AUTHOR), IRD, JALAN TAMAN KEMANG 32B, KEMANG JAKARTA SELATAN 12730, INDONESIA				1684-5315	AFRICAN JOURNAL OF BIOTECHNOLOGY	ENGLISH	38	8	1192-1198			ACADEMIC JOURNALS	ISI	BIOCONVERSION OF PALM KERNEL MEAL FOR AQUACULTURE: EXPERIENCES FROM THE FOREST REGION (REPUBLIC OF GUINEA)	ARTICLE		7	2008	Period 1	HEM SAURIN;TOURE SEKOU;SAGBLA CE;LEGENDRE MARC	AFR J BIOTECHNOL	none	S (CORRESPONDING AUTHOR)	S (CORRESPONDING AUTHOR)		HEM S, 2008, AFR J BIOTECHNOL	HEM S, 2008, AFR J BIOTECHNOL	P O BOX 5170-00200 NAIROBI, VICTORIA ISLAND, LAGOS 73023, NIGERIA	INSTITUT DE RECHERCHE POUR LE DEVELOPPEMENT (IRD); INSTITUT DE RECHERCHE POUR LE DEVELOPPEMENT (IRD)		SAURIN.HEM@IRD.FR			2025-03-25	300ZR							APR 17
HENDER A;SIDDIK M;HOWIESON J;FOTEDAR R	INSECT LARVAE; FISHMEAL REPLACEMENT; INTESTINAL MORPHOLOGY; ACIDIC; MUCIN; FATTY ACID; CYTOKINE EXPRESSION; LATES CALCARIFER	EUROPEAN SEA-BASS; FATTY-ACID-COMPOSITION; PRE-PUPAE MEAL; L. LARVAE; MEAL; CYPRINUS-CARPIO; RAINBOW-TROUT; BODY-COMPOSITION; PERFORMANCE; DIETS; REPLACEMENT	SIDDIK, MAB (CORRESPONDING AUTHOR), CURTIN UNIV, SCH MOL \& LIFE SCI, 1 TURNER AVE, BENTLEY, WA 6102, AUSTRALIA.; SIDDIK, MAB (CORRESPONDING AUTHOR), PATUAKHALI SCI \& TECHNOL UNIV, DEPT FISHERIES BIOL \& GENET, PATUAKHALI 8602, BANGLADESH.; HENDER, AMANDA; SIDDIK, MUHAMMAD A. B.; HOWIESON, JANET; FOTEDAR, RAVI, CURTIN UNIV, SCH MOL \& LIFE SCI, 1 TURNER AVE, BENTLEY, WA 6102, AUSTRALIA.; SIDDIK,…	BIOLOGY-BASEL	SIMPLE SUMMARY FISHMEAL AND FISH OIL BEING RECOGNIZED AS NUTRITIONALLY BALANCED AND PREFERRED PROTEIN AND LIPID SOURCES IN AQUAFEEDS FOR FINFISH FARMING. HOWEVER, THE LIMITED SUPPLY, SOARING PRICES, AND DEPLETION OF WILD CAPTURE FISHERIES HAVE PROMPTED THE AQUACULTURE INDUSTRY TO LOOK FOR WIDELY AVAILABLE AND LESS EXPENSIVE ALTERNATIVES FOR FISHMEAL AND FISH OIL TO ENSURE THE SUSTAINABILITY OF AQ…		SIDDIK, MAB (CORRESPONDING AUTHOR), CURTIN UNIV, SCH MOL \& LIFE SCI, 1 TURNER AVE, BENTLEY, WA 6102, AUSTRALIA	10.3390/biology10060505				BIOLOGY-BASEL	ENGLISH	60	6				MDPI	ISI	BLACK SOLDIER FLY, <I>HERMETIA ILLUCENS</I> AS AN ALTERNATIVE TO FISHMEAL PROTEIN AND FISH OIL: IMPACT ON GROWTH, IMMUNE RESPONSE, MUCOSAL BARRIER STATUS, AND FLESH QUALITY OF JUVENILE BARRAMUNDI, <I>LATES CALCARIFER</I> (BLOCH, 1790)	ARTICLE		10	2021	Period 3	HENDER AMANDA;SIDDIK MUHAMMAD A B;HOWIESON JANET; FOTEDAR RAVI	BIOLOGY-BASEL	none	CURTIN UNIV;PATUAKHALI SCI AND TECHNOL UNIV;CURTIN UNIV;PATUAKHALI SCI AND TECHNOL UNIV	CURTIN UNIV		HENDER A, 2021, BIOLOGY-BASEL	HENDER A, 2021, BIOLOGY-BASEL	ST ALBAN-ANLAGE 66, CH-4052 BASEL, SWITZERLAND	CURTIN UNIVERSITY	505	SIDDIK@PSTU.AC.BD			2025-03-25	SX5UE	2079-7737				FISHERIES RESEARCH AND DEVELOPMENT CORPORATION (FRDC), AUSTRALIA [PN-2013.711.40]	THE RESEARCH WAS FUNDED BY THE FISHERIES RESEARCH AND DEVELOPMENT CORPORATION (FRDC), AUSTRALIA (PN-2013.711.40).	JUN
HERAWATI V;ELFITASARI T;DARMANTO Y;ANGGRAENI N;WINDARTO S	MAGGOT; NUTRITION; PRODUCTION; VANNAMEI		DEPARTMENT OF AQUACULTURE, FACULTY OF FISHERIES AND MARINE SCIENCES, UNIVERSITAS DIPONEGORO, SEMARANG, INDONESIA; DEPARTMENT OF FISHERIES PRODUCT TECHNOLOGY, SEMARANG, INDONESIA; DEPARTMENT OF FOOD TECHNOLOGY, NATIONAL KARANGTURI UNIVERSITY OF SEMARANG, INDONESIA	AACL BIOFLUX	MAGGOTS OF HERMETIA ILLUCENS HAVE A HIGH NUTRITIONAL VALUE AND CAN PARTIALLY REPLACE FISHMEAL IN AQUACULTURE FEEDS. THIS STUDY AIMS TO DETERMINE THE EFFECTS OF DIFFERENT RATIOS OF MAGGOT FLOUR IN THE FEED OF POST-LARVAE VANNAMEI SHRIMP ON THEIR GROWTH, FEED UTILIZATION EFFICIENCY, AMINO ACID PROFILE, AND FATTY ACIDS. 320 VANNAMEI SHRIMP HAD AN AVERAGE INITIAL WEIGHT OF 52 G THIS STUDY USED A COMP…		V.E. HERAWATI; DEPARTMENT OF AQUACULTURE, FACULTY OF FISHERIES AND MARINE SCIENCES, UNIVERSITAS DIPONEGORO, SEMARANG, INDONESIA; EMAIL: VIVIENDAR23@GMAIL.COM				18448143	AACL BIOFLUX	ENGLISH	2	2	768 – 779		FINAL	BIOFLUX SRL	ISI	EFFECT OF DIFFERENT RATIOS OF MAGGOT MEAL (HERMETIA ILLUCENS) ON GROWTH PERFORMANCE AND BODY COMPOSITION OF VANNAMEI SHRIMP (LITOPENNAEUS VANNAMEI) POST LARVAE	ARTICLE	https://www.scopus.com/inward/record.uri?eid=2-s2.0-85152935974&partnerID=40&md5=7a970b5e93f49d92d57e660e20338a86	16	2023	Period 3	HERAWATI VIVI E;ELFITASARI TITA;DARMANTO YS;ANGGRAENI NOVIA;WINDARTO SETO	AACL BIOFLUX	none	UNIVERSITAS DIPONEGORO;DEPARTMENT OF FISHERIES PRODUCT TECHNOLOGY;NATIONAL KARANGTURI UNIVERSITY OF SEMARANG	NOTREPORTED;UNIVERSITAS DIPONEGORO;NOTREPORTED		HERAWATI V, 2023, AACL BIOFLUX	HERAWATI V, 2023, AACL BIOFLUX
HERAWATI V;PINANDOYO P;WINDARTO S;RISMANINGSIH N;RIYADI P;DARMANTO Y;RADJASA O	FEED; GROWTH; MAGGOT; NEREIS; NUTRIENT		DEPARTMENT OF AQUACULTURE, FACULTY OF FISHERIES AND MARINE SCIENCES, UNIVERSITAS DIPONEGORO, JL. PROF. H. SOEDARTO S.H., SEMARANG, 50275, CENTRAL JAVA, INDONESIA; DEPARTMENT OF MATERIALS CHEMISTRY, GRADUATE SCHOOL OF ENGINEERING, NAGOYA UNIVERSITY, FURO-CHO, CHIKUSA-KU, NAGOYA, 464-8603, JAPAN; DEPARTMENT OF FISHERY PRODUCT TECHNOLOGY, FACULTY OF FISHERIES AND MARINE SCIENCES, UNIVERSITAS DIPONEG…	BIODIVERSITAS	SEA WORMS ARE ONE OF THE NATURAL FEEDS USED FOR SHRIMP AQUACULTURE. THIS STUDY AIMED TO INVESTIGATE THE GROWTH PERFORMANCE AND NUTRITIONAL QUALITY OF SEA WORMS (NEREIS SP.) FED WITH HERMETIA ILLUCENS MAGGOT FLOUR AND GRATED COCONUT (COCOS NUCIFERA). NEREIS SP. INDIVIDUALS WERE CULTURED AT A DENSITY OF 100/PLASTIC CONTAINER FOR 35 DAYS, AND FED TWICE DAILY WITH A FEEDING RATE OF 5% OF THE TOTAL BO…		V.E. HERAWATI; DEPARTMENT OF AQUACULTURE, FACULTY OF FISHERIES AND MARINE SCIENCES, UNIVERSITAS DIPONEGORO, SEMARANG, JL. PROF. H. SOEDARTO S.H., 50275, INDONESIA; EMAIL: VIVIENDAR23@GMAIL.COM	10.13057/biodiv/d211151			1412033X	BIODIVERSITAS	ENGLISH	9	11	5431 – 5437		FINAL	SOCIETY FOR INDONESIAN BIODIVERSITY	ISI	NUTRITIONAL VALUE AND GROWTH PERFORMANCE OF SEA WORMS (NEREIS SP.) FED WITH HERMETIA ILLUCENS MAGGOT FLOUR AND GRATED COCONUT (COCOS NUCIFERA) AS NATURAL FEED	ARTICLE	https://www.scopus.com/inward/record.uri?eid=2-s2.0-85097618470&doi=10.13057%2fbiodiv%2fd211151&partnerID=40&md5=d71b4775de3c8a8a5f128f88d53fa343	21	2020	Period 3	HERAWATI VIVI ENDAR;PINANDOYO;WINDARTO SETO;RISMANINGSIH NURMANITA;RIYADI PUTUT HAR;DARMANTO YS;RADJASA OCKY KARNA	BIODIVERSITAS	none	UNIVERSITAS DIPONEGORO;NAGOYA UNIVERSITY;UNIVERSITAS DIPONEGORO;UNIVERSITAS DIPONEGORO	NOTREPORTED;UNIVERSITAS DIPONEGORO;NOTREPORTED		HERAWATI V, 2020, BIODIVERSITAS	HERAWATI V, 2020, BIODIVERSITAS
HERVÉ M;PEGIS T;LIBERMAN T;DANIEL D;CALICE M;JOSELINE M;RAPHAEL K	BUOYANCY; CLARIAS GARIEPINUS; HERMETIA ILLUCENS; MORINGA OLEIFERA; PRODUCTION PERFORMANCE		UNIVERSITY OF DSCHANG, ANNEX OF BAFIA, POB: 222, DSCHANG, CAMEROON; UNIVERSITY OF BUEA, FACULTY OF AGRICULTURE AND VETERINARY MEDICINE, BUEA, CAMEROON; INTERNATIONAL INSTITUTE OF TROPICAL AGRICULTURE (IITA), IITA-BENIN, BENIN STATION, COTONOU, BENIN; UNIVERSITY OF DSCHANG, DEPARTMENT OF ANIMAL SCIENCE, POB: 222, DSCHANG, CAMEROON	AQUAC. STUD.	AQUACULTURE IS A FAST-GROWING ACTIVITY IN CAMEROON AND REQUIRED SUBSTANTIAL QUANTITIES OF AFFORDABLE PROTEIN-RICH FEED. IN THIS STUDY, WE CO-INCORPORATED MORINGA LEAVES (MOL) AND BLACK SOLDIER FLY LARVAE MEAL (BSFLM) IN CATFISH DIET, AND THE EFFECT WAS EVALUATED ON FEED FLOATATION, FISH GROWTH, FLESH ORGANOLEPTIC QUALITIES AND PROFITABILITY. 450 JUVENILE’S CATFISH WEIGHING AVERAGELY 10 G, WERE SU…		M.K. HERVÉ; UNIVERSITY OF DSCHANG, ANNEX OF BAFIA, DSCHANG, POB: 222, CAMEROON; EMAIL: MUBEHERVEMKH@YAHOO.COM	10.4194/AQUAST1961			26186381	AQUACULTURE STUDIES	ENGLISH	0	6			FINAL	CENTRAL FISHERIES RESEARCH INSTITUTE	ISI	CO-INCORPORATION OF BLACK SOLDIER FLY (HERMETIA ILLUCENS) LARVAE AND MORINGA (MORINGA OLEIFERA) LEAVES IN THE DIET INCREASE AFRICAN CATFISH PROFITABILITY (CLARIAS GARIEPINUS)	ARTICLE	https://www.scopus.com/inward/record.uri?eid=2-s2.0-85201043890&doi=10.4194%2fAQUAST1961&partnerID=40&md5=2aa6dfac606128f4fde43b5a60511945	24	2024	Period 3	HERVÉ MUBE KUIETCHE;PEGIS TAGNING ZEBAZE;LIBERMAN TIOMELA;DANIEL DZEPE T;CALICE MEKEU;JOSELINE MOTSA’A SOB;RAPHAEL KANA JEAN	AQUAC STUD	none	UNIVERSITY OF DSCHANG;UNIVERSITY OF BUEA;INTERNATIONAL INSTITUTE OF TROPICAL AGRICULTURE (IITA);UNIVERSITY OF DSCHANG	NOTREPORTED;UNIVERSITY OF DSCHANG;NOTREPORTED		HERVÉ M, 2024, AQUAC STUD	HERVÉ M, 2024, AQUAC STUD
HIDALGO M;MORALES A;PULA H;TOMAS-ALMENAR C;SANCHEZ-MUROS M;MELENCHON ;FEDERICO F;FABRIKOV D;CARDENETE G	OXIDATIVE METABOLISM; INNATE IMMUNOLOGY; INSECT MEAL; TENCH	ANTIOXIDANT ENZYME-ACTIVITIES; TROUT ONCORHYNCHUS-MYKISS; EUROPEAN; SEA-BASS; DIETARY-PROTEIN SOURCE; SPARUS-AURATA L.; PRE-PUPAE MEAL; GROWTH-PERFORMANCE; RAINBOW-TROUT; FISH-MEAL; EPIDERMAL MUCUS	MORALES, AE (CORRESPONDING AUTHOR), UNIV GRANADA, FAC SCI, DEPT ZOOL, CAMPUS FUENTENUEVA, GRANADA 18071, SPAIN.; HIDALGO, M. CARMEN; MORALES, AMALIA E.; PULA, HECTOR J.; CARDENETE, GABRIEL, UNIV GRANADA, FAC SCI, DEPT ZOOL, CAMPUS FUENTENUEVA, GRANADA 18071, SPAIN.; TOMAS-ALMENAR, CRISTINA; MELENCHON, FEDERICO, AGROTECHNOL INST CASTILLA \& LEON, RES AQUACULTURE CTR, CTRA AREVALO S-N, SEGOVIA 4019…	AQUACULTURE	SEARCHING ALTERNATIVE PROTEIN SOURCES IN FISH FEEDS IS ESSENTIAL FOR AQUACULTURE SUSTAINABILITY, AND INSECT-BASED MEALS ARISE AS A PROMISING OPTION. THE OBJECTIVE OF THIS STUDY IS TO ASSESS THE POSSIBLE IMPACT THAT THE INCLUSION OF INSECT MEAL ON THE TENCH (TINCA TINCA) DIET WOULD HAVE ON THE INNATE IMMUNE SYSTEM IN MUCUS AND BLOOD, AS WELL AS ON THE OXIDATIVE METABOLISM IN THE DIGESTIVE TRACT. T…		MORALES, AE (CORRESPONDING AUTHOR), UNIV GRANADA, FAC SCI, DEPT ZOOL, CAMPUS FUENTENUEVA, GRANADA 18071, SPAIN	10.1016/j.aquaculture.2022.738384			0044-8486	AQUACULTURE	ENGLISH	16					ELSEVIER	ISI	OXIDATIVE METABOLISM OF GUT AND INNATE IMMUNE STATUS IN SKIN AND BLOOD OF TENCH<I> (TINCA</I><I> TINCA)</I> FED WITH DIFFERENT INSECT MEALS<I> (HERMETIA</I><I> ILLUCENS</I> AND TENEBRIO MOLITOR)	ARTICLE		558	2022	Period 3	HIDALGO M CARMEN;MORALES AMALIA E;PULA HECTOR J; TOMAS-ALMENAR CRISTINA;SANCHEZ-MUROS M JOSE;MELENCHON; FEDERICO;FABRIKOV DMITRI;CARDENETE GABRIEL	AQUACULTURE	none	UNIV GRANADA;UNIV GRANADA;AGROTECHNOL INST CASTILLA AND LEON;UNIV ALMERIA	UNIV GRANADA		HIDALGO M, 2022, AQUACULTURE	HIDALGO M, 2022, AQUACULTURE	RADARWEG 29, 1043 NX AMSTERDAM, NETHERLANDS	UNIVERSITY OF GRANADA; UNIVERSIDAD DE ALMERIA	738384	AMAENCA@UGR.ES			2025-03-25	2K2WQ	1873-5622			MAY 2022	INIA (INSTITUTO NACIONAL DE INVES-TIGACIO?) - FEDER FUNDS [2015-00021-C03-03]	FUNDING THIS RESEARCH WAS FUNDED BY INIA (INSTITUTO NACIONAL DE INVES-TIGACIO?N Y TECNOLOG?A AGRARIA Y ALIMENTARIA) AND CO-FUNDED BY FEDER FUNDS (REF. RTA 2015-00021-C03-03) .	SEP 15
HOC B;FRANCIS F;CARPENTIER J;MOSTADE L;BLECKER C;PURCARO G;CAPARROS M R	BLACK SOLDIER FLY; FATTY ACID; FEED; GAS CHROMATOGRAPHY; OIL ENRICHMENT; OILSEED CAKE		LABORATORY OF FUNCTIONAL AND EVOLUTIONARY ENTOMOLOGY; GEMBLOUX AGRO-BIOTECH (UNIVERSITÉ DE LIÈGE), PASSAGE DES DÉPORTÉS 2, GEMBLOUX, 5030, BELGIUM; LABORATORY OF FOOD SCIENCE AND FORMULATION; GEMBLOUX AGRO-BIOTECH (UNIVERSITÉ DE LIÈGE), PASSAGE DES DÉPORTÉS 2, GEMBLOUX, 5030, BELGIUM; LABORATORY OF AGRO-BIO SYSTEMS CHEMISTRY, GEMBLOUX AGRO-BIOTECH (UNIVERSITÉ DE LIÈGE), PASSAGE DES DÉPORTÉS 2, GE…	J. SAUDI SOC. AGRIC. SCI.	TO MEET THE GROWING DEMAND FOR FISH IN HUMAN NUTRITION, AQUACULTURE IS DEVELOPING INCREASINGLY FROM MARINE FISHERY PRODUCTS (I.E. FISH MEAL AND FISH OIL). NEW ENVIRONMENTALLY SUSTAINABLE PROTEIN AND LIPID RESOURCES ARE RECOMMENDED FOR THIS SECTOR AND INSECTS, PARTICULARLY BLACK SOLDIER FLY (BSF), HERMETIA ILLUCENS (L. 1758), ARE CONSIDERED AS PROMISING CANDIDATES FOR FISH FEED PRODUCTION. BSF LAR…		B. HOC; GEMBLOUX AGRO-BIOTECH (UNIVERSITÉ DE LIÈGE), ENTOMOLOGIE FONCTIONNELLE ET ÉVOLUTIVE, GEMBLOUX, 2 PASSAGE DES DÉPORTÉS À 5030, BELGIUM; EMAIL: BERTRAND.HOC@DOCT.ULIEGE.BE	10.1016/j.jssas.2021.01.001			1658077X	JOURNAL OF THE SAUDI SOCIETY OF AGRICULTURAL SCIENCES	ENGLISH	11	3	155 – 163		FINAL	KING SAUD UNIVERSITY	ISI	Ω3-ENRICHMENT OF HERMETIA ILLUCENS (L. 1758) PREPUPAE FROM OILSEED BYPRODUCTS	ARTICLE	https://www.scopus.com/inward/record.uri?eid=2-s2.0-85099914705&doi=10.1016%2fj.jssas.2021.01.001&partnerID=40&md5=d0d100ad9e390112a099d24d0e32e932	20	2021	Period 3	HOC BERTRAND;FRANCIS FRÉDÉRIC;CARPENTIER JOACHIM;MOSTADE LUCIEN;BLECKER CHRISTOPHE;PURCARO GIORGIA;CAPARROS MEGIDO RUDY	J SAUDI SOC AGRIC SCI	none	LABORATORY OF FUNCTIONAL AND EVOLUTIONARY ENTOMOLOGY;GEMBLOUX AGRO-BIOTECH (UNIVERSITÉ DE LIÈGE);LABORATORY OF FOOD SCIENCE AND FORMULATION;GEMBLOUX AGRO-BIOTECH (UNIVERSITÉ DE LIÈGE);GEMBLOUX AGRO-BIOTECH (UNIVERSITÉ DE LIÈGE)	NOTREPORTED;GEMBLOUX AGRO-BIOTECH (UNIVERSITÉ DE LIÈGE);NOTREPORTED		HOC B, 2021, J SAUDI SOC AGRIC SCI	HOC B, 2021, J SAUDI SOC AGRIC SCI
HOC B;TOMSON T;MALUMBA P;BLECKER ;CHRISTOPHE C;JIJAKLI M;PURCARO G;FRANCIS ;FREDERIC F;MEGIDO R	INSECT PRODUCTION; RECIRCULATING AQUACULTURE SYSTEM; SUSTAINABLE MODEL; FISH MEAL SUBSTITUTION; AQUAFEED; FATTY ACIDS	SALMON SALMO-SALAR; FISH-OIL REPLACEMENT; GROWTH-PERFORMANCE; CARDIOVASCULAR-DISEASE; EICOSAPENTAENOIC ACID; TENEBRIO-MOLITOR; LIPID; DEPOSITION; DIETARY-PROTEIN; VEGETABLE-OILS; COCONUT OIL	MEGIDO, RC (CORRESPONDING AUTHOR), GEMBLOUX AGROBIO TECH UNIV LIEGE, FUNCT \& EVOLUTIONARY ENTOMOL, PASSAGE DEPORTES 2, B-5030 GEMBLOUX, BELGIUM.; HOC, BERTRAND; FRANCIS, FREDERIC; MEGIDO, RUDY CAPARROS, GEMBLOUX AGROBIO TECH UNIV LIEGE, FUNCT \& EVOLUTIONARY ENTOMOL, PASSAGE DEPORTES 2, B-5030 GEMBLOUX, BELGIUM.; TOMSON, THOMAS; JIJAKLI, M. HAISSAM, GEMBLOUX AGROBIO TECH UNIV LIEGE, INTEGRATED \…	SCI. TOTAL ENVIRON.	THE AQUACULTURE SECTOR IS EXPANDING RAPIDLY AND NEEDS AN INCREASING SUPPLY OF FISHERY PRODUCTS. TO ENSURE AN ECOLOG-ICAL TRANSITION OF THIS SECTOR, ALTERNATIVE FEED INGREDIENTS ARE REQUIRED FOR FISH NUTRITION. POTENTIAL ALTERNATIVES INCLUDE INSECTS, PARTICULARLY THE BLACK SOLDIER FLY (BSF, HERMETIA ILLUCENS L. 1758), WHICH IS BEING INCREASINGLY TARGETED FOR THEIR NUTRITIONAL QUALITIES AND THEIR S…		MEGIDO, RC (CORRESPONDING AUTHOR), GEMBLOUX AGROBIO TECH UNIV LIEGE, FUNCT \& EVOLUTIONARY ENTOMOL, PASSAGE DEPORTES 2, B-5030 GEMBLOUX, BELGIUM	10.1016/j.scitotenv.2021.148647			0048-9697	SCIENCE OF THE TOTAL ENVIRONMENT	ENGLISH	16					ELSEVIER	ISI	PRODUCTION OF RAINBOW TROUT<I> (ONCORHYNCHUS</I><I> MYKISS)</I> USING BLACK SOLDIER FLY<I> (HERMETIA</I><I> ILLUCENS)</I> PREPUPAE-BASED FORMULATIONS WITH DIFFERENTIATED FATTY ACID PROFILES	ARTICLE		794	2021	Period 3	HOC BERTRAND;TOMSON THOMAS;MALUMBA PAUL;BLECKER; CHRISTOPHE;JIJAKLI M HAISSAM;PURCARO GIORGIA;FRANCIS; FREDERIC;MEGIDO RUDY CAPARROS	SCI TOTAL ENVIRON	none	GEMBLOUX AGROBIO TECH UNIV LIEGE;GEMBLOUX AGROBIO TECH UNIV LIEGE;GEMBLOUX AGROBIO TECH UNIV LIEGE;GEMBLOUX AGROBIO TECH UNIV LIEGE;GEMBLOUX AGROBIO TECH UNIV LIEGE	GEMBLOUX AGROBIO TECH UNIV LIEGE		HOC B, 2021, SCI TOTAL ENVIRON	HOC B, 2021, SCI TOTAL ENVIRON	RADARWEG 29, 1043 NX AMSTERDAM, NETHERLANDS		148647	BERTRAND.HOC@DOCT.ULIEGE.BE R.CAPARROS@ULIEGE.BE			2025-03-25	UK0OM	1879-1026			JUL 2021	WALLOON REGION (SERVICE PUBLIC DE WALLONIE; DGO6; INSECT) [1610532]	THIS WORK WAS SUPPORTED BY THEWALLOON REGION (SERVICE PUBLIC DE WALLONIE; DGO6; 1610532; INSECT). THE FUNDER HAD NO ROLE IN STUDY DESIGN, DATA COLLECTION AND ANALYSIS, DECISION TO PUBLISH, OR PREPARATION OF THE MANUSCRIPT	NOV 10
HOMSKA N;KOWALSKA J;BOGUCKA J;ZIOLKOWSKA ;EWA E;RAWSKI M;KIERONCZYK B;MAZURKIEWICZ J	FISH NUTRITION; RHEOPHILIC CYPRINID FISH; INSECT MEALS; NUTRIPHYSIOLOGY; FEED UTILIZATION	CARP CYPRINUS-CARPIO; COMMON CARP; RAINBOW-TROUT; ENERGY-SOURCES; NILE; TILAPIA; CARBOHYDRATE; NUTRITION; PROTEINS; INSECTS; AVAILABILITY	HOMSKA, N (CORRESPONDING AUTHOR), POZNAN UNIV LIFE SCI, FAC VET MED \& ANIM SCI, DEPT ZOOL, LAB INLAND FISHERIES \& AQUACULTURE, WOJSKA POLSKIEGO 71C, PL-60625 POZNAN, POLAND.; HOMSKA, N (CORRESPONDING AUTHOR), POZNAN UNIV LIFE SCI, EXPT STN FEED PROD TECHNOL \& AQUACULTURE, MUCHOCIN 20, PL-64400 MIEDZYCHOD, POLAND.; HOMSKA, NATALIA; KOWALSKA, JOANNA; RAWSKI, MATEUSZ; MAZURKIEWICZ, JAN, POZNAN UN…	ANIMALS	SIMPLE SUMMARY THE SUCCESS OF WILD FISH CONSERVATION STRONGLY DEPENDS ON THE DEVELOPMENT OF EFFECTIVE METHODS FOR RESTOCKING MATERIAL REARING. AN ESSENTIAL ELEMENT IN THIS PROCESS IS THE NUTRITION OF JUVENILE STAGES OF FISH IN CONTROLLED CONDITIONS, REQUIRING THE OPTIMIZATION OF DIET COMPOSITION TO MEET SPECIFIC NUTRITIONAL AND BEHAVIORAL REQUIREMENTS. THIS STUDY AIMED TO EVALUATE THE POSSIBILITY…		HOMSKA, N (CORRESPONDING AUTHOR), POZNAN UNIV LIFE SCI, FAC VET MED \& ANIM SCI, DEPT ZOOL, LAB INLAND FISHERIES \& AQUACULTURE, WOJSKA POLSKIEGO 71C, PL-60625 POZNAN, POLAND	10.3390/ani12101227			2076-2615	ANIMALS	ENGLISH	11	10				MDPI	ISI	DIETARY FISH MEAL REPLACEMENT WITH <I>HERMETIA ILLUCENS</I> AND <I>TENEBRIO MOLITOR</I> LARVAL MEALS IMPROVES THE GROWTH PERFORMANCE AND NUTRIPHYSIOLOGICAL STATUS OF IDE (<I>LEUCISCUS IDUS</I>) JUVENILES	ARTICLE		12	2022	Period 3	HOMSKA NATALIA;KOWALSKA JOANNA;BOGUCKA JOANNA;ZIOLKOWSKA; EWA;RAWSKI MATEUSZ;KIERONCZYK BARTOSZ;MAZURKIEWICZ JAN	ANIMALS	none	POZNAN UNIV LIFE SCI;POZNAN UNIV LIFE SCI;POZNAN UNIV LIFE SCI;POZNAN UNIV LIFE SCI;BYDGOSZCZ UNIV TECHNOL;POZNAN UNIV LIFE SCI	POZNAN UNIV LIFE SCI		HOMSKA N, 2022, ANIMALS	HOMSKA N, 2022, ANIMALS	MDPI AG, GROSSPETERANLAGE 5, CH-4052 BASEL, SWITZERLAND	POZNAN UNIVERSITY OF LIFE SCIENCES; POZNAN UNIVERSITY OF LIFE SCIENCES; POZNAN UNIVERSITY OF LIFE SCIENCES	1227	NATALIA.HOMSKA@UP.POZNAN.PL JOANNA.KOWALSKA@UP.POZNAN.PL BOGUCKA@PBS.EDU.PL E.ZIOLKOWSKA@PBS.EDU.PL MATEUSZ.RAWSKI@UP.POZNAN.PL BARTOSZ.KIERONCZYK@UP.POZNAN.PL JAN.MAZURKIEWICZ@UP.POZNAN.PL			2025-03-25	1P1GJ					PROJECT ENTITLED ``INNOVATIVE FEED COMPONENTS IN THE NUTRITION OF RHEOPHILIC FISH-OPTIMIZING AND INCREASING THE EFFICIENCY OF REARING JUVENILE STAGES'' [00001-6521.1-OR1500001/17/19, 508/2014]	THIS RESEARCH WAS FUNDED BY THE PROJECT ENTITLED ``INNOVATIVE FEED COMPONENTS IN THE NUTRITION OF RHEOPHILIC FISH-OPTIMIZING AND INCREASING THE EFFICIENCY OF REARING JUVENILE STAGES'' NO. 00001-6521.1-OR1500001/17/19, TASK 2.1 ``INNOVATIONS'' ACCORDING TO EU REGULATIONNO. 508/2014, PRIORITY 2-''SUPPORTING ENVIRONMENTALLY SUSTAINABLE, RESOURCE-EFFICIENT, INNOVATIVE, COMPETITIVE AND KNOWLEDGE-BASED…	MAY
HONCHAROVA O	BIOCHEMICAL COMPOSITION OF THE BLOOD; ENDOMYSIUM; GROWTH OF MUSCLE; FIBERS; SPIRULINA; VERMICULTURE; HERMETIA ILLUCENS	WELFARE; FISH; AQUACULTURE; PARAMETERS; INCLUSION; DENSITY; PROTEIN; WATER	HONCHAROVA, O (CORRESPONDING AUTHOR), KHERSON STATE AGR \& ECON UNIV, STRITENSKAYA ST 23, UA-73006 KHERSON, UKRAINE.; HONCHAROVA, O., KHERSON STATE AGR \& ECON UNIV, STRITENSKAYA ST 23, UA-73006 KHERSON, UKRAINE.	REGUL. MECH. BIOSYST.	IN AQUACULTURE, THE PERIOD OF ACTIVE DEVELOPMENT OF AQUATIC ORGANISMS IS CONSIDERED ONE OF THE MOST IMPORTANT FOR THE FORMATION OF POTENTIAL IN THE FUTURE. THE ISSUE OF USING NATURAL COMPONENTS WHEN GROWING AQUATIC ORGANISMS AND FEEDING YOUNG FISH IS GIVEN SPECIAL ATTENTION. THIS RESEARCH INVESTIGATED SPIRULINA (25\%) + VERMICULTURE (50\%) + HERMETIA ILLUCENS (25\%) AS AN ADDITIONAL SOURCE OF FUN…		HONCHAROVA, O (CORRESPONDING AUTHOR), KHERSON STATE AGR \& ECON UNIV, STRITENSKAYA ST 23, UA-73006 KHERSON, UKRAINE	10.15421/022436			2519-8521	REGULATORY MECHANISMS IN BIOSYSTEMS	ENGLISH	0	2	245-252			OLES HONCHAR DNIPROPETROVSK NATL UNIV	ISI	METHOD FOR OBTAINING ECOLOGICAL PRODUCTS FROM RAINBOW TROUT ONCORHYNCHUS MYKISS FARMING	ARTICLE		15	2024	Period 3	HONCHAROVA O	REGUL MECH BIOSYST	none	KHERSON STATE AGR AND ECON UNIV;KHERSON STATE AGR AND ECON UNIV	KHERSON STATE AGR AND ECON UNIV		HONCHAROVA O, 2024, REGUL MECH BIOSYST	HONCHAROVA O, 2024, REGUL MECH BIOSYST	PR-KT GAGARINA, 42, DNIPROPETROVSK, 49010, UKRAINE	MINISTRY OF EDUCATION \& SCIENCE OF UKRAINE; KHERSON STATE AGRARIAN \& ECONOMIC UNIVERSITY		ANELSATORI@GMAIL.COM			2025-03-25	C0H8H	2520-2588
HOSSAIN M;FAWOLE F;LABH S;SMALL B;OVERTURF K;KUMAR V	INSECT MEAL; SOY BASED DIET; POLYUNSATURATED FATTY ACIDS; LOW FISHMEAL; RAINBOW TROUT	FLY HERMETIA-ILLUCENS; SALMON SALMO-SALAR; JUVENILE JAPANESE FLOUNDER; HEPATIC LIPID-METABOLISM; FATTY-ACID-COMPOSITION; TENEBRIO-MOLITOR MEAL; FISH-OIL REPLACEMENT; PRE-PUPAE MEAL; ATLANTIC SALMON; GROWTH-PERFORMANCE	KUMAR, V (CORRESPONDING AUTHOR), UNIV IDAHO, INST AQUACULTURE RES, DEPT ANIM VET \& FOOD SCI, MOSCOW, ID 83843 USA.; HOSSAIN, MD. SAKHAWAT; SMALL, BRIAN C.; KUMAR, VIKAS, UNIV IDAHO, INST AQUACULTURE RES, HAGERMAN FISH CULTURE EXPT STN, HAGERMAN, ID USA.; FAWOLE, FEMI J.; LABH, SHYAM NARAYAN; KUMAR, VIKAS, UNIV IDAHO, INST AQUACULTURE RES, DEPT ANIM VET \& FOOD SCI, MOSCOW, ID 83843 USA.; FAWOLE,…	AQUACULTURE	THE ADDITIVE EFFECTS OF INSECT MEAL SUPPLEMENTATION TO DIETS CONTAINING A HIGH SOY PROTEIN INCLUSION WERE EVALUATED FOR GROWTH PERFORMANCE, ANTIOXIDANT POTENTIAL AND FILLET NUTRITIONAL QUALITY OF JUVENILE RAINBOW TROUT (ONCORHYNCHUS MYKISS). A BASAL DIET (SOY) WITH A HIGH-LEVEL SOY PROTEIN (21\% SOYBEAN MEAL, SBM PLUS 4-5.5\% SOY PROTEIN CONCENTRATE, SPC) WAS COMPARED TO SIMILARLY FORMULATED SOY-…		KUMAR, V (CORRESPONDING AUTHOR), UNIV IDAHO, INST AQUACULTURE RES, DEPT ANIM VET \& FOOD SCI, MOSCOW, ID 83843 USA	10.1016/j.aquaculture.2021.737096			0044-8486	AQUACULTURE	ENGLISH	21					ELSEVIER	ISI	INSECT MEAL INCLUSION AS A NOVEL FEED INGREDIENT IN SOY-BASED DIETS IMPROVES PERFORMANCE OF RAINBOW TROUT (<I>ONCORHYNCHUS MYKISS</I>)	ARTICLE		544	2021	Period 3	HOSSAIN MD SAKHAWAT;FAWOLE FEMI J;LABH SHYAM NARAYAN; SMALL BRIAN C;OVERTURF KEN;KUMAR VIKAS	AQUACULTURE	none	UNIV IDAHO;UNIV IDAHO;LABH;UNIV IDAHO;UNIV ILORIN;SYLHET AGR UNIV	UNIV IDAHO		HOSSAIN M, 2021, AQUACULTURE	HOSSAIN M, 2021, AQUACULTURE	RADARWEG 29, 1043 NX AMSTERDAM, NETHERLANDS	UNIVERSITY OF IDAHO; UNIVERSITY OF IDAHO; UNIVERSITY OF ILORIN; SYLHET AGRICULTURAL UNIVERSITY; UNITED STATES DEPARTMENT OF AGRICULTURE (USDA)	737096	VIKASKUMAR@UIDAHO.EDU			2025-03-25	US9KB	1873-5622			JUL 2021	J. WILLIAM FULBRIGHT SCHOLARSHIP PROGRAM; UNITED STATES DEPARTMENT OF AGRICULTURE AGRICULTURAL RESEARCH SERVICE [437676, 436723]	THE SECOND (F. J. F.) AND THIRD (S. N. L.) AUTHORS GRATEFULLY THANKS THE J. WILLIAM FULBRIGHT SCHOLARSHIP PROGRAM FOR FINANCIAL SUPPORT AS A VISITING SCHOLAR AT AQUACULTURE RESEARCH INSTITUTE, UNIVERSITY OF IDAHO, USA AND THE UNITED STATES DEPARTMENT OF AGRICULTURE AGRICULTURAL RESEARCH SERVICE FOR PARTIALLY FUNDING THE RESEARCH (ACCESSION NUMBERS: 437676 \& 436723).	NOV 15
HU J;WANG G;HUANG Y;SUN Y;HE F;ZHAO H;LI N	FISHMEAL; BLACK SOLDIER FLY LARVAE MEAL; PELTEOBAGRUS FULVIDRACO; GROWTH; APPARENT DIGESTIBILITY; PLASMA PARAMETERS	TOTAL REPLACEMENT; GROWTH	HUANG, YH (CORRESPONDING AUTHOR), GUANGDONG ACAD AGR SCI, INST ANIM SCI, GUANGZHOU 510640, GUANGDONG, PEOPLES R CHINA.; HUANG, YH (CORRESPONDING AUTHOR), GUANGDONG ACAD AGR SCI, STATE KEY LAB LIVESTOCK \& POULTRY BREEDING, GUANGZHOU 510640, GUANGDONG, PEOPLES R CHINA.; HU, JUNRU; WANG, GUOXIA; HUANG, YANHUA; SUN, YUPING; ZHAO, HONGXIA, GUANGDONG ACAD AGR SCI, INST ANIM SCI, GUANGZHOU 510640, GUAN…	ISR. J. AQUAC.-BAMIDGEH	AN 8-WEEK FEEDING TRIAL WAS CONDUCTED TO EVALUATE EFFECTS OF REPLACING FISH MEAL (FM) WITH BLACK SOLDIER FLY LARVAE MEAL (BSF) ON GROWTH PERFORMANCE, FEED UTILIZATION, AND PLASMA PARAMETERS, FOR JUVENILE YELLOW CATFISH, PELTEOBAGRUS FULVIDRACO. SIX ISONITROGENOUS AND ISOLIPIDIC DIETS WERE PREPARED SUBSTITUTING THE FM PROTEIN WITH BSF PROTEIN IN THE FOLLOWING AMOUNTS: 0 (CONTROL GROUP), 10\% (BSF1…		HUANG, YH (CORRESPONDING AUTHOR), GUANGDONG ACAD AGR SCI, INST ANIM SCI, GUANGZHOU 510640, GUANGDONG, PEOPLES R CHINA				0792-156X	ISRAELI JOURNAL OF AQUACULTURE-BAMIDGEH	ENGLISH	27					ISRAELI JOURNAL OF AQUACULTURE-BAMIDGEH	ISI	EFFECTS OF SUBSTITUTION OF FISH MEAL WITH BLACK SOLDIER FLY (<I>HERMETIA ILLUCENS</I>) LARVAE MEAL, IN YELLOW CATFISH (<I>PELTEOBAGRUS FULVIDRACO</I>) DIETS	ARTICLE		69	2017	Period 2	HU JUNRU;WANG GUOXIA;HUANG YANHUA;SUN YUPING;HE FEI;ZHAO HONGXIA;LI NANA	ISR J AQUAC-BAMIDGEH	none	INST ANIM SCI;GUANGDONG ACAD AGR SCI;INST ANIM SCI;GUANGDONG ACAD AGR SCI;GUANGZHOU FISHTECH CO LTD	INST ANIM SCI		HU J, 2017, ISR J AQUAC-BAMIDGEH	HU J, 2017, ISR J AQUAC-BAMIDGEH	KIBBUTZ EIN HAMIFRATZ, D N, ASHRAT, 25210, ISRAEL	GUANGDONG ACADEMY OF AGRICULTURAL SCIENCES; GUANGDONG ACADEMY OF AGRICULTURAL SCIENCES	1382	HUANGYH111@126.COM			2025-03-25	EW1TY					SCIENCE AND TECHNOLOGY PLANNING PROJECT OF GUANGDONG [2014A020208068, 2015A040404033]; MARINE FISHERY SCIENCE AND INDUSTRIAL DEVELOPMENT PROJECT OF GUANGDONG [A201501C06]; SCIENCE AND TECHNOLOGY PLANNING PROJECT OF TIANHE REGION [201408YG013]	THIS RESEARCH WAS SUPPORTED BY THE SCIENCE AND TECHNOLOGY PLANNING PROJECT OF GUANGDONG NO. 2014A020208068; 2015A040404033), MARINE FISHERY SCIENCE AND INDUSTRIAL DEVELOPMENT PROJECT OF GUANGDONG NO. A201501C06, SCIENCE AND TECHNOLOGY PLANNING PROJECT OF TIANHE REGION NO. 201408YG013.
HU X;ZHANG H;PANG Y;CANG S;WU ;GAOPENG G;FAN B;LIU W;TAN H;LUO ;GUOZHI G	SHRIMP CARCASSES; BLACK SOLDIER FLY; RECYCLE; BIOCONVERSION; SUSTAINABILITY	AMINO-ACID RATIO; FOOD WASTE; DIPTERA; BIOCONVERSION; METABOLISM; EFFICIENCY; CONVERSION; RESOURCES; SEAWEED; GROWTH	LUO, GZ (CORRESPONDING AUTHOR), SHANGHAI OCEAN UNIV, COLL FISHERIES \& LIFE SCI, SHANGHAI 201306, PEOPLES R CHINA.; HU, XIN; ZHANG, HAIXIN; CANG, SHENGNAN; WU, GAOPENG; FAN, BAOJIE; LIU, WENCHANG; TAN, HONGXIN; LUO, GUOZHI, SHANGHAI OCEAN UNIV, SHANGHAI ENGN RES CTR AQUACULTURE, SHANGHAI 201306, PEOPLES R CHINA.; PANG, YUN, INNOVAT RECIRCULATING AQUACULTURE SYST NANJING CO, NANJING 210019, JIANGS…	SCI. TOTAL ENVIRON.	OVER 944 THOUSAND TONNES OF SHRIMP CARCASSES ARE PRODUCED WORLDWIDE DURING THE SHRIMP PRODUCTION CYCLE, AND BLACK SOLDIER FLY LARVAE (BSFL) ARE A POTENTIAL SOLUTION FOR THIS SHRIMP CARCASS ACCUMULATION. IN THIS STUDY, WE EVALUATED THE PERFORMANCE OF BSFL FEEDING ON SHRIMP CARCASSES. SIX COMBINATIONS OF WHEAT BRAN AND SHRIMP CARCASS POWDER (WITH REPLACEMENT INCREMENTS OF 20 \%) AND ONE WHOLE SHRIM…		LUO, GZ (CORRESPONDING AUTHOR), SHANGHAI OCEAN UNIV, COLL FISHERIES \& LIFE SCI, SHANGHAI 201306, PEOPLES R CHINA	10.1016/j.scitotenv.2024.172491			0048-9697	SCIENCE OF THE TOTAL ENVIRONMENT	ENGLISH	1					ELSEVIER	ISI	PERFORMANCE OF FEEDING BLACK SOLDIER FLY (<I>HERMETIA</I> ILLUCENS) LARVAE ON SHRIMP CARCASSES: A GREEN TECHNOLOGY FOR AQUACULTURE WASTE MANAGEMENT AND CIRCULAR ECONOMY	ARTICLE		928	2024	Period 3	HU XIN;ZHANG HAIXIN;PANG YUN;CANG SHENGNAN;WU; GAOPENG;FAN BAOJIE;LIU WENCHANG;TAN HONGXIN;LUO; GUOZHI	SCI TOTAL ENVIRON	none	SHANGHAI OCEAN UNIV;SHANGHAI OCEAN UNIV;SHANGHAI COLLABORAT INNOVAT CTR CULTIVATING ELITE;SHANGHAI OCEAN UNIV;SHANGHAI OCEAN UNIV	SHANGHAI OCEAN UNIV		HU X, 2024, SCI TOTAL ENVIRON	HU X, 2024, SCI TOTAL ENVIRON	RADARWEG 29, 1043 NX AMSTERDAM, NETHERLANDS	SHANGHAI OCEAN UNIVERSITY; SHANGHAI OCEAN UNIVERSITY; MINISTRY OF AGRICULTURE \& RURAL AFFAIRS; SHANGHAI OCEAN UNIVERSITY	172491	GZHLUO@SHOU.EDU.CN			2025-03-25	SA0X1	1879-1026			APR 2024	SHANGHAI SCIENCE AND TECHNOLOGY COMMISSION [23010502300]	THIS PROJECT WAS SUPPORTED BY SHANGHAI SCIENCE AND TECHNOLOGY COMMISSION (PROJECT NUMBER: 23010502300) .	JUN 10
HU Y;HUANG Y;TANG T;ZHONG L;CHU W;DAI Z;CHEN K;HU Y	HERMETIA ILLUCENS; FISH MEAL; MONOPTERUS ALBUS; LIPID METABOLISM; GUT; MICROBIAL COMMUNITY	LIPID DEPOSITION; BODY-COMPOSITION; JUVENILE JIAN; PERFORMANCE; METABOLISM; PROTEIN; OIL; MICROBIOTA; EFFICIENCY; SUBSTITUTE	HU, Y (CORRESPONDING AUTHOR), HUNAN AGR UNIV, HUNAN ENGN TECHNOL RES CTR FEATURED AQUAT RESOURC, CHANGSHA 410128, PEOPLES R CHINA.; HU, YAJUN; TANG, TAO; ZHONG, LEI; DAI, ZHENYAN; CHEN, KAIJIAN; HU, YI, HUNAN AGR UNIV, HUNAN ENGN TECHNOL RES CTR FEATURED AQUAT RESOURC, CHANGSHA 410128, PEOPLES R CHINA.; HUANG, YANHUA, ZHONGKAI UNIV AGR \& ENGN, INNOVAT INST ANIM HLTH BREEDING, GUANGZHOU 510225, P…	AQUACULT. REP.	A TEN-WEEK FEEDING TRIAL ON MONOPTERUS ALBUS (INITIAL WEIGHT 24.02 +/ - 0.02 G) WAS CONDUCTED TO EVALUATE EFFECTS OF FOUR ISONITROGENOUS AND ISOENERGETIC DIETS IN WHICH DIFFERENT PROPORTIONS OF FISH MEAL (0, 2.5 \%, 5\% AND 7.5 \%) WERE SUBSTITUTED WITH HERMETIA ILLUCENS (HI) LARVAE MEAL, CORRESPONDING TO DIETARY INCLUSION LEVELS OF 0 (FM), 5.26 (HI5.26), 10.52 \% MHO 52) AND 15.78 \% (HI15.78). …		HU, Y (CORRESPONDING AUTHOR), HUNAN AGR UNIV, HUNAN ENGN TECHNOL RES CTR FEATURED AQUAT RESOURC, CHANGSHA 410128, PEOPLES R CHINA	10.1016/j.aqrep.2020.100345			2352-5134	AQUACULTURE REPORTS	ENGLISH	59					ELSEVIER	ISI	EFFECT OF PARTIAL BLACK SOLDIER FLY (HERMETIA ILLUCENS L.) LARVAE MEAL REPLACEMENT OF FISH MEAL IN PRACTICAL DIETS ON THE GROWTH, DIGESTIVE ENZYME AND RELATED GENE EXPRESSION FOR RICE FIELD EEL (MONOPTERUS ALBUS)	ARTICLE		17	2020	Period 3	HU YAJUN;HUANG YANHUA;TANG TAO;ZHONG LEI;CHU WUYING;DAI ZHENYAN;CHEN KAIJIAN;HU YI	AQUACULT REP	none	HUNAN AGR UNIV;HUNAN AGR UNIV;ZHONGKAI UNIV AGR AND ENGN;CHANGSHA UNIV	HUNAN AGR UNIV		HU Y, 2020, AQUACULT REP	HU Y, 2020, AQUACULT REP	RADARWEG 29, 1043 NX AMSTERDAM, NETHERLANDS	HUNAN AGRICULTURAL UNIVERSITY; ZHONGKAI UNIVERSITY OF AGRICULTURE \& ENGINEERING; CHANGSHA UNIVERSITY	100345	HUYI740322@163.COM			2025-03-25	ME4HW					NATIONAL NATURAL SCIENCE FOUNDATION OF CHINA [31572626]	THIS WORK WAS FINANCIALLY SUPPORTED BY THE NATIONAL NATURAL SCIENCE FOUNDATION OF CHINA (31572626).	JUL
HUA K	FISH MEAL; INSECT MEAL; META-ANALYSIS; BLACK SOLIDER FLY; YELLOW; MEALWORM	TENEBRIO-MOLITOR MEAL; FLY HERMETIA-ILLUCENS; ANTIOXIDANT; ENZYME-ACTIVITIES; EUROPEAN SEA-BASS; PRE-PUPAE MEAL; LARVAE MEAL; DIETARY INCLUSION; RAINBOW-TROUT; ONCORHYNCHUS-MYKISS; DISEASE; RESISTANCE	HUA, K (CORRESPONDING AUTHOR), JAMES COOK UNIV SINGAPORE, TROP FUTURES INST, 149 SIMS DR, SINGAPORE 387380, SINGAPORE.; HUA, KATHELINE, JAMES COOK UNIV SINGAPORE, TROP FUTURES INST, 149 SIMS DR, SINGAPORE 387380, SINGAPORE.; HUA, KATHELINE, JAMES COOK UNIV, CTR SUSTAINABLE TROP FISHERIES \& AQUACULTURE, 1 JAMES COOK DR, TOWNSVILLE, QLD 4811, AUSTRALIA.	AQUACULTURE	RECOGNIZING THE IMPORTANCE OF REDUCING FISH MEALS IN FISH FEEDS TO ENSURE THE ECONOMIC AND ENVIRONMENTAL SUSTAINABILITY OF AQUACULTURE OPERATIONS, THERE HAVE BEEN GROWING INTERESTS IN USING INSECT MEALS AS A PROTEIN SOURCE IN AQUACULTURE FEEDS. INCREASING NUMBER OF STUDIES HAVE BEEN CONDUCTED TO TEST THE EFFECTS OF INSECT MEALS AS SUBSTITUTES OF FISH MEALS IN FEEDS OF VARIOUS FISH SPECIES WITH VA…		HUA, K (CORRESPONDING AUTHOR), JAMES COOK UNIV SINGAPORE, TROP FUTURES INST, 149 SIMS DR, SINGAPORE 387380, SINGAPORE	10.1016/j.aquaculture.2020.735732			0044-8486	AQUACULTURE	ENGLISH	101					ELSEVIER	ISI	A META-ANALYSIS OF THE EFFECTS OF REPLACING FISH MEALS WITH INSECT MEALS ON GROWTH PERFORMANCE OF FISH	ARTICLE		530	2021	Period 3	HUA KATHELINE	AQUACULTURE	none	JAMES COOK UNIV SINGAPORE;JAMES COOK UNIV SINGAPORE;JAMES COOK UNIV	JAMES COOK UNIV SINGAPORE		HUA K, 2021, AQUACULTURE	HUA K, 2021, AQUACULTURE	RADARWEG 29, 1043 NX AMSTERDAM, NETHERLANDS	JAMES COOK UNIVERSITY; JAMES COOK UNIVERSITY	735732	KATHELINE.HUA@JCU.EDU.AU			2025-03-25	OG9BI	1873-5622	Y	N				JAN 15
HUNG Q T H;TRAM T N T;PROKESOVA M;MATOUSEK J;TOMCALA A;HIEN V D H;KILJUNEN M;STEJSKAL V	DIGESTIBILITY; NUTRITIONAL COMPOSITION; PERCID FISH; PROPORTIONAL; CONTRIBUTION; STABLE ISOTOPE	SHRIMP LITOPENAEUS-VANNAMEI; BLACK SOLDIER FLY; FISH-MEAL; EURASIAN; PERCH; RELATIVE CONTRIBUTION; GROWTH-PERFORMANCE; SOY PROTEIN; DIGESTIBILITY; REPLACEMENT; DIET	TRAN, HQ (CORRESPONDING AUTHOR), UNIV SOUTH BOHEMIA CESKE BUDEJOVICE, FAC FISHERIES \& PROTECT WATERS, SOUTH BOHEMIAN RES CTR AQUACULTURE \& BIODIVERS HY, INST AQUACULTURE \& PROTECT WATERS, NA SADKACH 1780, CESKE BUDEJOVICE 37005, CZECH REPUBLIC.; HUNG QUANG TRAN; TRAM THI NGUYEN; PROKESOVA, MARKETA DVORAKOVA; MATOUSEK, JAN; TOMCALA, ALES; STEJSKAL, VLASTIMIL, UNIV SOUTH BOHEMIA CESKE BUDEJOVICE…	AQUACULTURE	THE PRESENT STUDY EVALUATED NUTRITIONAL COMPOSITION, STABLE ISOTOPIC SIGNATURE, APPARENT DIGESTIBILITY COEFFICIENT (ADCS), AND RELATIVE CONTRIBUTION OF SEVEN INSECT MEALS, NAMELY BLACK SOLDIER FLY (HERMETIA ILLUCENS) (BSF), COMMON HOUSEFLY (MUSCA DOMESTICA) (CHF), YELLOW MEALWORM (TENEBRIO MOLITOR) (YMW), LESSER MEALWORM (ALPHITOBIUS DIAPERINUS) (LMW), HOUSE CRICKET (ACHETA DOMESTICUS) (HC), BAND…		TRAN, HQ (CORRESPONDING AUTHOR), UNIV SOUTH BOHEMIA CESKE BUDEJOVICE, FAC FISHERIES \& PROTECT WATERS, SOUTH BOHEMIAN RES CTR AQUACULTURE \& BIODIVERS HY, INST AQUACULTURE \& PROTECT WATERS, NA SADKACH 1780, CESKE BUDEJOVICE 37005, CZECH REPUBLIC	10.1016/j.aquaculture.2022.738912			0044-8486	AQUACULTURE	ENGLISH	8	2				ELSEVIER	ISI	INSIGHT INTO BIOAVAILABILITY OF VARIOUS INSECT MEALS FOR EUROPEAN PERCH<I> (PERCA</I><I> FLUVIATILIS):</I> A NUTRITIONAL AND STABLE ISOTOPIC EVALUATION	ARTICLE		563	2023	Period 3	HUNG QUANG TRAN;TRAM THI NGUYEN;PROKESOVA MARKETA DVORAKOVA; MATOUSEK JAN;TOMCALA ALES;HIEN VAN DOAN;KILJUNEN MIKKO;STEJSKAL VLASTIMIL	AQUACULTURE	none	UNIV SOUTH BOHEMIA CESKE BUDEJOVICE;UNIV SOUTH BOHEMIA CESKE BUDEJOVICE;CHIANG MAI UNIV;UNIV JYVASKYLA	UNIV SOUTH BOHEMIA CESKE BUDEJOVICE		HUNG Q T H, 2023, AQUACULTURE	HUNG Q T H, 2023, AQUACULTURE	RADARWEG 29, 1043 NX AMSTERDAM, NETHERLANDS	UNIVERSITY OF SOUTH BOHEMIA CESKE BUDEJOVICE; CHIANG MAI UNIVERSITY; UNIVERSITY OF JYVASKYLA	738912	HTRANQUANG@FROV.JCU.CZ			2025-03-25	6E0HM	1873-5622			OCT 2022	MINISTRY OF AGRICULTURE OF THE CZECH REPUBLIC; NAZV PROJECT [QK1810296]	THE PRESENT STUDY IS FINANCIALLY SUPPORTED BY THE MINISTRY OF AGRICULTURE OF THE CZECH REPUBLIC AND NAZV PROJECT [QK1810296] .	JAN 30
HUYBEN D;VIDAKOVIC A;HALLGREN S;LANGELAND M	BACTERIAL DIVERSITY; AQUACULTURE; DISTAL INTESTINE; FISHMEAL; REPLACEMENT; ILLUMINA; INSECT MEAL	FISH-MEAL REPLACEMENT; GROWTH-PERFORMANCE; CHITIN; DIETS; BIODIVERSITY; COMMUNITIES; PREPUPAE; GRADIENT; BACTERIA; PROTEIN	LANGELAND, M (CORRESPONDING AUTHOR), SWEDISH UNIV AGR SCI, DEPT ANIM NUTR \& MANAGEMENT, BOX 7024, S-75007 UPPSALA, SWEDEN.; HUYBEN, DAVID; VIDAKOVIC, ALEKSANDAR; HALLGREN, SOFIA WERNER; LANGELAND, MARKUS, SWEDISH UNIV AGR SCI, DEPT ANIM NUTR \& MANAGEMENT, BOX 7024, S-75007 UPPSALA, SWEDEN.; HUYBEN, DAVID, UNIV STIRLING, INST AQUACULTURE, STIRLING FK9 4LA, SCOTLAND.	AQUACULTURE	BLACK SOLDIER FLY (HERMETIA ILLUCENS) MEAL IS A POTENTIAL ALTERNATIVE TO FISHMEAL AND PLANT PROTEINS IN DIETS FOR FARMED FISH SINCE IT CAN BE PRODUCED ON ORGANIC WASTE SUBSTRATES, REQUIRES LITTLE ENERGY AND WATER INPUTS AND CONTAINS HIGH LEVELS OF ESSENTIAL AMINO ACIDS. RECENT STUDIES HAVE PARTIALLY REPLACED FISHMEAL WITH BLACK SOLDIER FLY MEAL, HOWEVER, RESEARCH ON THEIR IMPACT ON GUT MICROBIOTA…		LANGELAND, M (CORRESPONDING AUTHOR), SWEDISH UNIV AGR SCI, DEPT ANIM NUTR \& MANAGEMENT, BOX 7024, S-75007 UPPSALA, SWEDEN	10.1016/j.aquaculture.2018.10.034			0044-8486	AQUACULTURE	ENGLISH	140		485-491			ELSEVIER	ISI	HIGH-THROUGHPUT SEQUENCING OF GUT MICROBIOTA IN RAINBOW TROUT (<I>ONCORHYNCHUS MYKISS</I>) FED LARVAL AND PRE-PUPAE STAGES OF BLACK SOLDIER FLY (<I>HERMETIA ILLUCENS</I>)	ARTICLE		500	2019	Period 3	HUYBEN DAVID;VIDAKOVIC ALEKSANDAR;HALLGREN SOFIA WERNER; LANGELAND MARKUS	AQUACULTURE	none	SWEDISH UNIV AGR SCI;SWEDISH UNIV AGR SCI;UNIV STIRLING	SWEDISH UNIV AGR SCI		HUYBEN D, 2019, AQUACULTURE	HUYBEN D, 2019, AQUACULTURE	RADARWEG 29, 1043 NX AMSTERDAM, NETHERLANDS	SWEDISH UNIVERSITY OF AGRICULTURAL SCIENCES; UNIVERSITY OF STIRLING		MARKUS.LANGELAND@SLU.SE			2025-03-25	HE0PM	1873-5622	Y	N		SWEDISH UNIVERSITY OF AGRICULTURAL SCIENCES, VINNOVA [2015-00405]; NATIONAL GENOMICS INFRASTRUCTURE IN STOCKHOLM - SCIENCE FOR LIFE LABORATORY; KNUT AND ALICE WALLENBERG FOUNDATION; SWEDISH RESEARCH COUNCIL; SNIC/UPPSALA MULTIDISCIPLINARY CENTER FOR ADVANCED COMPUTATIONAL SCIENCE; VINNOVA [2015-00405] FUNDING SOURCE: VINNOVA	THE AUTHORS ACKNOWLEDGE FUNDING FROM THE SWEDISH UNIVERSITY OF AGRICULTURAL SCIENCES, VINNOVA (CHALLENGE-DRIVEN INNOVATION, REF NO: 2015-00405), AND SUPPORT FROM THE NATIONAL GENOMICS INFRASTRUCTURE IN STOCKHOLM FUNDED BY SCIENCE FOR LIFE LABORATORY, THE KNUT AND ALICE WALLENBERG FOUNDATION AND THE SWEDISH RESEARCH COUNCIL, AND SNIC/UPPSALA MULTIDISCIPLINARY CENTER FOR ADVANCED COMPUTATIONAL SCIE…	FEB 1
HWANG D;LIM C;LEE S;GOO T;YUN E	HERMETIA ILLUCENS; ONCORHYNCHUS MYKISS; INSECT; ANTIMICROBIAL PEPTIDE; ARTIFICIAL FEED; IMMUNITY; GROWTH	SOLDIER FLY LARVAE; ANTIMICROBIAL PEPTIDES; NONSPECIFIC IMMUNITY; LIPID; DIGESTIBILITY; NUTRIENT DEPOSITION; FISH; MEAL; PERFORMANCE; DIETS; PARAMETERS	YUN, EY (CORRESPONDING AUTHOR), SEJONG UNIV, DEPT INTEGRAT BIOL SCI \& IND, SEOUL 05006, SOUTH KOREA.; HWANG, DOOSEON; LIM, CHAE-HWAN; LEE, SEUNG HUN; YUN, EUN-YOUNG, SEJONG UNIV, DEPT INTEGRAT BIOL SCI \& IND, SEOUL 05006, SOUTH KOREA.; GOO, TAE-WON, DONGGUK UNIV, SCH MED, DEPT BIOCHEM, GYEONGJU 38066, SOUTH KOREA.	INSECTS	SIMPLE SUMMARY IN THIS STUDY, WE EVALUATED THE EFFECT ON THE GROWTH AND IMMUNITY OF RAINBOW TROUT OF A FEED FORMULATED USING HERMETIA ILLUCENS WITH INCREASED ANTIMICROBIAL PEPTIDES EXPRESSION BY LACTOBACILLUS PLANTARUM INFECTION (IMHIL). AS A RESULT, GROWTH AND IMMUNOLOGICAL INDICATORS IMPROVED, AND THEREFORE, IMHIL IS EXPECTED TO BECOME A GOOD FEED SOURCE FOR RAINBOW TROUT AQUACULTURE. WE INVEST…		YUN, EY (CORRESPONDING AUTHOR), SEJONG UNIV, DEPT INTEGRAT BIOL SCI \& IND, SEOUL 05006, SOUTH KOREA	10.3390/insects12090801				INSECTS	ENGLISH	6	9				MDPI	ISI	EFFECT OF FEED CONTAINING <I>HERMETIA ILLUCENS</I> LARVAE IMMUNIZED BY <I>LACTOBACILLUS PLANTARUM</I> INJECTION ON THE GROWTH AND IMMUNITY OF RAINBOW TROUT (<I>ONCORHYNCHUS MYKISS</I>)	ARTICLE		12	2021	Period 3	HWANG DOOSEON;LIM CHAE-HWAN;LEE SEUNG HUN;GOO TAE-WON;YUN EUN-YOUNG	INSECTS	none	SEJONG UNIV;SEJONG UNIV;DONGGUK UNIV	SEJONG UNIV		HWANG D, 2021, INSECTS	HWANG D, 2021, INSECTS	ST ALBAN-ANLAGE 66, CH-4052 BASEL, SWITZERLAND	SEJONG UNIVERSITY; DONGGUK UNIVERSITY	801	H.MICHAE18837@GMAIL.COM HWANNI995@NAVER.COM G-D-LSH@HANMAIL.NET GOOTW@DONGGUK.AC.KR YUNEY@SEJONG.AC.KR			2025-03-25	UX5NO	2075-4450				AGRI-BIO INDUSTRY TECHNOLOGY DEVELOPMENT PROGRAM - KOREA INSTITUTE OF PLANNING AND EVALUATION FOR TECHNOLOGY IN FOOD, AGRICULTURE AND FORESTRY (IPET) [318018-3]; BASIC SCIENCE RESEARCH PROGRAM THROUGH THE NATIONAL RESEARCH FOUNDATION OF KOREA (NRF) - MINISTRY OF SCIENCE AND ICT [NRF2019R1A2C109054812]	THIS WORK WAS PARTLY SUPPORTED BY THE AGRI-BIO INDUSTRY TECHNOLOGY DEVELOPMENT PROGRAM, FUNDED BY THE KOREA INSTITUTE OF PLANNING AND EVALUATION FOR TECHNOLOGY IN FOOD, AGRICULTURE AND FORESTRY (IPET) (318018-3), AND THE BASIC SCIENCE RESEARCH PROGRAM THROUGH THE NATIONAL RESEARCH FOUNDATION OF KOREA (NRF) FUNDED BY THE MINISTRY OF SCIENCE AND ICT (NRF2019R1A2C109054812).	SEP
IDO A;ALI M;TAKAHASHI T;MIURA C;MIURA T	YELLOWTAIL; BLACK SOLDIER FLY; DEFATTING; FISH MEAL REPLACEMENT; LAURIC; ACID; FAT FRACTION	PRE-PUPAE MEAL; FISH-MEAL; RAINBOW-TROUT; DIGESTIVE PHYSIOLOGY; SOYBEAN-MEAL; COCONUT OIL; REPLACEMENT; PERFORMANCE; PROTEIN; CHITIN	MIURA, T (CORRESPONDING AUTHOR), EHIME UNIV, GRAD SCH AGR, MATSUYAMA, EHIME 7908566, JAPAN.; IDO, ATSUSHI; ALI, MUHAMMAD-FARIZ-ZAHIR; TAKAHASHI, TAKAYUKI; MIURA, CHIEMI; MIURA, TAKESHI, EHIME UNIV, GRAD SCH AGR, MATSUYAMA, EHIME 7908566, JAPAN.; MIURA, CHIEMI, HIROSHIMA INST TECHNOL, FAC ENVIRONM STUDIES, DEPT GLOBAL ENVIRONM STUDIES, SAEKI 7315193, JAPAN.	INSECTS	SIMPLE SUMMARY INSECTS WHICH CAN BE REARED ARTIFICIALLY, SUCH AS THE BLACK SOLDIER FLY, HOUSEFLY OR YELLOW MEALWORM ARE CONSIDERED AS PROMISING FEED SOURCES FOR SUSTAINABLE AQUACULTURE. THE PRESENT STUDY IS THE FIRST TO REVEAL THE POTENTIAL OF DIETS CONTAINING INSECT MEAL FOR JUVENILE YELLOWTAIL. THE GROWTH OF FISH FED DIETS IN WHICH FISH MEAL WAS REPLACED BY 10-30\% PARTIALLY DEFATTED BLACK SOLD…		MIURA, T (CORRESPONDING AUTHOR), EHIME UNIV, GRAD SCH AGR, MATSUYAMA, EHIME 7908566, JAPAN	10.3390/insects12080722				INSECTS	ENGLISH	21	8				MDPI	ISI	GROWTH OF YELLOWTAIL (<I>SERIOLA QUINQUERADIATA</I>) FED ON A DIET INCLUDING PARTIALLY OR COMPLETELY DEFATTED BLACK SOLDIER FLY (<I>HERMETIA ILLUCENS</I>) LARVAE MEAL	ARTICLE		12	2021	Period 3	IDO ATSUSHI;ALI MUHAMMAD-FARIZ-ZAHIR;TAKAHASHI TAKAYUKI; MIURA CHIEMI;MIURA TAKESHI	INSECTS	none	EHIME UNIV;EHIME UNIV;HIROSHIMA INST TECHNOL	EHIME UNIV		IDO A, 2021, INSECTS	IDO A, 2021, INSECTS	ST ALBAN-ANLAGE 66, CH-4052 BASEL, SWITZERLAND	EHIME UNIVERSITY; HIROSHIMA INSTITUTE OF TECHNOLOGY	722	IDO@AGR.EHIME-U.AC.JP FARIZ290392@GMAIL.COM TAKATAKA@DPC.EHIME-U.AC.JP C.MIURA.6U@IT-HIROSHIMA.AC.JP MIUTAKE@AGR.EHIME-U.AC.JP			2025-03-25	UG4LO	2075-4450				JAPAN SCIENCE AND TECHNOLOGY AGENCY, JSPS KAKENHI [18H03960]; GRANTS-IN-AID FOR SCIENTIFIC RESEARCH [18H03960] FUNDING SOURCE: KAKEN	THIS RESEARCH WAS FUNDED BY THE JAPAN SCIENCE AND TECHNOLOGY AGENCY, JSPS KAKENHI FROM 2018 TO 2021 (18H03960).	AUG
IDOL A;TAKAHASHIL T;MIURAL C;HIRAYASU H;SEYAMA ;T. T;MIURAL T	AQUACULTURE; FATTY ACID; FISH MEAL; N-3 PUFA	DIETARY FISH-OIL; SERIOLA-QUINQUERADIATA TEMMINCK; ACID-COMPOSITION; DIGESTIVE PHYSIOLOGY; CANOLA OIL; REPLACEMENT; PROTEINS; SCHLEGEL; IMPACT; CHITIN	MIURAL, T (CORRESPONDING AUTHOR), EHIME UNIV, GRAD SCH AGR, 3-5-7 TARUMI, MATSUYAMA, EHIME 7908566, JAPAN.; IDOL, A.; TAKAHASHIL, T.; MIURAL, C.; HIRAYASU, H.; SEYAMA, T.; MIURAL, T., EHIME UNIV, GRAD SCH AGR, 3-5-7 TARUMI, MATSUYAMA, EHIME 7908566, JAPAN.; HIRAYASU, H.; SEYAMA, T., RES INST ENVIRONM AGR \& FISHERIES, 442 SHAKUDO, HABIKINO, OSAKA 5830862, JAPAN.	J. INSECTS FOOD FEED	GIVEN THE EXPANDING DEMAND FOR FISH MEAL (FM) WORLDWIDE, INSECT MEAL HAS BECOME A PROMISING ALTERNATIVE TO FM FOR SUSTAINABLE AQUACULTURE. YELLOWTAIL (SERIOLA QUINQUERADIATA), THE PREDOMINANT FARMED FISH IN JAPAN, IS A CARNIVOROUS MARINE SPECIES THAT REQUIRES A SUBSTANTIAL QUANTITY OF FM IN ITS DIET. TWO FEEDING TRIALS WERE CONDUCTED WITH THE AIM OF ASSESSING THE APPLICABILITY OF TWO FULL-FAT INS…		MIURAL, T (CORRESPONDING AUTHOR), EHIME UNIV, GRAD SCH AGR, 3-5-7 TARUMI, MATSUYAMA, EHIME 7908566, JAPAN	10.1163/23524588-20230174				JOURNAL OF INSECTS AS FOOD AND FEED	ENGLISH	1	2	303-316			BRILL	ISI	EFFECT OF TWO FULL-FAT INSECT MEALS, YELLOW MEALWORM AND BLACK SOLDIER FLY LARVA, ON GROWTH PERFORMANCE OF JUVENILE YELLOWTAIL	ARTICLE		11	2024	Period 3	IDOL A;TAKAHASHIL T;MIURAL C;HIRAYASU H;SEYAMA; T;MIURAL T	J INSECTS FOOD FEED	none	EHIME UNIV;EHIME UNIV;RES INST ENVIRONM AGR AND FISHERIES	EHIME UNIV		IDOL A, 2024, J INSECTS FOOD FEED	IDOL A, 2024, J INSECTS FOOD FEED	PLANTIJNSTRAAT 2, P O BOX 9000, 2300 PA LEIDEN, NETHERLANDS	EHIME UNIVERSITY		MIUTAKE@AGR.EHIME-U.AC.JP			2025-03-25	X7K5B	2352-4588				SHINTOA CORPORATION (TOKYO, JAPAN)	WE WOULD LIKE TO THANK SHINTOA CORPORATION (TOKYO, JAPAN) FOR PROVIDING THE MATERIALS USED IN THIS STUDY AND THE RESEARCH FUNDS. WE WOULD ALSO LIKE TO EXPRESS OUR APPRECIATION TO TAIYO OIL COMPANY, LIMITED (TOKYO, JAPAN) FOR ESTABLISHING THE ENDOWED COURSE AT THE GRADUATE SCHOOL OF AGRICULTURE, EHIME UNIVERSITY, WHICH CONTRIBUTED TO A PART OF THIS STUDY. FINALLY, THE AUTHORS ARE GRATEFUL TO THE M…	JAN
IRUNGU F;MUTUNGI C;FARAJ A;AFFOGNON H;TANGA C;EKESI S;NAKIMBUGWE D;FIABOE K	BLACK SOLDIER FLY LARVAE; CRICKET; EXTRUSION; FISH MEAL; MINERALS; SUBSTITUTION		DEPARTMENT OF DAIRY AND FOOD SCIENCE AND TECHNOLOGY, EGERTON UNIVERSITY, P. O. BOX 536-20115, EGERTON, KENYA; INTERNATIONAL CENTRE OF INSECT PHYSIOLOGY AND ECOLOGY, P. O. BOX 30772-00100, NAIROBI, KENYA; INTERNATIONAL INSTITUTE OF TROPICAL AGRICULTURE (IITA), PLOT NO. 25, MIKOCHENI LIGHT INDUSTRIAL AREA, DAR ES SALAAM, TANZANIA; INTERNATIONAL CROPS RESEARCH INSTITUTE FOR THE SEMI-ARID TROPICS, BP…	INT. AQUAT. RES.	ANIMAL FOOD SOURCES PROVIDE HUMAN BEINGS WITH MINERALS CONSIDERABLY IN ADEQUATE QUANTITIES. FISH IS AN INDISPENSABLE RELIABLE SOURCE OF NUTRIENTS, AS AQUACULTURE IS A SECTOR THAT IS FAST GROWING AND WHICH PROVIDES 50% OF THE WORLD’S FISH PRODUCTION. HOWEVER, FISH PRODUCTION IS HAMPERED BY THE INCREASING COSTS OF FEEDS DUE TO THE EVER RISING COST OF FISH MEAL, AN INTEGRAL COMPONENT OF FISH FEEDS. …		F.G. IRUNGU; DEPARTMENT OF DAIRY AND FOOD SCIENCE AND TECHNOLOGY, EGERTON UNIVERSITY, EGERTON, P. O. BOX 536-20115, KENYA; EMAIL: GICHUHOFRANCIS@GMAIL.COM	10.1007/s40071-018-0191-8			20084935	INTERNATIONAL AQUATIC RESEARCH	ENGLISH	20	2	101 – 113		FINAL	SPRINGER VERLAG	ISI	MINERALS CONTENT OF EXTRUDED FISH FEEDS CONTAINING CRICKET (ACHETA DOMESTICUS) AND BLACK SOLDIER FLY LARVAE (HERMETIA ILLUCENS) FRACTIONS	ARTICLE	https://www.scopus.com/inward/record.uri?eid=2-s2.0-85049218185&doi=10.1007%2fs40071-018-0191-8&partnerID=40&md5=1156e3b816183a8d20291ef4e965404a	10	2018	Period 2	IRUNGU FG;MUTUNGI CM;FARAJ AK;AFFOGNON H;TANGA C;EKESI S;NAKIMBUGWE D;FIABOE KKM	INT AQUAT RES	none	EGERTON UNIVERSITY;INTERNATIONAL CENTRE OF INSECT PHYSIOLOGY AND ECOLOGY;INTERNATIONAL INSTITUTE OF TROPICAL AGRICULTURE (IITA);INTERNATIONAL CROPS RESEARCH INSTITUTE FOR THE SEMI-ARID TROPICS;MAKERERE UNIVERSITY	NOTREPORTED;EGERTON UNIVERSITY;NOTREPORTED		IRUNGU F, 2018, INT AQUAT RES	IRUNGU F, 2018, INT AQUAT RES
JAGTAP S;GARCIA-GARCIA G;DUONG L;SWAINSON M;MARTINDALE W	BLACK SOLDIER FLY LARVAE; CIRCULAR ECONOMY; FOOD WASTE; POULTRY; AQUACULTURE; WASTE VALORISATION	LIFE-CYCLE ASSESSMENT; SOLDIER FLY LARVAE; HERMETIA-ILLUCENS; FISH-MEAL; WASTE VALORIZATION; SUSTAINABILITY; REPLACEMENT; DIETS	MARTINDALE, W (CORRESPONDING AUTHOR), UNIV LINCOLN, NATL CTR FOOD MFG, HOLBEACH PE12 7PT, ENGLAND.; JAGTAP, SANDEEP, CRANFIELD UNIV, SUSTAINABLE MFG SYST CTR, CRANFIELD MK43 0AL, BEDS, ENGLAND.; GARCIA-GARCIA, GUILLERMO, UNIV SHEFFIELD, DEPT CHEM \& BIOL ENGN, SHEFFIELD S1 3JD, S YORKSHIRE, ENGLAND.; DUONG, LINH, UNIV WEST ENGLAND, FAC BUSINESS \& LAW, BRISTOL BS16 1QY, AVON, ENGLAND.; SWAINSON, …	FOODS	PROCESSES THAT UTILISE LOW-VALUE WASTES AND CONVERT THEM TO HIGH-VALUE FOOD INGREDIENTS SYSTEMICALLY ADD VALUE ACROSS COMMERCIAL OPERATIONS. CURRENT COMMON DISPOSAL OPTIONS INCLUDE USE AS ANIMAL FEED, ANAEROBIC DIGESTION, COMPOSTING, INCINERATION, AND THE WORST-CASE OPTIONS OF LANDFILL AND WASTEWATER DISPOSAL. THE PRESSURE IS ACUTE WITH FOOD MANUFACTURERS NEEDING TO ALIGN WITH THE UN SUSTAINABLE …		MARTINDALE, W (CORRESPONDING AUTHOR), UNIV LINCOLN, NATL CTR FOOD MFG, HOLBEACH PE12 7PT, ENGLAND	10.3390/foods10081701				FOODS	ENGLISH	30	8				MDPI	ISI	CODESIGN OF FOOD SYSTEM AND CIRCULAR ECONOMY APPROACHES FOR THE DEVELOPMENT OF LIVESTOCK FEEDS FROM INSECT LARVAE	ARTICLE		10	2021	Period 3	JAGTAP SANDEEP;GARCIA-GARCIA GUILLERMO;DUONG LINH; SWAINSON MARK;MARTINDALE WAYNE	FOODS	none	UNIV LINCOLN;CRANFIELD UNIV;UNIV SHEFFIELD;UNIV WEST ENGLAND;UNIV LINCOLN	UNIV LINCOLN		JAGTAP S, 2021, FOODS	JAGTAP S, 2021, FOODS	ST ALBAN-ANLAGE 66, CH-4052 BASEL, SWITZERLAND	CRANFIELD UNIVERSITY; UNIVERSITY OF SHEFFIELD; UNIVERSITY OF WEST ENGLAND; UNIVERSITY OF LINCOLN	1701	S.Z.JAGTAP@CRANFIELD.AC.UK G.GARCIA-GARCIA@SHEFFIELD.AC.UK LINH.DUONG@UWE.AC.UK MSWAINSON@LINCOLN.AC.UK WMARTINDALE@LINCOLN.AC.UK			2025-03-25	UG5MI	2304-8158				UNIVERSITY OF LINCOLN	THE APC WAS FUNDED BY THE UNIVERSITY OF LINCOLN.	AUG
JO S;PARK S;LEE S;TRAN B;KIM J;SONG J;LEE B;HUR S;NAM T;LEE K;LEE S;CHOI ;YOUN H Y	DIGESTIVE PHYSIOLOGICAL RESPONSE; OLIVE FLOUNDER; REPLACEMENT FISHMEAL	TROUT ONCORHYNCHUS-MYKISS; GILTHEAD SEA BREAM; SOYBEAN-MEAL; ATLANTIC; SALMON; RAINBOW-TROUT; GROWTH-PERFORMANCE; HERMETIA-ILLUCENS; JAPANESE; FLOUNDER; CYPRINUS-CARPIO; NEUROPEPTIDE-Y	CHOI, YH (CORRESPONDING AUTHOR), PUKYONG NATL UNIV, DEPT MARIN BIOMAT \& AQUACULTURE, 45 YONGSO RO, BUSAN 48513, SOUTH KOREA.; JO, SU-JUNG; PARK, SU-JIN; LEE, SEUNG-BACK; TRAN, BIET THANH; CHOI, YOUN HEE, PUKYONG NATL UNIV, DEPT FISHERIES BIOL, BUSAN 48513, SOUTH KOREA.; KIM, JAE SIG; SONG, JIN-WOO, JEJU FISH CULTURE FISHERIES COOPERAT, JEJU 63021, SOUTH KOREA.; LEE, BONG-JOO; HUR, SANG-WOO, NATL…	AQUACULT. REP.	THIS STUDY EXAMINED THE DIGESTIVE PHYSIOLOGICAL RESPONSE OF JUVENILE AND GROWING OLIVE FLOUNDER (PARALICHTHYS OLIVACEUS) FED LOW-FISHMEAL DIETS. P. OLIVACEUS (MEAN INITIAL WEIGHT: 7.86 G) WERE CULTURED IN EIGHT SQUARE CONCRETE TANKS (10 X 10 M) AT A COMMERCIAL FISH FARM AND FED TWICE A DAY WITH FOUR TYPES OF EXPERIMENTAL FEED (FM70 CONTROL, 70\% FISHMEAL CONTENT; FM45, 45\% FISHMEAL CONTENT; FM35…		CHOI, YH (CORRESPONDING AUTHOR), PUKYONG NATL UNIV, DEPT MARIN BIOMAT \& AQUACULTURE, 45 YONGSO RO, BUSAN 48513, SOUTH KOREA	10.1016/j.aqrep.2021.100904			2352-5134	AQUACULTURE REPORTS	ENGLISH	3					ELSEVIER	ISI	EFFECT OF LOW-FISHMEAL DIETS ON SOME DIGESTIVE PHYSIOLOGICAL RESPONSES OF JUVENILE AND GROWING OLIVE FLOUNDER <I>(PARALICHTHYS OLIVACEUS)</I> FED AT AN INDUSTRIAL-SCALE FISH FARM	ARTICLE		21	2021	Period 3	JO SU-JUNG;PARK SU-JIN;LEE SEUNG-BACK;TRAN BIET THANH;KIM JAE SIG;SONG JIN-WOO;LEE BONG-JOO;HUR SANG-WOO;NAM TAEK-JEONG;LEE KYEONG-JUN;LEE SEUNGHYUNG;CHOI; YOUN HEE	AQUACULT REP	none	PUKYONG NATL UNIV;PUKYONG NATL UNIV;NATL INST FISHERIES SCI;PUKYONG NATL UNIV;JEJU NATL UNIV;PUKYONG NATL UNIV	PUKYONG NATL UNIV		JO S, 2021, AQUACULT REP	JO S, 2021, AQUACULT REP	RADARWEG 29, 1043 NX AMSTERDAM, NETHERLANDS	PUKYONG NATIONAL UNIVERSITY; NATIONAL INSTITUTE OF FISHERIES SCIENCE; PUKYONG NATIONAL UNIVERSITY; JEJU NATIONAL UNIVERSITY; PUKYONG NATIONAL UNIVERSITY	100904	UNICHOI@PKNU.AC.KR			2025-03-25	WO0FG				OCT 2021	NATIONAL INSTITUTE OF FISHERIES SCIENCE, REPUBLIC OF KOREA [R2021016]	THIS STUDY WAS SUPPORTED BY A GRANT FROM THE NATIONAL INSTITUTE OF FISHERIES SCIENCE, REPUBLIC OF KOREA (R2021016).	NOV
JOZEFIAK A;NOGALES-MERIDA S;MIKOLAJCZAK Z;RAWSKI M;KIERONCZYK B;MAZURKIEWICZ J	AQUACULTURE; FISH NUTRITION; GASTROINTESTINAL TRACT HISTOMORPHOLOGY; INSECT MEALS; MICROBIOTA; RAINBOW TROUT	FLY HERMETIA-ILLUCENS; TENEBRIO-MOLITOR MEAL; PRE-PUPAE MEAL; DIETARY; SUPPLEMENTATION; ATLANTIC SALMON; ANTIMICROBIAL PEPTIDE-A3; NUTRIENT; DIGESTIBILITY; BODY-COMPOSITION; FISH; FEED	MAZURKIEWICZ, J (CORRESPONDING AUTHOR), POZNAN UNIV LIFE SCI, INST ZOOL, DIV INLAND FISHERIES \& AQUACULTURE, WOJSKA POLSKIEGO 71C, PL-60625 POZNAN, POLAND.; JOZEFIAK, AGATA, POZNAN UNIV LIFE SCI, DEPT PRECLIN SCI \& INFECT DIS, WOLYNSKA 35, PL-60637 POZNAN, POLAND.; NOGALES-MERIDA, SILVIA; MIKOLAJCZAK, ZUZANNA, HIPROMINE SA, PL-62023 ROBAKOWO, POLAND.; MIKOLAJCZAK, ZUZANNA; KIERONCZYK, BARTOSZ, …	ANN. ANIM. SCI.	A 71-DAY-LONG EXPERIMENT WAS CONDUCTED TO EVALUATE THE INCLUSION OF 20\% HERMETIA ILLUCENS (HI) MEAL; TENEBRIO MOLITOR (TM) MEAL; GRYLLODES SIGILLATUS (GS) MEAL; AND BLATTA LATERALIS (BL) MEAL IN COMPARISON TO A CONTROL DIET WITHOUT ANY INSECT-BASED MATERIALS THAT USED FISH MEAL AS THE MAIN SOURCE OF PROTEIN. A TOTAL OF 1950 RAINBOW TROUT JUVENILES (53.39 +/- 3.74 G) WERE USED. THE FORMULATED DIE…		MAZURKIEWICZ, J (CORRESPONDING AUTHOR), POZNAN UNIV LIFE SCI, INST ZOOL, DIV INLAND FISHERIES \& AQUACULTURE, WOJSKA POLSKIEGO 71C, PL-60625 POZNAN, POLAND	10.2478/aoas-2019-0020			2300-8733	ANNALS OF ANIMAL SCIENCE	ENGLISH	70	3	747-765			WALTER DE GRUYTER GMBH	ISI	THE UTILIZATION OF FULL-FAT INSECT MEAL IN RAINBOW TROUT (<I>ONCORHYNCHUS MYKISS</I>) NUTRITION: THE EFFECTS ON GROWTH PERFORMANCE, INTESTINAL MICROBIOTA AND GASTROINTESTINAL TRACT HISTOMORPHOLOGY	ARTICLE		19	2019	Period 3	JOZEFIAK AGATA;NOGALES-MERIDA SILVIA;MIKOLAJCZAK ZUZANNA; RAWSKI MATEUSZ;KIERONCZYK BARTOSZ;MAZURKIEWICZ JAN	ANN ANIM SCI	none	POZNAN UNIV LIFE SCI;POZNAN UNIV LIFE SCI;POZNAN UNIV LIFE SCI;POZNAN UNIV LIFE SCI	POZNAN UNIV LIFE SCI		JOZEFIAK A, 2019, ANN ANIM SCI	JOZEFIAK A, 2019, ANN ANIM SCI	GENTHINER STRASSE 13, D-10785 BERLIN, GERMANY	POZNAN UNIVERSITY OF LIFE SCIENCES; POZNAN UNIVERSITY OF LIFE SCIENCES; POZNAN UNIVERSITY OF LIFE SCIENCES		KARP@UP.POZNAN.PL			2025-03-25	IN4LB					POZNAN UNIVERSITY OF LIFE SCIENCES; TEAM, PROJECT ENTITLED: INSECTS AS NOVEL PROTEIN SOURCES FOR FISH AND POULTRY - FOUNDATION OF POLISH SCIENCE [TECH/2016-2/11-0026, POIR 4.4]; NATIONAL CENTRE FOR RESEARCH AND DEVELOPMENT, ENTITLED: INNSECTA: INNOVATIVE TECHNOLOGY OF FEEDSTUFFS PRODUCTION BASED ON INSECT BIOMASS [POIR. 01.01.01-00-0828/15]	THIS WORK WAS SUPPORTED BY SEVERAL SOURCES: THE FUNDS OF POZNAN UNIVERSITY OF LIFE SCIENCES; TEAM TECH/2016-2/11-0026, PROJECT ENTITLED: INSECTS AS NOVEL PROTEIN SOURCES FOR FISH AND POULTRY, FINANCED BY THE FOUNDATION OF POLISH SCIENCE (POIR 4.4); AS WELL AS FUNDS OF THE NATIONAL CENTRE FOR RESEARCH AND DEVELOPMENT, NO POIR. 01.01.01-00-0828/15, ENTITLED: INNSECTA: INNOVATIVE TECHNOLOGY OF FEEDS…	JUL
JOZEFIAK A;NOGALES-MERIDA S;RAWSKI M;KIERONCZYK B;MAZURKIEWICZ J	SIBERIAN STURGEON; INSECT MEALS; FISH NUTRITION; MICROBIOLOGY; TENEBRIO; MOLITOR; HERMETIA ILLUCENS	TROUT ONCORHYNCHUS-MYKISS; BLACK SOLDIER FLY; MEALWORM TENEBRIO-MOLITOR; IN-SITU HYBRIDIZATION; FISH-MEAL; BODY-COMPOSITION; ARABINOXYLAN-OLIGOSACCHARIDES; NUTRIENT DIGESTIBILITY; CAVIAR; PRODUCTION; PERSIAN STURGEON	JÓZEFIAK, A (CORRESPONDING AUTHOR), POZNAN UNIV LIFE SCI, DEPT PRECLIN SCI \& INFECT DIS, WOLYNSKA 35, PL-60637 POZNAN, POLAND.; JOZEFIAK, AGATA, POZNAN UNIV LIFE SCI, DEPT PRECLIN SCI \& INFECT DIS, WOLYNSKA 35, PL-60637 POZNAN, POLAND.; NOGALES-MERIDA, SILVIA, HIPROMINE SA, ROBAKOWO, POLAND.; RAWSKI, MATEUSZ; MAZURKIEWICZ, JAN, POZNAN UNIV LIFE SCI, DIV INLAND FISHERIES \& AQUACULTURE, INST ZOO…	BMC VET. RES.	BACKGROUND INSECTS IN THE FISH DIET ARE A NATURAL SOURCE OF PROTEIN, FAT, AND OTHER NUTRIENTS. THESE MEALS ARE CONSIDERED AN ECOLOGICAL REPLACEMENT FOR FISHMEAL TO IMPROVE GROWTH PARAMETERS. THE APPLICATION OF INSECT MEALS TO FISH DIETS HAS BEEN STUDIED, ESPECIALLY IN CONTINENTAL FISH. DATA REGARDING THE EFFECTS OF INSECT MEALS ON THE GUT HEALTH OF SIBERIAN STURGEON ARE NOT AVAILABLE. THIS STUDY …		JÓZEFIAK, A (CORRESPONDING AUTHOR), POZNAN UNIV LIFE SCI, DEPT PRECLIN SCI \& INFECT DIS, WOLYNSKA 35, PL-60637 POZNAN, POLAND	10.1186/s12917-019-2070-y				BMC VETERINARY RESEARCH	ENGLISH	59	1				BMC	ISI	EFFECTS OF INSECT DIETS ON THE GASTROINTESTINAL TRACT HEALTH AND GROWTH PERFORMANCE OF SIBERIAN STURGEON (<I>ACIPENSER BAERII</I> BRANDT, 1869)	ARTICLE		15	2019	Period 3	JOZEFIAK AGATA;NOGALES-MERIDA SILVIA;RAWSKI MATEUSZ; KIERONCZYK BARTOSZ;MAZURKIEWICZ JAN	BMC VET RES	none	POZNAN UNIV LIFE SCI;POZNAN UNIV LIFE SCI;POZNAN UNIV LIFE SCI;POZNAN UNIV LIFE SCI	POZNAN UNIV LIFE SCI		JOZEFIAK A, 2019, BMC VET RES	JOZEFIAK A, 2019, BMC VET RES	CAMPUS, 4 CRINAN ST, LONDON N1 9XW, ENGLAND	POZNAN UNIVERSITY OF LIFE SCIENCES; POZNAN UNIVERSITY OF LIFE SCIENCES; POZNAN UNIVERSITY OF LIFE SCIENCES	348	AGATA.JOZEFIAK@UP.POZNAN.PL			2025-03-25	JE8WD	1746-6148				POZNAN UNIVERSITY OF LIFE SCIENCES; FOUNDATION OF POLISH SCIENCE (POIR 4.4) [TEAM TECH/2016-2/11-0026]; NATIONAL CENTER FOR RESEARCH AND DEVELOPMENT [POIR.01.01.01-00-0828/15]	THIS WORK WAS SUPPORTED BY THE FUNDS OF POZNAN UNIVERSITY OF LIFE SCIENCES. CO-AUTHORS EMPLOYED BY THE FUNDER WERE DIRECTLY INVOLVED IN INTERPRETATION OF DATA, BUT NOT DATA COLLECTION, DESIGN OF THE STUDY AND ANALYSIS. THE STUDY WAS FUNDED BY TEAM TECH/2016-2/11-0026 PROJECT UNDER THE TITLE: INSECTS AS NOVEL PROTEIN SOURCES FOR FISH AND POULTRY, FINANCED BY THE FOUNDATION OF POLISH SCIENCE (POIR …	OCT 17
KALS J;OPIYO M;RURANGWA E;SOMA K;NDAMBI A;VERNOOIJ A	BLACK SOLDIER FLY LARVAE (BSFL); CARIDINA SHRIMP; ALTERNATIVE PROTEIN; FEEDING STRATEGIES; SMALLHOLDER FARMERS; COST-EFFECTIVENESS; FOOD; SECURITY; KENYA	CARIDINA-NILOTICA ROUX; LAKE VICTORIA; FEEDS; MEAL	SOMA, K (CORRESPONDING AUTHOR), WAGENINGEN UNIV \& RES, WAGENINGEN ECON RES, WAGENINGEN, NETHERLANDS.; KALS, JEROEN; NDAMBI, ASAAH; VERNOOIJ, ADRIAAN, WAGENINGEN UNIV \& RES, WAGENINGEN LIVESTOCK RES, WAGENINGEN, NETHERLANDS.; OPIYO, MARY A., KENYA MARINE \& FISHERIES RES INST, NATL AQUACULTURE RES \& DEV CTR, SAGANA, KENYA.; RURANGWA, EUGENE, WAGENINGEN UNIV \& RES, WAGENINGEN MARINE RES, WAGENI…	FRONT. SUSTAIN. FOOD SYST.	FISH-FARMING IN KENYA IS CHALLENGED BY THE AVAILABILITY AND HIGH COST OF FEED INGREDIENTS, ESPECIALLY PROTEIN SOURCES. USING BLACK SOLDIER FLY LARVAE (HERMETIA ILLUCENS) (BSFL) DIRECTLY OR INDIRECTLY AS A FEED INGREDIENT TO FEED FISH IS INTERESTING AS THEY EFFICIENTLY CONVERT ORGANIC WASTES INTO HIGH-QUALITY PROTEINS. IN ADDITION, THE FRESHWATER SHRIMP (CARIDINA NILOTICA) (CN), AN IMPORTANT BY-CA…		SOMA, K (CORRESPONDING AUTHOR), WAGENINGEN UNIV \& RES, WAGENINGEN ECON RES, WAGENINGEN, NETHERLANDS	10.3389/fsufs.2024.1298551				FRONTIERS IN SUSTAINABLE FOOD SYSTEMS	ENGLISH	1					FRONTIERS MEDIA SA	ISI	USE OF BLACK SOLDIER FLY LARVAE AND FRESHWATER SHRIMP TO PARTLY SUBSTITUTE COMMERCIAL DIET FOR NILE TILAPIA CULTURED IN SMALLHOLDER FISH FARMS - A CASE STUDY IN BUSIA COUNTY, KENYA	ARTICLE		8	2024	Period 3	KALS JEROEN;OPIYO MARY A;RURANGWA EUGENE;SOMA KATRINE;NDAMBI ASAAH;VERNOOIJ ADRIAAN	FRONT SUSTAIN FOOD SYST	none	WAGENINGEN UNIV AND RES;WAGENINGEN UNIV AND RES;KENYA MARINE AND FISHERIES RES INST;WAGENINGEN UNIV AND RES;WAGENINGEN UNIV AND RES	WAGENINGEN UNIV AND RES		KALS J, 2024, FRONT SUSTAIN FOOD SYST	KALS J, 2024, FRONT SUSTAIN FOOD SYST	AVENUE DU TRIBUNAL FEDERAL 34, LAUSANNE, CH-1015, SWITZERLAND	WAGENINGEN UNIVERSITY \& RESEARCH; WAGENINGEN UNIVERSITY \& RESEARCH; WAGENINGEN UNIVERSITY \& RESEARCH	1298551	KATRINE.SOMA@WUR.NL			2025-03-25	PQ7E6	2571-581X				WAGENINGEN UNIVERSITY AND RESEARCH PROGRAMME ON ``FOOD SECURITY; DUTCH MINISTRY OF AGRICULTURE, NATURE AND FOOD SECURITY [KB-35-008-015, KB-35-102-001]	THE AUTHORS WANT TO THANK THE KENYA MARINE AND FISHERIES RESEARCH INSTITUTE (KMFRI) FOR THE RESEARCH FACILITY AND TECHNICIANS WHO HELPED IN THE EXPERIMENT. WE ALSO THANK THE DUTCH MINISTRY OF AGRICULTURE, NATURE AND FOOD SECURITY, WHO FUNDED THIS STUDY. MOREOVER, THE AUTHORS WANT TO THANK THE POND OWNERS FROM BUKANI AQUA PARK, THE COUNTY GOVERNMENT OF BUSIA, THE DIRECTORATE OF FISHERIES AND AQUAC…	APR 24
KAMALII A;ANTONY C;AHILAN B;UMA ;ARUMUGAM A;PRABU E	AMYLASE; AQUACULTURE; NUTRITION; INSECT PROTEIN; LIPASE MYOSTATIN	NONSPECIFIC IMMUNITY; RAINBOW-TROUT; PERFORMANCE	KAMALII, A (CORRESPONDING AUTHOR), TNJFU DR MGR FISHERIES COLL \& RES INST, DEPT AQUACULTURE, PONNERI 601204, TAMIL NADU, INDIA.; KAMALII, AHILAN; AHILAN, BABOONSUNDARAM, TNJFU DR MGR FISHERIES COLL \& RES INST, DEPT AQUACULTURE, PONNERI 601204, TAMIL NADU, INDIA.; ANTONY, CHERYL; UMA, ARUMUGAM, TNJFU STATE REFERRAL LAB AQUAT ANIM HLTH, CHENNAI 600051, TAMIL NADU, INDIA.; PRABU, ELANGOVAN, DIRECT…	TURK. J. FISH. QUAT. SCI.	A 60-DAY INDOOR GROWTH TRIAL WAS CARRIED OUT TO INVESTIGATE THE EFFECTS OF DIETARY REPLACEMENT OF FISH MEAL (FM) PROTEIN WITH BLACK SOLDIER FLY (HERMETIA ILLUCENS) LARVAE MEAL (BSFLM) AT GRADED CONCENTRATIONS ON BIO-GROWTH PARAMETERS, WHOLE-BODY CHEMICAL COMPOSITION, DIGESTIVE ENZYME ACTIVITY, MUSCLE-GROWTH-RELATED GENE EXPRESSION AND HAEMATO-BIOCHEMICAL RESPONSES OF GOLDFISH (CARASSIUS AURATUS) …		KAMALII, A (CORRESPONDING AUTHOR), TNJFU DR MGR FISHERIES COLL \& RES INST, DEPT AQUACULTURE, PONNERI 601204, TAMIL NADU, INDIA	10.4194/TRJFAS21837			1303-2712	TURKISH JOURNAL OF FISHERIES AND AQUATIC SCIENCES	ENGLISH	7	2				CENTRAL FISHERIES RESEARCH INST	ISI	DIETARY PROTEIN REPLACEMENT OF FISH MEAL WITH BLACK SOLDIER FLY LARVAE MEAL: EFFECTS ON GROWTH, WHOLE-BODY COMPOSITION, DIGESTIVE ENZYME ACTIVITY, MUSCLE-GROWTH-RELATED GENE EXPRESSION AND HAEMATOBIOCHEMICAL RESPONSES OF JUVENILE GOLDFISH, <I>CARASSIUS AURATUS</I>	ARTICLE		23	2023	Period 3	KAMALII AHILAN;ANTONY CHERYL;AHILAN BABOONSUNDARAM;UMA; ARUMUGAM;PRABU ELANGOVAN	TURK J FISH QUAT SCI	none	TNJFU DR MGR FISHERIES COLL AND RES INST;TNJFU DR MGR FISHERIES COLL AND RES INST;TNJFU STATE REFERRAL LAB AQUAT ANIM HLTH	TNJFU DR MGR FISHERIES COLL AND RES INST		KAMALII A, 2023, TURK J FISH QUAT SCI	KAMALII A, 2023, TURK J FISH QUAT SCI	PO BOX 129, TRABZON, 61001, TURKIYE			KAMALII@TNFU.AC.IN			2025-03-25	8V2MY	2149-181X						FEB
KAMARUDIN M;ROSLE S;YASIN I	ALTERNATIVE PROTEIN SOURCE; BLACK SOLDIER FLY PRE-PUPAE; BODY; COMPOSITION; BARB HYBRID; WASTE MANAGEMENT	DIGESTIVE ENZYME-ACTIVITIES; GROWTH-PERFORMANCE; HERMETIA-ILLUCENS; MAGGOT MEAL; AMINO-ACID; PRACTICAL DIETS; NILE-TILAPIA; BODY-COMPOSITION; AFRICAN CATFISH; LARVAE MEAL	ROSLE, S (CORRESPONDING AUTHOR), UNIV PUTRA MALAYSIA, FAC AGR, DEPT AQUACULTURE, UPM SERDANG 43400, MALAYSIA.; KAMARUDIN, MOHD SALLEH; ROSLE, SUHARMILI; YASIN, INA SALWANY MD, UNIV PUTRA MALAYSIA, FAC AGR, DEPT AQUACULTURE, UPM SERDANG 43400, MALAYSIA.	AQUACULT. REP.	THIS STUDY WAS CONDUCTED TO DETERMINE THE OPTIMAL LEVEL OF DEFATTED BLACK SOLDIER FLY PRE-PUPAE (BSFP), HERMETIA ILLUCENS AS A FISHMEAL REPLACEMENT IN LEMON FIN BARB HYBRID DIET. TRIPLICATE GROUPS OF FISH (1.52 +/- 0.01 G) WERE FED TWICE A DAY UNTIL APPARENT SATIATION WITH FIVE ISO-NITROGENOUS (30 \%) AND ISOCALORIC (17 KJ G(-1)) DIETS CONTAINING VARYING BSFP LEVELS RANGING FROM 0 TO 100 \% FOR 8…		ROSLE, S (CORRESPONDING AUTHOR), UNIV PUTRA MALAYSIA, FAC AGR, DEPT AQUACULTURE, UPM SERDANG 43400, MALAYSIA	10.1016/j.aqrep.2021.100775			2352-5134	AQUACULTURE REPORTS	ENGLISH	17					ELSEVIER	ISI	PERFORMANCE OF DEFATTED BLACK SOLDIER FLY PRE-PUPAE MEAL AS FISHMEAL REPLACEMENT IN THE DIET OF LEMON FIN BARB HYBRID FINGERLINGS	ARTICLE		21	2021	Period 3	KAMARUDIN MOHD SALLEH;ROSLE SUHARMILI;YASIN INA SALWANY MD	AQUACULT REP	none	UNIV PUTRA MALAYSIA;UNIV PUTRA MALAYSIA	UNIV PUTRA MALAYSIA		KAMARUDIN M, 2021, AQUACULT REP	KAMARUDIN M, 2021, AQUACULT REP	RADARWEG 29, 1043 NX AMSTERDAM, NETHERLANDS	UNIVERSITI PUTRA MALAYSIA	100775	SUHARMILI218@GMAIL.COM			2025-03-25	UY8VS				JUL 2021	MINISTRY OF HIGHER EDUCATION MALAYSIA THROUGH FRGS [07-01-12-1122 FR]	THIS STUDY WAS FUNDED BY THE MINISTRY OF HIGHER EDUCATION MALAYSIA THROUGH FRGS GRANT NO. 07-01-12-1122 FR.	NOV
KARAPANAGIOTIDIS I;NEOFYTOU M;ASIMAKI ;ADAMANTIA A;DASKALOPOULOU E;PSOFAKIS P;MENTE ;ELENI E;RUMBOS C;ATHANASSIOU C	INSECTS; SUSTAINABLE AQUACULTURE; AQUAFEEDS; GROWTH PERFORMANCE; FEED; UTILIZATION; PROXIMATE COMPOSITION	BLACK SOLDIER FLY; PRE-PUPAE MEAL; LARVAE MEAL; RAINBOW-TROUT; GROWTH-PERFORMANCE; ACID-COMPOSITION; ONCORHYNCHUS-MYKISS; JUVENILE; JIAN; INSECTS; PROTEIN	KARAPANAGIOTIDIS, IT (CORRESPONDING AUTHOR), UNIV THESSALY, SCH AGR SCI, DEPT ICHTHYOL \& AQUAT ENVIRONM, AQUACULTURE LAB, FYTOKO ST, VOLOS 38446, GREECE.; KARAPANAGIOTIDIS, IOANNIS T.; NEOFYTOU, MARINA C.; ASIMAKI, ADAMANTIA; DASKALOPOULOU, EVANTHIA; PSOFAKIS, PIER; MENTE, ELENI, UNIV THESSALY, SCH AGR SCI, DEPT ICHTHYOL \& AQUAT ENVIRONM, AQUACULTURE LAB, FYTOKO ST, VOLOS 38446, GREECE.; MENTE,…	SUSTAINABILITY	INSECT PROTEINS ARE CONSIDERED AS SUITABLE LOW ENVIRONMENTAL IMPACT ALTERNATIVES TO FISHMEAL FOR SUSTAINABLE AQUAFEEDS. AMONG THE DIFFERENT INSECT SPECIES, HERMETIA ILLUCENS HAS ATTRACTED RESEARCH AND INDUSTRIAL INTEREST DUE TO ITS ABILITY TO GROW WELL ON ORGANIC SIDE STREAMS, ITS HIGH PROTEIN CONTENT AND FAVORABLE AMINO ACID PROFILES. ITS LIPID CONTENT ALTHOUGH HIGH IS CHARACTERIZED BY A LACK OF…		KARAPANAGIOTIDIS, IT (CORRESPONDING AUTHOR), UNIV THESSALY, SCH AGR SCI, DEPT ICHTHYOL \& AQUAT ENVIRONM, AQUACULTURE LAB, FYTOKO ST, VOLOS 38446, GREECE	10.3390/su15010786				SUSTAINABILITY	ENGLISH	16	1				MDPI	ISI	FISHMEAL REPLACEMENT BY FULL-FAT AND DEFATTED <I>HERMETIA ILLUCENS</I> PREPUPAE MEAL IN THE DIET OF GILTHEAD SEABREAM (<I>SPARUS AURATA</I>)	ARTICLE		15	2023	Period 3	KARAPANAGIOTIDIS IOANNIS T;NEOFYTOU MARINA C;ASIMAKI; ADAMANTIA;DASKALOPOULOU EVANTHIA;PSOFAKIS PIER;MENTE; ELENI;RUMBOS CHRISTOS I;ATHANASSIOU CHRISTOS G	SUSTAINABILITY	none	UNIV THESSALY;UNIV THESSALY;ARISTOTLE UNIV THESSALONIKI;UNIV THESSALY	UNIV THESSALY		KARAPANAGIOTIDIS I, 2023, SUSTAINABILITY	KARAPANAGIOTIDIS I, 2023, SUSTAINABILITY	ST ALBAN-ANLAGE 66, CH-4052 BASEL, SWITZERLAND	UNIVERSITY OF THESSALY; ARISTOTLE UNIVERSITY OF THESSALONIKI; UNIVERSITY OF THESSALY	786	IKARAPAN@UTH.GR			2025-03-25	7Q0IX	2071-1050				GENERAL SECRETARIAT FOR RESEARCH AND INNOVATION OF THE HELLENIC REPUBLIC [MIS 5045804-?6???-00076]; EUROPEAN UNION	THIS RESEARCH WAS PARTLY FUNDED BY THE ``OPERATIONAL PROGRAMME COMPETITIVENESS, ENTREPRENEURSHIP AND INNOVATION-PARTNERSHIP AGREEMENT 2014-2020'' GENERAL SECRETARIAT FOR RESEARCH AND INNOVATION OF THE HELLENIC REPUBLIC, GRANT NUMBER ``MIS 5045804-?6???-00076'' ACRONYM ``FINAL'' CO-FINANCED BY GREECE AND THE EUROPEAN UNION.	JAN
KARI Z;TELLEZ-ISAIAS G;HAMID N;KHALIDAH A K;RUSLI N;MAT K;SUKRI S;ANIS M A;KABIR M;ISHAK A;DOM ;NAZRI C N;ABDEL-WARITH A;YOUNIS E;KHOO M;ABDULLAH F;SHAHJAHAN M;ROHANI ;MD F M;DAVIES S;WEI L		TOTAL REPLACEMENT; ORNAMENTAL FISH; RAINBOW-TROUT; SOYBEAN-MEAL; NILE; TILAPIA; LARVAE; PROTEIN; DIETS; SHRIMP; LINNAEUS	KARI, ZA (CORRESPONDING AUTHOR), UNIV MALAYSIA KELANTAN, FAC AGROBASED IND, DEPT AGR SCI, JELI CAMPUS, JELI, KELANTAN, MALAYSIA.; KARI, ZA (CORRESPONDING AUTHOR), UNIV MALAYSIA KELANTAN, FAC AGROBASED IND, ADV LIVESTOCK \& AQUACULTURE RES GRP, JELI CAMPUS, JELI 17600, KELANTAN, MALAYSIA.; HAMID, NKA (CORRESPONDING AUTHOR), UNIV SAINS MALAYSIA, SCH BIOL SCI, MINDEN 11800, PULAU PINANG, MALAYSIA.; …	AQUAC. NUTR.	INSECTS SUCH AS BLACK SOLDIER FLY LARVAE (BSFL) ARE GAINING INTEREST AMONG RESEARCHERS AND THE AQUAFEED INDUSTRY DUE TO THE FLUCTUATING PRICE AND SUPPLY OF FISH MEAL (FM). THIS STUDY EVALUATED THE GROWTH PERFORMANCE, FEED STABILITY, BLOOD BIOCHEMISTRY, AND LIVER AND GUT MORPHOLOGY OF BETTA SPLENDENS USING BSFL AS AN ALTERNATIVE TO FM. FIVE FORMULATED DIETS WERE PREPARED: 0\% BSFL, 6.5\% BSFL, 13\…		KARI, ZA (CORRESPONDING AUTHOR), UNIV MALAYSIA KELANTAN, FAC AGROBASED IND, DEPT AGR SCI, JELI CAMPUS, JELI, KELANTAN, MALAYSIA	10.1155/2023/6676953			1353-5773	AQUACULTURE NUTRITION	ENGLISH	17					WILEY	ISI	EFFECT OF FISH MEAL SUBSTITUTION WITH BLACK SOLDIER FLY (<I>HERMETIA ILLUCENS</I>) ON GROWTH PERFORMANCE, FEED STABILITY, BLOOD BIOCHEMISTRY, AND LIVER AND GUT MORPHOLOGY OF SIAMESE FIGHTING FISH (<I>BETTA SPLENDENS</I>)	ARTICLE		2023	2023	Period 3	KARI ZULHISYAM ABDUL;TELLEZ-ISAIAS GUILLERMO;HAMID NOOR; KHALIDAH ABDUL;RUSLI NOR DINI;MAT KHAIRIYAH;SUKRI SUNIZA; ANIS MOHAMAD;KABIR MUHAMMAD ANAMUL;ISHAK AHMAD RAZALI;DOM; NAZRI CHE;ABDEL-WARITH ABDEL-WAHAB A;YOUNIS ELSAYED M; KHOO MARTINA IRWAN;ABDULLAH FAIZUAN;SHAHJAHAN MD;ROHANI; MD FAZLE;DAVIES SIMON J;WEI LEE SEONG	AQUAC NUTR	none	UNIV MALAYSIA KELANTAN;UNIV MALAYSIA KELANTAN;UNIV SAINS MALAYSIA;UNIV MALAYSIA KELANTAN;UNIV MALAYSIA KELANTAN;UNIV ARKANSAS;UNIV SAINS MALAYSIA;SYLHET AGR UNIV;UNIV TEKNOL MARA;KING SAUD UNIV;UNIV SAINS MALAYSIA;UNIV TEKNOL MALAYSIA UTM;BANGLADESH AGR UNIV;BANGLADESH AGR UNIV;UNIV GALWAY;UNIV GALWAY	UNIV MALAYSIA KELANTAN		KARI Z, 2023, AQUAC NUTR	KARI Z, 2023, AQUAC NUTR	111 RIVER ST, HOBOKEN 07030-5774, NJ USA	UNIVERSITI MALAYSIA KELANTAN; UNIVERSITI MALAYSIA KELANTAN; UNIVERSITY OF ARKANSAS SYSTEM; UNIVERSITY OF ARKANSAS FAYETTEVILLE; UNIVERSITI SAINS MALAYSIA; SYLHET AGRICULTURAL UNIVERSITY; UNIVERSITI TEKNOLOGI MARA; KING SAUD UNIVERSITY; UNIVERSITI SAINS MALAYSIA; UNIVERSITI TEKNOLOGI MALAYSIA; BANGLADESH AGRICULTURAL UNIVERSITY (BAU); BANGLADESH AGRICULTURAL UNIVERSITY (BAU); OLLSCOIL NA GAILLIMHE…	6676953	ZULHISYAM.A@UMK.EDU.MY KHALIDAH.HAMID@USM.MY			2025-03-25	T4UK8	1365-2095				MINISTRY OF EDUCATION MALAYSIA [FRGS/1/2022/STG03/UMK/03/1]; GERAN PENYELIDIKAN DANA UITM CAWANGAN SELANGOR (DUCS) [600-UITMSEL (PI.5/4) (023/2020)]; KING SAUD UNIVERSITY, RIYADH, SAUDI ARABIA [RSPD2023R700]; USDA-NIFA SUSTAINABLE AGRICULTURE SYSTEMS [2019-69012-29905]	THE RESEARCH ARTICLE IS FROM THE COLLABORATION BETWEEN UNIVERSITI MALAYSIA KELANTAN, UITM CAWANGAN SELANGOR (DUCS), UNIVERSITI SAINS MALAYSIA, KING SAUD UNIVERSITY, SYLHET AGRICULTURAL UNIVERSITY, UNIVERSITY OF ARKANSAS, BANGLADESH AGRICULTURAL UNIVERSITY, RYAN INSTITUTE UNIVERSITY OF GALWAY, AND UNIVERSITI TEKNOLOGI MALAYSIA. THESE COLLABORATIONS ARE A PART OF THE PLANNING BY ADVANCED LIVESTOCK …	JUN 20
KARIUKI M;BARWANI D;MWASHI V;KIOKO ;JIM K J;MUNGUTI J;TANGA C;KIIRU ;PETER P;GICHEHA M;OSUGA I	AQUACULTURE; AQUAFEEDS; GROWTH PERFORMANCE; EARTHEN POND; INSECT MEAL	GROWTH-PERFORMANCE; HERMETIA-ILLUCENS; OREOCHROMIS-NILOTICUS; FEED-UTILIZATION; ECONOMIC-BENEFITS; BODY-COMPOSITION; FOOD; PREPUPAE; INSECTS; PROTEIN	OSUGA, IM (CORRESPONDING AUTHOR), JOMO KENYATTA UNIV AGR \& TECHNOL, DEPT ANIM SCI, POB 62000-00200, NAIROBI, KENYA.; KARIUKI, MERCY W.; BARWANI, DIDIER K.; MWASHI, VINCENT; KIIRU, PETER; GICHEHA, MATHEW G.; OSUGA, ISAAC M., JOMO KENYATTA UNIV AGR \& TECHNOL, DEPT ANIM SCI, POB 62000-00200, NAIROBI, KENYA.; BARWANI, DIDIER K., UNIV KALEMIE UNIKAL, FAC AGR \& ENVIRONM SCI, DEPT ANIM PROD, KALEMIE,…	SCI. AFR.	INSECT MEALS HAVE THE POTENTIAL TO BE USED AS A SOURCE OF NUTRIENTS IN AQUAFEEDS DUE TO THEIR HIGH NUTRITIONAL PROFILE AND COST EFFECTIVENESS. THE OBJECTIVE OF THIS STUDY WAS TO ELUCIDATE THE IMPACT OF BLACK SOLDIER FLY LARVAE MEAL (BSFLM) AS A REPLACEMENT FOR FISH MEAL (FM) ON NILE TILAPIA (OREOCHROMIS NILOTICUS, L) GROWTH PERFORMANCE, SURVIVAL RATE, SOMATIC INDEXES AND ECONOMIC BENEFITS. FOUR E…		OSUGA, IM (CORRESPONDING AUTHOR), JOMO KENYATTA UNIV AGR \& TECHNOL, DEPT ANIM SCI, POB 62000-00200, NAIROBI, KENYA	10.1016/j.sciaf.2024.e02222			2468-2276	SCIENTIFIC AFRICAN	ENGLISH	1					ELSEVIER	ISI	PARTIAL REPLACEMENT OF FISHMEAL WITH BLACK SOLDIER FLY LARVAE MEAL IN NILE TILAPIA DIETS IMPROVES PERFORMANCE AND PROFITABILITY IN EARTHEN POND	ARTICLE		24	2024	Period 3	KARIUKI MERCY W;BARWANI DIDIER K;MWASHI VINCENT;KIOKO; JIM K;MUNGUTI JONATHAN M;TANGA CHRYSANTUS M;KIIRU; PETER;GICHEHA MATHEW G;OSUGA ISAAC M	SCI AFR	none	JOMO KENYATTA UNIV AGR AND TECHNOL;JOMO KENYATTA UNIV AGR AND TECHNOL;UNIV KALEMIE UNIKAL;KENYA MARINE AND FISHERIES RES INST;INT CTR INSECT PHYSIOL AND ECOL	JOMO KENYATTA UNIV AGR AND TECHNOL		KARIUKI M, 2024, SCI AFR	KARIUKI M, 2024, SCI AFR	RADARWEG 29, 1043 NX AMSTERDAM, NETHERLANDS	JOMO KENYATTA UNIVERSITY OF AGRICULTURE \& TECHNOLOGY; INTERNATIONAL CENTRE OF INSECT PHYSIOLOGY \& ECOLOGY (ICIPE)	E02222	ISAAC.OSUGA@JKUAT.AC.KE			2025-03-25	UE5T8				MAY 2024	KENYA CLIMATE SMART AGRICULTURE PROJECT [FP02-4/2]; AUSTRALIAN CENTRE FOR INTERNATIONAL AGRICULTURAL RESEARCH (ACIAR) [LS/2020/154]; NORWEGIAN AGENCY FOR DEVELOPMENT COOPERATION, NORAD [SAF-21/0004]; NOVO NORDISK FOUNDATION [REFIPRO: NNF22SA0078466]; ROCKEFELLER FOUNDATION [WAVE -IN: 2021 FOD 030]; BILL-\& MELINDA GATES FOUNDATION [INV-032416]; HORIZON EUROPE [101060762, 101136739]; CURT BERGFORS…	THE AUTHORS GRATEFULLY ACKNOWLEDGE THE FINANCIAL SUPPORT FOR THIS RESEARCH BY THE FOLLOWING ORGANIZATIONS AND AGENCIES: KENYA CLIMATE SMART AGRICULTURE PROJECT (FP02-4/2) , AUSTRALIAN CENTRE FOR INTERNATIONAL AGRICULTURAL RESEARCH (ACIAR) (PROTEINAFRICA: LS/2020/154) , NORWEGIAN AGENCY FOR DEVELOPMENT COOPERATION, NORAD (GRANT NO.: SAF-21/0004.) ; NOVO NORDISK FOUNDATION (REFIPRO: NNF22SA0078466)…	JUN
KATTAKDAD S;SURATIP N;YUANGSOI B;KASAMAWUT K;UDDUANG S	BLACK SOLDIER FLY; CLIMBING PERCH; GROWTH PERFORMANCE; INSECT MEAL; PROTEIN ALTERNATIVE		FACULTY OF AGRICULTURE AND TECHNOLOGY, RAJAMANGALA UNIVERSITY OF TECHNOLOGY ISAN SURIN CAMPUS, DEPARTMENT OF FISHERIES, SURIN, 32000, THAILAND; DEPARTMENT OF FISHERIES, FACULTY OF AGRICULTURE, KHON KAEN UNIVERSITY, KHON KAEN, 40002, THAILAND	AACL BIOFLUX	DUE TO REQUIRING OF ALTERNATIVE PROTEIN INGREDIENTS IN AQUACULTURE, INSECT MEAL IS A CANDIDATE FOR SUBSTITUTES FOR FISH MEAL. THUS, THE OBJECTIVE OF THIS STUDY WAS TO INVESTIGATE THE EFFECT OF SUBSTITUTING FISH MEAL WITH BLACK SOLDIER FLY PRE-PUPAE MEAL (BSF) IN DIET OF CLIMBING PERCH ON GROWTH PERFORMANCE, FEED UTILIZATION, BIOLOGICAL INDICES, CHEMICAL COMPOSITION IN FILLET, DIGESTIVE ENZYME ACT…		S. KATTAKDAD; FACULTY OF AGRICULTURE AND TECHNOLOGY, RAJAMANGALA UNIVERSITY OF TECHNOLOGY ISAN SURIN CAMPUS, DEPARTMENT OF FISHERIES, SURIN, 32000, THAILAND; EMAIL: SUPALUG.KA@RMUTI.AC.TH				18448143	AACL BIOFLUX	ENGLISH	2	1	68 – 82		FINAL	BIOFLUX SRL	ISI	BLACK SOLDIER FLY (HERMETIA ILLUCENS) PRE-PUPAE MEAL AS A FISH MEAL REPLACEMENT IN CLIMBING PERCH (ANABAS TESTUDINEUS) DIET	ARTICLE	https://www.scopus.com/inward/record.uri?eid=2-s2.0-85123182830&partnerID=40&md5=101da764534ae5c592637f58ecdc325c	15	2022	Period 3	KATTAKDAD SUPALUG;SURATIP NARISSARA;YUANGSOI BUNDIT;KASAMAWUT KRITTIMA;UDDUANG SURIYA	AACL BIOFLUX	none	RAJAMANGALA UNIVERSITY OF TECHNOLOGY ISAN SURIN CAMPUS;KHON KAEN UNIVERSITY	NOTREPORTED;RAJAMANGALA UNIVERSITY OF TECHNOLOGY ISAN SURIN CAMPUS;NOTREPORTED		KATTAKDAD S, 2022, AACL BIOFLUX	KATTAKDAD S, 2022, AACL BIOFLUX
KEETANON A;CHUCHIRD N;PHANSAWAT P;KITSANAYANYONG L;CHOU C;VERSTRAETE P;MENARD R;RICHARDS C;DUCHARNE F;RAIRAT ;TIRAWAT T	HERMETIA ILLUCENS; INSECT MEAL; FISH MEAL REPLACEMENT; SHRIMP NUTRITION	FISH-MEAL; SOYBEAN-MEAL; CHITIN; DIETS; REPLACEMENT; AQUACULTURE; SYSTEM	RAIRAT, T (CORRESPONDING AUTHOR), KASETSART UNIV, FAC FISHERIES, DEPT FISHERY BIOL, BANGKOK 10900, THAILAND.; KEETANON, ARUNOTHAI; CHUCHIRD, NITI; PHANSAWAT, PUTSUCHA; RAIRAT, TIRAWAT, KASETSART UNIV, FAC FISHERIES, DEPT FISHERY BIOL, BANGKOK 10900, THAILAND.; KITSANAYANYONG, LALITPHAN, KASETSART UNIV, FAC FISHERIES, DEPT FISHERY PROD, BANGKOK 10900, THAILAND.; CHOU, CHI-CHUNG, NATL CHUNG HSING U…	AQUAC. INT.	THE PRESENT STUDY AIMED TO INVESTIGATE THE EFFECTS OF BLACK SOLDIER FLY LARVAL (BSFL) MEAL AS A FISH MEAL (FM) REPLACEMENT ON THE GROWTH PERFORMANCE, SURVIVAL, IMMUNE RESPONSES, AND RESISTANCE TO VIBRIO PARAHAEMOLYTICUS INFECTION IN PACIFIC WHITE SHRIMP FED A LOW FM DIET. FOUR EXPERIMENTAL DIETS WERE FORMULATED: CONTROL (WITH 12\% FM), 2, 5, AND 10\% BSFL MEAL. IN EXPERIMENT 1, SHRIMP POSTLARVAE …		RAIRAT, T (CORRESPONDING AUTHOR), KASETSART UNIV, FAC FISHERIES, DEPT FISHERY BIOL, BANGKOK 10900, THAILAND	10.1007/s10499-023-01267-5			0967-6120	AQUACULTURE INTERNATIONAL	ENGLISH	4	2	2233-2248			SPRINGER	ISI	EFFECTS OF BLACK SOLDIER FLY LARVAL MEAL ON THE GROWTH PERFORMANCE, SURVIVAL, IMMUNE RESPONSES, AND RESISTANCE TO <I>VIBRIO PARAHAEMOLYTICUS</I> INFECTION OF PACIFIC WHITE SHRIMP (<I>LITOPENAEUS VANNAMEI</I>)	ARTICLE		32	2024	Period 3	KEETANON ARUNOTHAI;CHUCHIRD NITI;PHANSAWAT PUTSUCHA; KITSANAYANYONG LALITPHAN;CHOU CHI-CHUNG;VERSTRAETE PIET; MENARD ROMAIN;RICHARDS CAMERON S;DUCHARNE FRANCK;RAIRAT; TIRAWAT	AQUAC INT	none	KASETSART UNIV;KASETSART UNIV;KASETSART UNIV;NATL CHUNG HSING UNIV	KASETSART UNIV		KEETANON A, 2024, AQUAC INT	KEETANON A, 2024, AQUAC INT	VAN GODEWIJCKSTRAAT 30, 3311 GZ DORDRECHT, NETHERLANDS	KASETSART UNIVERSITY; KASETSART UNIVERSITY; NATIONAL CHUNG HSING UNIVERSITY		FFISTWR@KU.AC.TH			2025-03-25	WT9K3	1573-143X			AUG 2023	THE RESEARCH WAS SUPPORTED BY VEOLIA. THE MENTION OF TRADEMARKS DOES NOT CONSTITUTE OR IMPLY ENDORSEMENT OF THE PRODUCTS BY THE AUTHORS.; VEOLIA	THE RESEARCH WAS SUPPORTED BY VEOLIA. THE MENTION OF TRADEMARKS DOES NOT CONSTITUTE OR IMPLY ENDORSEMENT OF THE PRODUCTS BY THE AUTHORS.	APR
KHAN J;GUO X;PICHNER R;AGANOVIC K;HEINZ V;HOLLAH C;MIERT S;VERHEYEN G;JUADJUR A;REHMAN K	EMULSIFYING ABILITY; FOOD SYSTEMS; LIFE HISTORY TRAITS; RESOURCE; RECOVERY; SUSTAINABLE PROTEIN	LARVAE HERMETIA-ILLUCENS; SOYBEAN CURD RESIDUE; CHICKEN MANURE; DAIRY; MANURE; FOOD; CONVERSION; SUBSTRATE; LIVESTOCK; GROWTH	REHMAN, KU (CORRESPONDING AUTHOR), GERMAN INST FOOD TECHNOL DIL EV, PROF V KLITZING STR 7, D-49610 QUAKENBRUCK, GERMANY.; REHMAN, KU (CORRESPONDING AUTHOR), ISLAMIA UNIV BAHAWALPUR, FAC VET \& ANIM SCI, DEPT MICROBIOL, BAHAWALPUR 63100, PAKISTAN.; KHAN, J. . A.; GUO, X.; AGANOVIC, K.; HEINZ, V.; HOLLAH, C.; JUADJUR, A.; REHMAN, K. U., GERMAN INST FOOD TECHNOL DIL EV, PROF V KLITZING STR 7, D-4961…	ANIMAL	THE GLOBAL NEED FOR SUSTAINABLE PROTEIN SOURCES HAS CONTRIBUTED TO THE SEARCH FOR ALTERNATIVES TO CONVENTIONAL LIVESTOCK AND AQUACULTURE FEED. THE BLACK SOLDIER FLY (BSF) IS A POTENTIAL OPTION FOR SUSTAINABLE PROTEIN PRODUCTION DUE TO ITS ABILITY TO CONVERT ORGANIC WASTE INTO HIGH-VALUE BIOMASS EFFICIENTLY. TO MAXIMISE ITS FEED, FOOD APPLICATION, AND RESOURCE RECOVERY POTENTIAL, THE NUTRITIONAL C…		REHMAN, KU (CORRESPONDING AUTHOR), GERMAN INST FOOD TECHNOL DIL EV, PROF V KLITZING STR 7, D-49610 QUAKENBRUCK, GERMANY	10.1016/j.animal.2025.101463			1751-7311	ANIMAL	ENGLISH	0	4				ELSEVIER	ISI	EVALUATION OF NUTRITIONAL AND TECHNO-FUNCTIONAL ASPECTS OF BLACK SOLDIER FLY HIGH-PROTEIN EXTRACTS IN DIFFERENT DEVELOPMENTAL STAGES	ARTICLE		19	2025	Period 4	KHAN J A;GUO X;PICHNER R;AGANOVIC K;HEINZ V;HOLLAH C;MIERT S V;VERHEYEN G R;JUADJUR A; REHMAN K U	ANIMAL	none	GERMAN INST FOOD TECHNOL DIL EV;ISLAMIA UNIV BAHAWALPUR;GERMAN INST FOOD TECHNOL DIL EV;UNIV VET MED HANNOVER;FULDA UNIV APPL SCI;ISLAMIA UNIV BAHAWALPUR;THOMAS MORE UNIV APPL SCI	GERMAN INST FOOD TECHNOL DIL EV		KHAN J, 2025, ANIMAL	KHAN J, 2025, ANIMAL	RADARWEG 29, 1043 NX AMSTERDAM, NETHERLANDS	UNIVERSITY OF VETERINARY MEDICINE HANNOVER; ISLAMIA UNIVERSITY OF BAHAWALPUR	101463	K.REHMAN@DIL-EV.DE			2025-03-25	0FP0O	1751-732X				GERMAN INSTITUTE OF FOOD TECHNOLOGIES; QUAKENBRUECK, GERMANY; VOLKSWAGEN FOUNDATION (VOLKSWAGENSTIFTUNG), HANNOVER, GERMANY [9C935]	THE WORK IS SUPPORTED BY THE GERMAN INSTITUTE OF FOOD TECHNOLOGIES (DIL E.V.) , QUAKENBRUECK, GERMANY, AND VOLKSWAGEN<STRONG> </STRONG>FOUNDATION (VOLKSWAGENSTIFTUNG), HANNOVER, GERMANY, UNDER `'CIRCULARITY WITH RECYCLED AND BIOGENIC RESOURCES - COLLABORATIVE PRO-JECTS'' (GRANT NO. 9C935).	APR
KHIEOKHAJONKHET A;UANLAM P;RUTTARATTANAMONGKOL ;KHANITTA K;AEKSIRI N;TATSAPONG P;KANEKO G	HERMETIA ILLUCENS; INSECT MEAL; LIVER INTEGRITY; PIGMENTATION; ORNAMENTAL FISH	FATTY-ACID-COMPOSITION; PRE-PUPAE MEAL; HERMETIA-ILLUCENS; RAINBOW-TROUT; JUVENILE JIAN; PROTEIN; INCLUSION; QUALITY; PIGMENTATION; PREPUPAE	KHIEOKHAJONKHET, A (CORRESPONDING AUTHOR), NARESUAN UNIV, FAC AGR NAT RESOURCES \& ENVIRONM, DEPT AGR SCI, 99 M 1, PHITSANULOK 65000, THAILAND.; KHIEOKHAJONKHET, ANURAK; UANLAM, PHUSANISA; RUTTARATTANAMONGKOL, KHANITTA; AEKSIRI, NIRAN; TATSAPONG, PATTARAPORN, NARESUAN UNIV, FAC AGR NAT RESOURCES \& ENVIRONM, DEPT AGR SCI, PHITSANULOK 65000, THAILAND.; KANEKO, GEN, UNIV HOUSTON VICTORIA, COLL NAT …	AQUACULTURE	BLACK SOLDIER FLY (HERMETIA ILLUCENS) LARVAE MEAL (BSFLM) IS A PROMISING ANIMAL FEED INGREDIENT BECAUSE OF ITS HIGH PROTEIN CONTENT AND SUSTAINABLE NATURE IN THE AQUACULTURE SECTOR. FOR THE POTENTIAL APPLICATION OF THIS INGREDIENT IN GOLDFISH CULTURE, FIVE ISONITROGENOUS (42\% OF CRUDE PROTEIN) AND ISOLIPIDIC (9\% OF CRUDE FAT) DIETS WERE PREPARED TO REPLACE 0, 43, 84, 145, AND 210 G KG- 1 FISH M…		KHIEOKHAJONKHET, A (CORRESPONDING AUTHOR), NARESUAN UNIV, FAC AGR NAT RESOURCES \& ENVIRONM, DEPT AGR SCI, 99 M 1, PHITSANULOK 65000, THAILAND	10.1016/j.aquaculture.2022.738618			0044-8486	AQUACULTURE	ENGLISH	19					ELSEVIER	ISI	REPLACEMENT OF FISH MEAL BY BLACK SOLDIER FLY LARVAE MEAL IN DIET FOR GOLDFISH CARASSIUS AURATUS: GROWTH PERFORMANCE, HEMATOLOGY, HISTOLOGY, TOTAL CAROTENOIDS, AND COLORATION	ARTICLE		561	2022	Period 3	KHIEOKHAJONKHET ANURAK;UANLAM PHUSANISA;RUTTARATTANAMONGKOL; KHANITTA;AEKSIRI NIRAN;TATSAPONG PATTARAPORN;KANEKO GEN	AQUACULTURE	none	NARESUAN UNIV;NARESUAN UNIV;UNIV HOUSTON VICTORIA;NARESUAN UNIV	NARESUAN UNIV		KHIEOKHAJONKHET A, 2022, AQUACULTURE	KHIEOKHAJONKHET A, 2022, AQUACULTURE	RADARWEG 29, 1043 NX AMSTERDAM, NETHERLANDS	NARESUAN UNIVERSITY; UNIVERSITY OF HOUSTON SYSTEM; UNIVERSITY OF HOUSTON VICTORIA; UNIVERSITY OF HOUSTON; NARESUAN UNIVERSITY	738618	ANURAKK@NU.AC PHUSANISAU61@NU.AC.TH KHANITTAR@NU.AC.TH NIRANA@NU.AC.TH PATTARAPORNT@NU.AC.TH KANEKOG@UHV.EDU			2025-03-25	4E9NW	1873-5622			JUL 2022	NATIONAL RESEARCH COUNCIL OF THAILAND (NRCT) , BANGKOK, THAILAND [R2565B013/R2565B005]	THIS RESEARCH STUDY WAS PARTIALLY SUPPORTED BY THE FUNDAMENTAL FUND IN 2022 FROM NATIONAL RESEARCH COUNCIL OF THAILAND (NRCT) , BANGKOK, THAILAND (GRANT NUMBER: R2565B013/R2565B005) .	DEC 15
KOURIMSKA L;KVASNICKA F;KURECKA M;RAJCHL A;SKVOROVA P;KULMA M	2-AMINOETHANE SULFONIC ACID; ELECTROPHORETIC METHOD; AQUACULTURE; INSECT; ORDER	COMPLETE NUTRIENT CONTENT; FOOD	KOURIMSKÁ, L (CORRESPONDING AUTHOR), CZECH UNIV LIFE SCI PRAGUE, DEPT MICROBIOL NUTR \& DIETET, KAMYCKA 129, PRAHA SUCHDOL, CZECH REPUBLIC.; KOURIMSKA, L.; SKVOROVA, P., CZECH UNIV LIFE SCI PRAGUE, DEPT MICROBIOL NUTR \& DIETET, KAMYCKA 129, PRAHA SUCHDOL, CZECH REPUBLIC.; KVASNICKA, F.; RAJCHL, A., UNIV CHEM \& TECHNOL PRAGUE, DEPT FOOD PRESERVAT, TECH 5, PRAGUE 16628 6, CZECH REPUBLIC.; KURECKA…	J. INSECTS FOOD FEED	TAURINE ( 2-AMINOETHANE SULFONIC ACID) IS AN IMPORTANT BIOACTIVE COMPOUND WHICH CERTAIN LIVING ORGANISMS CANNOT SYNTHESISE METABOLICALLY, THUS REQUIRING ITS DIETARY SUPPLEMENTATION FOR NORMAL PHYSIOLOGICAL PROCESSES. AS RECENT RESEARCH HAS SHOWN INSECTS TO BE A SUITABLE HIGH-QUALITY FEED SOURCE THIS STUDY ANALYSED TAURINE CONTENT IN TEN COMMERCIALLY AVAILABLE INSECT SPECIES (ALPHITOBIUS DIAPERINU…		KOURIMSKÁ, L (CORRESPONDING AUTHOR), CZECH UNIV LIFE SCI PRAGUE, DEPT MICROBIOL NUTR \& DIETET, KAMYCKA 129, PRAHA SUCHDOL, CZECH REPUBLIC	10.3920/JIFF2022.0140				JOURNAL OF INSECTS AS FOOD AND FEED	ENGLISH	4	9	1151-1157			BRILL	ISI	TAURINE CONTENT OF INSECTS USED AS FEED	ARTICLE		9	2023	Period 3	KOURIMSKA L;KVASNICKA F;KURECKA M;RAJCHL A; SKVOROVA P;KULMA M	J INSECTS FOOD FEED	none	CZECH UNIV LIFE SCI PRAGUE;CZECH UNIV LIFE SCI PRAGUE;UNIV CHEM AND TECHNOL PRAGUE;CZECH UNIV LIFE SCI PRAGUE	CZECH UNIV LIFE SCI PRAGUE		KOURIMSKA L, 2023, J INSECTS FOOD FEED	KOURIMSKA L, 2023, J INSECTS FOOD FEED	PLANTIJNSTRAAT 2, P O BOX 9000, 2300 PA LEIDEN, NETHERLANDS	CZECH UNIVERSITY OF LIFE SCIENCES PRAGUE; UNIVERSITY OF CHEMISTRY \& TECHNOLOGY, PRAGUE; CZECH UNIVERSITY OF LIFE SCIENCES PRAGUE		KOURIMSKA@AF.CZU.CZ			2025-03-25	Q7SS0	2352-4588				CZECH SCIENCE FOUNDATION (GACR) [21-47159L]	THIS STUDY WAS SUPPORTED BY THE CZECH SCIENCE FOUNDATION (GACR), PROJECT NUMBER 21-47159L (INPROFF: QUALITY, SAFETY AND AUTHENTICITY OF INSECT PROTEIN-BASED FOOD AND FEED PRODUCTS).
KOUSOULAKI K;SVEEN L;NOREN F;ESPMARK A	ATLANTIC SALMON; BLACK SOLDIER FLY LARVAE; MICROALGAE; TUNICATES; SCHIZOCHYTRIUM SP; LOW TROPHIC LEVEL FEED INGREDIENTS	RAINBOW-TROUT; AMINO-ACIDS; VITAMIN-C; NUTRIENT DIGESTIBILITY; CHEMICAL-COMPOSITION; EXTRUSION PROCESS; FEEDING-BEHAVIOR; ZINC-DEFICIENCY; CELL DISRUPTION; GADUS-MORHUA	KOUSOULAKI, K (CORRESPONDING AUTHOR), NOFIMA, DEPT NUTR \& FEED TECHNOL, TROMSO, NORWAY.; KOUSOULAKI, K., NOFIMA, DEPT NUTR \& FEED TECHNOL, TROMSO, NORWAY.; SVEEN, L., NOFIMA, DEPT FISH HLTH, TROMSO, NORWAY.; NOREN, F., MARINE FEED AB, STENUNGSUND, SWEDEN.; ESPMARK, A., NOFIMA, DEPT AQUACULTURE PROD BIOL, TROMSO, NORWAY.	FRONT. PHYSIOL.	TO EVOLVE FISH FARMING IN AN ECO-EFFICIENT WAY, FEED PRODUCTION MUST BECOME LESS DEPENDENT ON FORAGE FISH-BASED INGREDIENTS AND MAKE MORE USE OF LOW TROPHIC LEVEL ORGANISMS, INCLUDING MICROALGAE, HIGHER PLANTS, AS FILTER FEEDING ORGANISMS AND OTHER INGREDIENTS WITH LOW COMPETITION TO ESTABLISHED FOOD VALUE CHAINS. DIETS NEARLY FREE OF FISH MEAL AND FISH OIL ARE NOT A NOVELTY BUT ARE OFTEN COMPOSE…		KOUSOULAKI, K (CORRESPONDING AUTHOR), NOFIMA, DEPT NUTR \& FEED TECHNOL, TROMSO, NORWAY	10.3389/fphys.2022.884740				FRONTIERS IN PHYSIOLOGY	ENGLISH	14					FRONTIERS MEDIA SA	ISI	ATLANTIC SALMON (<I>SALMO SALAR</I>) PERFORMANCE FED LOW TROPHIC INGREDIENTS IN A FISH MEAL AND FISH OIL FREE DIET	ARTICLE		13	2022	Period 3	KOUSOULAKI K;SVEEN L;NOREN F;ESPMARK A	FRONT PHYSIOL	none	DEPT NUTR AND FEED TECHNOL;DEPT NUTR AND FEED TECHNOL	DEPT NUTR AND FEED TECHNOL		KOUSOULAKI K, 2022, FRONT PHYSIOL	KOUSOULAKI K, 2022, FRONT PHYSIOL	AVENUE DU TRIBUNAL FEDERAL 34, LAUSANNE, CH-1015, SWITZERLAND	NOFIMA; NOFIMA; NOFIMA	884740	KATERINA.KOUSOULAKI@NOFIMA.NO			2025-03-25	2H7MO	1664-042X				EUROPEAN UNION [817737]; H2020 SOCIETAL CHALLENGES PROGRAMME [817737] FUNDING SOURCE: H2020 SOCIETAL CHALLENGES PROGRAMME	THIS STUDY IS PART OF THE FUTUREEUAQUA PROJECT WHICH HAS RECEIVED FUNDING FROM THE EUROPEAN UNION'S HORIZON 2020 RESEARCH AND INNOVATION PROGRAMME UNDER GRANT AGREEMENT 817737.	JUN 8
KROECKEL S;HARJES A;ROTH I;KATZ H;WUERTZ ;S. S;SUSENBETH A;SCHULZ C	TURBOT PSETTA MAXIMA; HERMETIA ILLUCENS; MAGGOT MEAL; CHITIN; FISH MEAL; REPLACEMENT; DIGESTIBILITY	FATTY-ACID DIGESTIBILITY; SEABREAM SPARUS-AURATA; RAINBOW-TROUT SALMO; GILTHEAD SEA BREAM; SCOPHTHALMUS-MAXIMUS; DIGESTIVE-TRACT; PROTEIN-CONCENTRATE; ATLANTIC SALMON; ONCORHYNCHUS-MYKISS; LYSINE; REQUIREMENT	KROECKEL, S (CORRESPONDING AUTHOR), SKRETTING ARC, STAVANGER, NORWAY.; KROECKEL, S.; SUSENBETH, A., UNIV KIEL, INST ANIM NUTR \& PHYSIOL, D-24098 KIEL, GERMANY.; KROECKEL, S.; HARJES, A. -G. E.; WUERTZ, S.; SCHULZ, C., GESELL MARINE AQUAKULTUR, BUSUM, GERMANY.; ROTH, I.; KATZ, H., HERMETIA FUTTERMITTEL GBR, BARUTH MARK, GERMANY.; SCHULZ, C., UNIV KIEL, INST ANIM BREEDING \& HUSB, DEP MARINE AQUAC…	AQUACULTURE	LARVAE OF BLACK SOLDIER FLIES (HERMETIA ILLUCENS) ARE COMMERCIALLY PRODUCED ON AGRICULTURAL WASTE STREAMS AND CONVERT THESE INTO ANIMAL BODY PROTEIN AND FAT. A FEEDING TRIAL WAS CARRIED OUT FOR 56 DAYS IN A RECIRCULATING AQUACULTURE SYSTEM (RAS) BY REPLACING FISH MEAL PROTEIN SUBSEQUENTLY BY HERMETIA MEAL (HM) PROTEIN. SIX DIETS WERE FORMULATED FOR THE REPLACEMENT AND CONTAINED 0\%, 17\%, 33\%, 4…		KROECKEL, S (CORRESPONDING AUTHOR), SKRETTING ARC, STAVANGER, NORWAY	10.1016/j.aquaculture.2012.08.041			0044-8486	AQUACULTURE	ENGLISH	407		345-352			ELSEVIER	ISI	WHEN A TURBOT CATCHES A FLY: EVALUATION OF A PRE-PUPAE MEAL OF THE BLACK SOLDIER FLY (<I>HERMETIA ILLUCENS</I>) AS FISH MEAL SUBSTITUTE - GROWTH PERFORMANCE AND CHITIN DEGRADATION IN JUVENILE TURBOT (<I>PSETTA MAXIMA</I>)	ARTICLE		364	2012	Period 1	KROECKEL S;HARJES A -G E;ROTH I;KATZ H;WUERTZ; S;SUSENBETH A;SCHULZ C	AQUACULTURE	none	S (CORRESPONDING AUTHOR);UNIV KIEL;SCHULZ;UNIV KIEL;LEIBNITZ INST FRESHWATER ECOL AND INLAND FISHERIES	S (CORRESPONDING AUTHOR)		KROECKEL S, 2012, AQUACULTURE	KROECKEL S, 2012, AQUACULTURE	RADARWEG 29, 1043 NX AMSTERDAM, NETHERLANDS	UNIVERSITY OF KIEL; UNIVERSITY OF KIEL; LEIBNIZ ASSOCIATION; LEIBNIZ INSTITUT FUR GEWASSEROKOLOGIE UND BINNENFISCHEREI (IGB)		SASKIA.KROECKEL@SKRETTING.COM			2025-03-25	030LD	1873-5622						OCT 5
KUMAR V;FAWOLE F;ROMANO N;HOSSAIN M;SAKHAWAT S;LABH S;OVERTURF K;SMALL B	RAINBOW TROUT; BLACK SOLDIER FLY LARVAE MEAL AND OIL; INTESTINAL; ENTERITIS; IMMUNE GENES; INFLAMMATION; SOYBEAN MEAL; BILE ACID	ATLANTIC SALMON; LARVAE MEAL; GROWTH-PERFORMANCE; ENZYME-ACTIVITIES; IMMUNE-SYSTEM; FISH-MEAL; INFLAMMATION; PROTEIN; DIETS	KUMAR, V (CORRESPONDING AUTHOR), UNIV IDAHO, DEPT ANIM VET \& FOOD SCI, AQUACULTURE RES INST, MOSCOW, ID 83843 USA.; KUMAR, VIKAS; FAWOLE, FEMI J.; HOSSAIN, MD SAKHAWAT; LABH, SHYAM N.; SMALL, BRIAN C., UNIV IDAHO, AQUACULTURE RES INST, HAGERMAN FISH CULTURE EXPT STN, HAGERMAN, ID USA.; KUMAR, VIKAS, UNIV IDAHO, DEPT ANIM VET \& FOOD SCI, AQUACULTURE RES INST, MOSCOW, ID 83843 USA.; FAWOLE, FEMI …	FISH SHELLFISH IMMUNOL.	BLACK SOLIDER FLY LARVAE (BSFL) AND THEIR OILS (BSFLO) ARE RECEIVING INCREASING ATTENTION AS SUSTAINABLE INGREDIENTS IN FISH FEEDS, BUT MOSTLY AS REPLACEMENTS TO MARINE SOURCES. THERE WERE TWO AIMS TO THIS STUDY; IN EXP. 1, SOYBEAN MEAL (SBM)-BASED DIETS WERE FORMULATED TO CONTAIN BSFL AS SUPPLEMENTS AT 0 (SBM), 8 (SBM + BSFLLOW) OR 16\% (SBM + BSFLHIGH) WITH A CONTROL DIET BEING FISHMEAL-BASED (…		KUMAR, V (CORRESPONDING AUTHOR), UNIV IDAHO, DEPT ANIM VET \& FOOD SCI, AQUACULTURE RES INST, MOSCOW, ID 83843 USA	10.1016/j.fsi.2020.12.008			1050-4648	FISH \& SHELLFISH IMMUNOLOGY	ENGLISH	81		116-124			ACADEMIC PRESS LTD- ELSEVIER SCIENCE LTD	ISI	INSECT (BLACK SOLDIER FLY, <I>HERMETIA ILLUCENS</I>) MEAL SUPPLEMENTATION PREVENTS THE SOYBEAN MEAL-INDUCED INTESTINAL ENTERITIS IN RAINBOW TROUT AND HEALTH BENEFITS OF USING INSECT OIL	ARTICLE		109	2021	Period 3	KUMAR VIKAS;FAWOLE FEMI J;ROMANO NICHOLAS;HOSSAIN MD; SAKHAWAT;LABH SHYAM N;OVERTURF KEN;SMALL BRIAN C	FISH SHELLFISH IMMUNOL	none	UNIV IDAHO;LABH;UNIV IDAHO;UNIV IDAHO;UNIV ILORIN;UNIV ARKANSAS PINE BLUFF	UNIV IDAHO		KUMAR V, 2021, FISH SHELLFISH IMMUNOL	KUMAR V, 2021, FISH SHELLFISH IMMUNOL	24-28 OVAL RD, LONDON NW1 7DX, ENGLAND	UNIVERSITY OF IDAHO; UNIVERSITY OF IDAHO; UNIVERSITY OF ILORIN; UNIVERSITY OF ARKANSAS SYSTEM; UNIVERSITY ARKANSAS PINE BLUFF; UNITED STATES DEPARTMENT OF AGRICULTURE (USDA)		VIKASKUMAR@UIDAHO.EDU			2025-03-25	PY5ME	1095-9947	Y	N	JAN 2021	J. WILLIAM FULBRIGHT SCHOLARSHIP PROGRAM; UNITED STATES DEPARTMENT OF AGRICULTURE AGRICULTURAL RESEARCH SERVICE [437676, 436723]	THE AUTHORS ARE GRATEFUL TO THE ENVIROFLIGHT (TM), USA FOR DONATING THE BLACK SOLDIER FLY LARVAL MEAL AND OIL FOR THIS EXPERIMENT. THE AUTHORS WOULD ALSO LIKE TO THANK MICHAEL BECERRA, CAROL HOFFMAN AND SARA SCHWARZ AT HAGERMAN FISH CULTURE EXPERIMENT STATION, HAGERMAN, IDAHO, USA FOR THEIR TECHNICAL SUPPORT. THE AUTHORS WISH TO STATE THAT THE MENTION OF TRADE/COMPANY NAMES IS TO CONVEY ACCURACY …	FEB
KUO I;LIU C;YANG S;LIANG ;SHIH-HSIANG S;HU Y;NAN F		FATTY-ACID-COMPOSITION; DOMESTICA MAGGOT MEAL; FLESH QUALITY; JUVENILE; JIAN; AQUACULTURE; CHITIN; PURIFICATION; SUBSTITUTION; REPLACEMENT; PRODUCTS	NAN, FH (CORRESPONDING AUTHOR), NATL TAIWAN OCEAN UNIV, DEPT AQUACULTURE, 2,BEINING RD, KEELUNG 202301, TAIWAN.; KUO, I-PEI; LIU, CHING-SHUO; YANG, SHUENN-DER, COUNCIL AGR, FISHERIES RES INST, FRESHWATER AQUACULTURE RES CTR CHUPEI STN, 111,TAI-HO, ZHUBEI 30267, HSINCHU, TAIWAN.; KUO, I-PEI; HU, YEH-FANG; NAN, FAN-HUA, NATL TAIWAN OCEAN UNIV, DEPT AQUACULTURE, 2,BEINING RD, KEELUNG 202301, TAIWAN.…	AQUAC. NUTR.	AN 8-WEEK FEEDING TRIAL WAS CONDUCTED TO INVESTIGATE THE EFFECTS OF REPLACING FISHMEAL WITH DEFATTED BLACK SOLDIER FLY LARVAE MEAL (DBSFLM) IN THE DIETS OF JAPANESE EEL ON THEIR GROWTH PERFORMANCE, FILLET TEXTURE, SERUM BIOCHEMICAL PARAMETERS, AND INTESTINAL HISTOMORPHOLOGY. SIX ISOPROTEIC (520 G KG(-1)), ISOLIPIDIC (80 G KG(-1)), AND ISOENERGETIC (15 MJ KG(-1)) DIETS WERE FORMULATED WITH FISHMEA…		NAN, FH (CORRESPONDING AUTHOR), NATL TAIWAN OCEAN UNIV, DEPT AQUACULTURE, 2,BEINING RD, KEELUNG 202301, TAIWAN	10.1155/2022/1866142			1353-5773	AQUACULTURE NUTRITION	ENGLISH	8					WILEY	ISI	EFFECTS OF REPLACING FISHMEAL WITH DEFATTED BLACK SOLDIER FLY (<I>HERMETIA ILLUCENS</I> LINNAEUS) LARVAE MEAL IN JAPANESE EEL (<I>ANGUILLA JAPONICA</I>) DIET ON GROWTH PERFORMANCE, FILLET TEXTURE, SERUM BIOCHEMICAL PARAMETERS, AND INTESTINAL HISTOMORPHOLOGY	ARTICLE		2022	2022	Period 3	KUO I-PEI;LIU CHING-SHUO;YANG SHUENN-DER;LIANG; SHIH-HSIANG;HU YEH-FANG;NAN FAN-HUA	AQUAC NUTR	none	NATL TAIWAN OCEAN UNIV;FISHERIES RES INST;NATL TAIWAN OCEAN UNIV;LIVESTOCK RES INST	NATL TAIWAN OCEAN UNIV		KUO I, 2022, AQUAC NUTR	KUO I, 2022, AQUAC NUTR	111 RIVER ST, HOBOKEN 07030-5774, NJ USA	TAIWAN FISH RESEARCH INSTITUTE; NATIONAL TAIWAN OCEAN UNIVERSITY; TAIWAN LIVESTOCK RESEARCH INSTITUTE	1866142	IPKUO@MAIL.TFRIN.GOV.TW LIUJAMEAQUA@GMAIL.COM SDYANG@MAIL.TFRIN.GOV.TW LIANGSHIHHSIANG@GMAIL.COM YEHFANGHU@EMAIL.NTOU.EDU.TW FHNAN@MAIL.NTOU.EDU.TW			2025-03-25	6Z4HC	1365-2095				FISHERIES RESEARCH INSTITUTE OF ROC [111AS-14.1.2-AI-A3]; LIVESTOCK RESEARCH INSTITUTE OF ROC [108AS-2.3.1-LI-L2]	THIS RESEARCH WAS SUPPORTED BY THE FISHERIES RESEARCH INSTITUTE OF ROC (111AS-14.1.2-AI-A3) AND LIVESTOCK RESEARCH INSTITUTE OF ROC (108AS-2.3.1-LI-L2). WE ARE GRATEFUL TO THE NATIONAL TAIWAN OCEAN UNIVERSITY FOR PROVIDING TECHNICAL ASSISTANCE.	DEC 1
KURNIAWAN D;ARIEF M;AGUSTONO A;LAMID M			LAMID, M (CORRESPONDING AUTHOR), AIRLANGGA UNIV, FAC FISHERIES \& MARINE, DEPT FISH HLTH MANAGEMENT \& AQUACULTURE, SURABAYA 60115, INDONESIA.; LAMID, M (CORRESPONDING AUTHOR), AIRLANGGA UNIV, FAC VET MED, DEPT ANIM HUSB, SURABAYA 60115, INDONESIA.; KURNIAWAN, D. R., AIRLANGGA UNIV, FAC FISHERIES \& MARINE, AQUACULTURE, SURABAYA 60115, INDONESIA.; ARIEF, M.; AGUSTONO; LAMID, M., AIRLANGGA UNIV, F…	IOP CONF. SER. EARTH ENVIR. SCI.	NILE TILAPIA IS A FISH WITH A NATURE OF BREEDING THROUGHOUT THE YEAR AND HAS A HIGH ADAPTATION. FEED IS ONE OF THE MOST IMPORTANT FACTORS THAT WILL AFFECT THE GROWTH AND THE SUSTAINABILITY OF FISH. MAGGOT IS ONE OF THE ALTERNATIVE FEEDS WHICH HAS FUNCTION AS SOURCE OF PROTEIN.THE AIM OF THIS RESEARCH IS TO ASCERTAIN THE INFLUENCE OF MAGGOT (HERMETIA ILLUCENS) FLOUR SUBSTITUTION ON COMMERCIAL FEED…		LAMID, M (CORRESPONDING AUTHOR), AIRLANGGA UNIV, FAC FISHERIES \& MARINE, DEPT FISH HLTH MANAGEMENT \& AQUACULTURE, SURABAYA 60115, INDONESIA	10.1088/1755-1315/137/1/012030			1755-1307	ASEAN-FEN INTERNATIONAL FISHERIES SYMPOSIUM - 2017	ENGLISH	4					IOP PUBLISHING LTD	ISI	EFFECT OF MAGGOT (<I>HERMETIA ILLUCENS</I>) FLOUR IN COMMERCIAL FEED ON PROTEIN RETENTION, ENERGY RETENTION, PROTEIN CONTENT, AND FAT CONTENT IN TILAPIA (<I>OREOCHROMIS NILOTICUS</I>)	PROCEEDINGS PAPER		137	2018	Period 2	KURNIAWAN D R;ARIEF M;AGUSTONO;LAMID M	IOP CONF SER EARTH ENVIR SCI	none	AIRLANGGA UNIV;AIRLANGGA UNIV;AIRLANGGA UNIV;AIRLANGGA UNIV;AIRLANGGA UNIV	AIRLANGGA UNIV		KURNIAWAN D, 2018, IOP CONF SER EARTH ENVIR SCI	KURNIAWAN D, 2018, IOP CONF SER EARTH ENVIR SCI	DIRAC HOUSE, TEMPLE BACK, BRISTOL BS1 6BE, ENGLAND	AIRLANGGA UNIVERSITY; AIRLANGGA UNIVERSITY; AIRLANGGA UNIVERSITY	012030	MIMYLAMID@YAHOO.COM	IOP	ASEAN-FEN INTERNATIONAL FISHERIES SYMPOSIUM - 2017	2025-03-25	BK3LZ
LANES C;PEDRON F;BERGAMIN G;BITENCOURT A;DORNELES B;VILLANOVA ;JESSICA C V J;DIAS K;RIOLO K;OLIVA ;SABRINA S;SAVASTANO D;GIANNETTO A	AQUACULTURE; INSECT MEAL; HERMETIA ILLUCENS; GENE EXPRESSION; CHITIN; FISHMEAL; FISH WELLNESS		GIANNETTO, A (CORRESPONDING AUTHOR), UNIV MESSINA, DEPT CHEM BIOL PHARMACEUT \& ENVIRONM SCI, VIALE F STAGNO ALCONTRES 31, I-98166 MESSINA, ITALY.; LANES, CARLOS F. C.; PEDRON, FABIO A.; BERGAMIN, GIOVANI T.; BITENCOURT, ANDRESSA L.; DORNELES, BRENDA E. R.; VILLANOVA, JESSICA C. V.; DIAS, KIMBERLY C., FED UNIV PAMPA, CURSO SUPER TECNOL AQUICULTURA, CAMPUS URUGUAIANA, BR-118 URUGUAIANA, RS, BRAZIL…	ANIMALS	SIMPLE SUMMARY AQUACULTURE ACCOUNTS FOR 52\% OF THE WORLD'S PRODUCTION OF FISH FOR HUMAN CONSUMPTION AND ITS GROWTH RELIES ON FINDING NEW ALTERNATIVE PROTEIN SOURCES TO FISHMEAL TO USE IN AQUAFEEDS. TO MAKE FISH FEED MORE SUSTAINABLE, INSECTS HAVE EMERGED AS VALUABLE ALTERNATIVES DUE TO THEIR HIGH NUTRITIONAL VALUE. IN THIS CONTEXT, BLACK SOLDIER FLY (BSF) MEALS HAVE BEEN USED TO REPLACE, PARTIAL…		GIANNETTO, A (CORRESPONDING AUTHOR), UNIV MESSINA, DEPT CHEM BIOL PHARMACEUT \& ENVIRONM SCI, VIALE F STAGNO ALCONTRES 31, I-98166 MESSINA, ITALY	10.3390/ani11030720			2076-2615	ANIMALS	ENGLISH	13	3				MDPI	ISI	BLACK SOLDIER FLY (<I>HERMETIA ILLUCENS</I>) LARVAE AND PREPUPAE DEFATTED MEALS IN DIETS FOR ZEBRAFISH (<I>DANIO RERIO</I>)	ARTICLE		11	2021	Period 3	LANES CARLOS F C;PEDRON FABIO A;BERGAMIN GIOVANI T; BITENCOURT ANDRESSA L;DORNELES BRENDA E R;VILLANOVA; JESSICA C V;DIAS KIMBERLY C;RIOLO KRISTIAN;OLIVA; SABRINA;SAVASTANO DOMENICO;GIANNETTO ALESSIA	ANIMALS	none	UNIV MESSINA;ANDRESSA L.;FED UNIV PAMPA;UNIV MESSINA	UNIV MESSINA		LANES C, 2021, ANIMALS	LANES C, 2021, ANIMALS	ST ALBAN-ANLAGE 66, CH-4052 BASEL, SWITZERLAND	UNIVERSIDADE FEDERAL DO PAMPA; UNIVERSITY OF MESSINA	720	CARLOSLANES@UNIPAMPA.EDU.BR FABIOPEDRON@UNIPAMPA.EDU.BR GIOVANIBERGAMIN@UNIPAMPA.EDU.BR ANDRESSABITENCOURT.ALUNO@UNIPAMPA.EDU.BR BRENDADORNELES.ALUNO@UNIPAMPA.EDU.BR JESSICAVILLANOVA.ALUNO@UNIPAMPA.EDU.BR KIMBERLYDIAS.ALUNO@UNIPAMPA.EDU.BR KRISTIAN.RIOLO@UNIME.IT SOLIVA@UNIME.IT DOMENICOSAVASTANO@HOTMAIL.IT AGIANNETTO@UNIME.IT			2025-03-25	RD0LX					UNIVERSITY OF MESSINA, FINANZIAMENTO DELLE ATTIVITA BASE DI RICERCA, 2017	THIS RESEARCH WAS FUNDED BY THE UNIVERSITY OF MESSINA, FINANZIAMENTO DELLE ATTIVITA BASE DI RICERCA, 2017.	MAR
LAURENT S;LAVILLE F;JURY V;FAYOLLE ;FRANCINE F	FISH FEED; EXTRUSION; INSECT MEAL; EXTRUDER PARAMETERS; PHYSICAL; PROPERTIES	HERMETIA-ILLUCENS LARVAE; PHYSICOCHEMICAL PROPERTIES; EXTRUDED AQUAFEED; CORN GRITS; OPTIMIZATION; DIE; TEMPERATURE; MOISTURE; COOKING	FAYOLLE, F (CORRESPONDING AUTHOR), UNIV NANTES, ONIRIS, CNRS GEPEA, UMR 6144, F-44000 NANTES, FRANCE.; LAURENT, SOPHIE; JURY, VANESSA; FAYOLLE, FRANCINE, UNIV NANTES, ONIRIS, CNRS GEPEA, UMR 6144, F-44000 NANTES, FRANCE.; LAVILLE, FLORAN, CYCLE FARMS, 6 BLVD ENTREPRENEURS, F-49250 BEAUFORT EN ANJOU, FRANCE.	ANIM. FEED SCI. TECHNOL.	ACCORDING TO FAO, AQUACULTURE IS A GROWING SECTOR ALL OVER THE WORD THAT SHOULD FOLLOW A 30 \% INCREASE IN THE COMING YEARS. IT IS THEREFORE NECESSARY TO DIVERSIFY THE FISH FEED USED IN ORDER TO MEET THE INCREASING DEMAND. INSECT MEAL IS ONE OF THE SOLUTION PROPOSED AS INSECT BREEDING IS INCREASING AS WELL. THE AIM OF THIS STUDY IS TO EVALUATE THE FEASIBILITY OF THE INCORPORATION OF INSECT MEAL I…		FAYOLLE, F (CORRESPONDING AUTHOR), UNIV NANTES, ONIRIS, CNRS GEPEA, UMR 6144, F-44000 NANTES, FRANCE	10.1016/j.anifeedsci.2024.116142			0377-8401	ANIMAL FEED SCIENCE AND TECHNOLOGY	ENGLISH	0					ELSEVIER	ISI	EFFECTS OF EXTRUSION CONDITIONS ON SYSTEM PARAMETERS AND PHYSICAL PROPERTIES OF INSECT-BASED FISH FEED	ARTICLE		318	2024	Period 3	LAURENT SOPHIE;LAVILLE FLORAN;JURY VANESSA;FAYOLLE; FRANCINE	ANIM FEED SCI TECHNOL	none	UNIV NANTES;UNIV NANTES	UNIV NANTES		LAURENT S, 2024, ANIM FEED SCI TECHNOL	LAURENT S, 2024, ANIM FEED SCI TECHNOL	RADARWEG 29, 1043 NX AMSTERDAM, NETHERLANDS	ECOLE NATIONALE VETERINAIRE, AGROALIMENTAIRE ET DE L'ALIMENTATION NANTES-ATLANTIQUE; CENTRE NATIONAL DE LA RECHERCHE SCIENTIFIQUE (CNRS); CNRS - INSTITUTE FOR ENGINEERING \& SYSTEMS SCIENCES (INSIS); NANTES UNIVERSITE	116142	FRANCINE.FAYOLLE@ONIRIS-NANTES.FR			2025-03-25	L3A1H	1873-2216			OCT 2024	PROGRAMME OPERATIONNEL REGIONAL FEDER-FSE : INVESTISSEMENT POUR LA CROISSANCE ET L'EMPLOI 2014-2020 [1.2.1]; AVENIR : ALIMENTATION VALORISATION ET NUTRITION INSECTES RECHERCHE [2019/FEDER/PL0014099]	THIS STUDY WAS FUNDED BY THE ``PROGRAMME OPERATIONNEL REGIONAL FEDER-FSE : INVESTISSEMENT POUR LA CROISSANCE ET L'EMPLOI 2014-2020'' CORRESPONDING TO THE ACTION NO 1.2.1 : FUNDING OF R \& D COLLABORATION AND INNOVATION PROJECT, AND OPETATED BY THE REGION PAYS DE LA LOIRE (FRANCE) . THE REFERENCE OF THE PROGRAM IS ``AVENIR : ALIMENTATION VALORISATION ET NUTRITION INSECTES RECHERCHE (2019/FEDER/PL0…	DEC
LE B R;CHUNG W;NG K L J;TAN L;LEE C		SALMON SALMO-SALAR; TROUT ONCORHYNCHUS-MYKISS; REPLACE FISH-MEAL; PRE-PUPAE MEAL; RAINBOW-TROUT; HERMETIA-ILLUCENS; STOCKING DENSITY; GROWTH-PERFORMANCE; FEED-UTILIZATION; DIETS	LE BOUCHER, R (CORRESPONDING AUTHOR), NATL UNIV SINGAPORE, PRECIS AQUACULTURE DEPT, TEMASEK LIFE SCI LAB, 1 RES LINK, SINGAPORE 117604, SINGAPORE.; LE BOUCHER, RICHARD; CHUNG, WEIQIANG; NG KAI LIN, JESSALIN; TAN, LYDIA SHUN EN; LEE, CO SIN, NATL UNIV SINGAPORE, PRECIS AQUACULTURE DEPT, TEMASEK LIFE SCI LAB, 1 RES LINK, SINGAPORE 117604, SINGAPORE.	AQUAC. NUTR.	BLACK SOLDIER FLY LARVAE MEAL (BSFM) FROM HERMETIA ILLUCENS HAS EMERGED AS A DEPENDABLE PROTEIN SOURCE IN AQUACULTURE. THIS STUDY AIMED TO ASSESS BSFM'S DIGESTIBILITY IN BARRAMUNDI JUVENILES AND COMPARE IT TO SOY PROTEIN CONCENTRATE MEAL (SPCM). FOUR DIETS (CONTROL, 30\% BSFM; 30\% SPCM; AND COMMERCIAL FEED CONTROL) WERE TESTED ON 1,800 BARRAMUNDI JUVENILES (WEIGHT: 71.1 G) OVER 51 DAYS IN A RECI…		LE BOUCHER, R (CORRESPONDING AUTHOR), NATL UNIV SINGAPORE, PRECIS AQUACULTURE DEPT, TEMASEK LIFE SCI LAB, 1 RES LINK, SINGAPORE 117604, SINGAPORE	10.1155/2024/3237898			1353-5773	AQUACULTURE NUTRITION	ENGLISH	2					WILEY	ISI	BLACK SOLDIER FLY LARVAE MEAL <I>VS</I>. SOY PROTEIN CONCENTRATE MEAL: A COMPARATIVE DIGESTIBILITY STUDY IN BARRAMUNDI (<I>LATES CALCARIFER</I>)	ARTICLE		2024	2024	Period 3	LE BOUCHER RICHARD;CHUNG WEIQIANG;NG KAI LIN JESSALIN; TAN LYDIA SHUN EN;LEE CO SIN	AQUAC NUTR	none	NATL UNIV SINGAPORE;NATL UNIV SINGAPORE	NATL UNIV SINGAPORE		LE B R, 2024, AQUAC NUTR	LE B R, 2024, AQUAC NUTR	111 RIVER ST, HOBOKEN 07030-5774, NJ USA	NATIONAL UNIVERSITY OF SINGAPORE	3237898	RICHARD@TLL.ORG.SG WEIQIANG@TLL.ORG.SG JESSALIN@TLL.ORG.SG LYDIA@TLL.ORG.SG COSIN@TLL.ORG.SG			2025-03-25	MM8U1	1365-2095				BARRAMUNDI GROUP	THE AUTHORS WOULD LIKE TO ACKNOWLEDGE THE STAFF OF THE MARINE AQUACULTURE CENTRE (SINGAPORE FOOD AGENCY) FOR THEIR VALUABLE ASSISTANCE IN THE PROCESSING OF EXPERIMENTAL DIETS AT THE MAC R\&D FEED MILL AND FOR THEIR SUPPORT IN MANAGING THE SEAWATER RAS. THIS RESEARCH DID NOT RECEIVE A SPECIFIC GRANT BUT WAS FUNDED BY THE BARRAMUNDI GROUP AND THE LOUIS DREYFUS COMPANY.	MAR 23
LEEPER A;BENHAIM D;SMARASON B;KNOBLOCH S;OMARSSON K;BONNAFOUX T;PIPAN M;KOPPE W;BJORNSDOTTIR R;OVERLAND M	MICROBIOME; SALMONIDS; INSECTS; PROCESSING; CHITIN	TROUT ONCORHYNCHUS-MYKISS; RAINBOW-TROUT; SOYBEAN-MEAL; FISH-MEAL; INTESTINAL MORPHOLOGY; GROWTH-PERFORMANCE; AQUACULTURE; MICROBIOTA; DIETS; REPLACEMENT	LEEPER, A (CORRESPONDING AUTHOR), NORWEGIAN UNIV LIFE SCI, FAC BIOSCI, DEPT ANIM \& AQUACULTURE SCI, POB 1420, N-1420 AS, NORWAY.; LEEPER, A (CORRESPONDING AUTHOR), MATIS LTD, DEPT RES \& INNOVAT, AQUACULTURE GRP, 12 VINLANDSLEID, IS-113 REYKJAVIK, ICELAND.; LEEPER, A.; OVERLAND, M., NORWEGIAN UNIV LIFE SCI, FAC BIOSCI, DEPT ANIM \& AQUACULTURE SCI, POB 1420, N-1420 AS, NORWAY.; LEEPER, A.; SMARA…	J. INSECTS FOOD FEED	THE ATLANTIC SALMON (SALMO SALAR) AQUACULTURE INDUSTRY IS GROWING, AND WITH IT, THE NEED TO SOURCE AND OPTIMISE SUSTAINABLE INGREDIENTS FOR AQUAFEEDS. BLACK SOLDIER FLY (BSF) LARVAE (HERMETIA ILLUCENS) HAVE RECEIVED INCREASING RESEARCH ATTENTION SINCE THEY ARE A GOOD SOURCE OF PROTEIN THAT CAN EFFICIENTLY CONVERT A WIDE RANGE OF LOW-VALUE ORGANIC MATERIAL INTO VALUABLE RESOURCES. THIS STUDY INVES…		LEEPER, A (CORRESPONDING AUTHOR), NORWEGIAN UNIV LIFE SCI, FAC BIOSCI, DEPT ANIM \& AQUACULTURE SCI, POB 1420, N-1420 AS, NORWAY	10.3920/JIFF2021.0105				JOURNAL OF INSECTS AS FOOD AND FEED	ENGLISH	11	11	1355-1372			BRILL	ISI	FEEDING BLACK SOLDIER FLY LARVAE (<I>HERMETIA ILLUCENS</I>) REARED ON ORGANIC REST STREAMS ALTERS GUT CHARACTERISTICS OF ATLANTIC SALMON (<I>SALMO SALAR</I>)	ARTICLE		8	2022	Period 3	LEEPER A;BENHAIM D;SMARASON B O;KNOBLOCH S; OMARSSON K L;BONNAFOUX T;PIPAN M;KOPPE W; BJORNSDOTTIR R;OVERLAND M	J INSECTS FOOD FEED	none	NORWEGIAN UNIV LIFE SCI;A (CORRESPONDING AUTHOR);NORWEGIAN UNIV LIFE SCI;DEPT RES AND INNOVAT;HOLAR UNIV;FUTURE BUSINESS CTR;UNIV AKUREYRI	NORWEGIAN UNIV LIFE SCI		LEEPER A, 2022, J INSECTS FOOD FEED	LEEPER A, 2022, J INSECTS FOOD FEED	PLANTIJNSTRAAT 2, P O BOX 9000, 2300 PA LEIDEN, NETHERLANDS	NORWEGIAN UNIVERSITY OF LIFE SCIENCES; UNIVERSITY OF AKUREYRI		ALEXANDRA@SJAVARKLASINN.IS			2025-03-25	6E1TI	2352-4588				EITFOOD [18157]	THE AUTHORS OF THIS STUDY WOULD LIKE TO ACKNOWLEDGE FUNDING FROM EITFOOD PROJECT NUMBER 18157 FOR METAMORPHOSIS. THANK YOU TO THE SCIENTIFIC SUPPORT OF THE ANALYTICAL LABS AT MATIS, CLARA JEGOUSSE, AND NMBU AQUACULTURE RESEARCH GROUP FOR VALUABLE FEEDBACK. THANK YOU ALSO TO IATA EITFOOD METAMORPHOSIS PROJECT PARTNERS.
LI M;LI M;WANG G;LIU C;SHANG R;CHEN Y;LI L	CHINESE SOFT-SHELLED TURTLE; BLACK SOLDIER FLY LARVAE MEAL; FISHMEAL; GROWTH PERFORMANCE; ANTIOXIDANT CAPACITY; AMINO ACID	GROWTH-PERFORMANCE; FEED-UTILIZATION; ACID; DIGESTIBILITY; SUBSTITUTE; RESPONSES	LI, LS (CORRESPONDING AUTHOR), LIAOCHENG UNIV, COLL AGRON, LIAOCHENG 252000, SHANDONG, PEOPLES R CHINA.; LI, MENGMENG; WANG, GUIYING; SHANG, RONGSHENG; CHEN, YAN; LI, LUSHENG, LIAOCHENG UNIV, COLL AGRON, LIAOCHENG 252000, SHANDONG, PEOPLES R CHINA.; LI, MENGFEI, SHANDONG UNIV TRADIT CHINESE MED, COLL MED, JINAN 250000, PEOPLES R CHINA.; LIU, CHENGJUN, LIAOCHENG ANIM HUSB \& VET TECH SERV CTR, LIA…	AQUACULTURE	THE AIM OF THIS STUDY WAS TO ANALYZE THE FEASIBILITY OF PARTIAL REPLACEMENT OF FISH MEAL (FM) WITH DEFATTED BLACK SOLDIER FLY LARVAE MEAL (BSFLM) IN THE DIET OF CHINESE SOFT-SHELLED TURTLES BY DETERMINING THE GROWTH PERFORMANCE, SERUM BIOCHEMICAL INDICES, ANTIOXIDANT CAPACITY, PROXIMATE COMPOSITION, AND AMINO ACID PROFILE. THE TURTLES WERE DIVIDED INTO FIVE GROUPS (G1, G2, G3, G4, AND G5) AND FED…		LI, LS (CORRESPONDING AUTHOR), LIAOCHENG UNIV, COLL AGRON, LIAOCHENG 252000, SHANDONG, PEOPLES R CHINA	10.1016/j.aquaculture.2021.736758			0044-8486	AQUACULTURE	ENGLISH	12					ELSEVIER	ISI	DEFATTED BLACK SOLDIER FLY (HERMETIA ILLUCENS) LARVAE MEAL CAN PARTIALLY REPLACE FISH MEAL IN DIETS FOR ADULT CHINESE SOFT-SHELLED TURTLES	ARTICLE		541	2021	Period 3	LI MENGMENG;LI MENGFEI;WANG GUIYING;LIU CHENGJUN; SHANG RONGSHENG;CHEN YAN;LI LUSHENG	AQUACULTURE	none	LIAOCHENG UNIV;LIAOCHENG UNIV;SHANDONG UNIV TRADIT CHINESE MED;LIAOCHENG ANIM HUSB AND VET TECH SERV CTR	LIAOCHENG UNIV		LI M, 2021, AQUACULTURE	LI M, 2021, AQUACULTURE	RADARWEG 29, 1043 NX AMSTERDAM, NETHERLANDS	LIAOCHENG UNIVERSITY; SHANDONG UNIVERSITY OF TRADITIONAL CHINESE MEDICINE	736758	LUSHENGLI1974@126.COM			2025-03-25	SM4YE	1873-5622			APR 2021	PROVINCIAL MAJOR SCIENTIFIC AND TECHNOLOGICAL INNOVATION PROJECTS IN SHANDONG PROVINCE [2019JZZY010709]; SCIENCE AND TECHNOLOGY COMMISSIONER ACTION PLAN PROJECT IN SHANDONG PROVINCE [2020KJTPY052]	THIS STUDY WAS SPONSORED BY THE PROVINCIAL MAJOR SCIENTIFIC AND TECHNOLOGICAL INNOVATION PROJECTS IN SHANDONG PROVINCE (2019JZZY010709) AND SCIENCE AND TECHNOLOGY COMMISSIONER ACTION PLAN PROJECT IN SHANDONG PROVINCE (2020KJTPY052) .	AUG 30
LI S;JI H;ZHANG B;TIAN J;ZHOU ;JISHU J;YU H	BLACK SOLDIER FLY LARVAE OIL; CYPRINUS CARPIO VAR. JIAN; FATTY ACID; COMPOSITION; LIPID DEPOSITION; MCFA (MEDIUM-CHAIN FATTY ACID); LAURIC; ACID	SALMON SALMO-SALAR; MEDIUM CHAIN TRIGLYCERIDE; DRUM SCIAENOPS-OCELLATUS; FISH-OIL; COCONUT OIL; RAINBOW-TROUT; VEGETABLE-OILS; FLESH QUALITY; ONCORHYNCHUS-MYKISS; SUNFLOWER OIL	JI, H (CORRESPONDING AUTHOR), NORTHWEST A\&F UNIV, COLL ANIM SCI \& TECHNOL, YANGLING 712100, PEOPLES R CHINA.; LI, SENLIN; JI, HONG; ZHANG, BINXIN; TIAN, JINGJING; ZHOU, JISHU; YU, HAIBO, NORTHWEST A\&F UNIV, COLL ANIM SCI \& TECHNOL, YANGLING 712100, PEOPLES R CHINA.	AQUACULTURE	BLACK SOLDIER FLY LARVAE OIL (BSO) IS A POTENTIAL FAT SOURCE IN AQUACULTURE FEEDS, WHICH IS HIGH IN LAURIC ACID (21.4\%-49.3\%). IN ORDER TO INVESTIGATE THE EFFECTS OF DIETARY BSO ON GROWTH PERFORMANCE, FATTY ACID COMPOSITION AND LIPID DEPOSITION IN JUVENILE JIAN CARP (CYPRINUS CARPIO VAR. JIAN), FIVE EXPERIMENTAL DIETS WERE FORMULATED BY SUBSTITUTION OF 0\%, 25\%, 50\%, 75\% AND 100\% SOYBEAN OI…		JI, H (CORRESPONDING AUTHOR), NORTHWEST A\&F UNIV, COLL ANIM SCI \& TECHNOL, YANGLING 712100, PEOPLES R CHINA	10.1016/j.aquaculture.2016.08.020			0044-8486	AQUACULTURE	ENGLISH	163		43-52			ELSEVIER	ISI	INFLUENCE OF BLACK SOLDIER FLY (<I>HERMETIA ILLUCENS</I>) LARVAE OIL ON GROWTH PERFORMANCE, BODY COMPOSITION, TISSUE FATTY ACID COMPOSITION AND LIPID DEPOSITION IN JUVENILE JIAN CARP (<I>CYPRINUS CARPIO</I> VAR. JIAN)	ARTICLE		465	2016	Period 2	LI SENLIN;JI HONG;ZHANG BINXIN;TIAN JINGJING;ZHOU; JISHU;YU HAIBO	AQUACULTURE	none	NORTHWEST AANDF UNIV;NORTHWEST AANDF UNIV	NORTHWEST AANDF UNIV		LI S, 2016, AQUACULTURE	LI S, 2016, AQUACULTURE	RADARWEG 29, 1043 NX AMSTERDAM, NETHERLANDS	NORTHWEST A\&F UNIVERSITY - CHINA		JIHONG0405@HOTMAIL.COM			2025-03-25	DY8IE	1873-5622	Y	N		ANKANG FISHERIES EXPERIMENTAL AND DEMONSTRATION STATION OF NORTHWEST A F UNIVERSITY [Z222020001]	THE PRESENT STUDY WAS SUPPORTED BY ANKANG FISHERIES EXPERIMENTAL AND DEMONSTRATION STATION OF NORTHWEST A \& F UNIVERSITY (Z222020001). THE AUTHORS WISH TO EXPRESS THANKS TO SHISHENG LIU, HAOJIE CHEN AND ZHOU YANG FOR THEIR ASSISTANCE IN THE PROCESS.	DEC 1
LI S;JI H;ZHANG B;ZHOU J;YU H	DEFATTED INSECT MEAL; CYPRINUS CARPIO VAR. JIAN; BLACK SOLDIER FLY; HISTOLOGY; OXIDATIVE STRESS; FISHMEAL	TROUT ONCORHYNCHUS-MYKISS; FATTY-ACID-COMPOSITION; RAINBOW-TROUT; FISH-MEAL; HEAT-SHOCK; TOTAL REPLACEMENT; LIVER HISTOLOGY; PLANT; PROTEIN; LIPID SOURCES; SOYBEAN-MEAL	JI, H (CORRESPONDING AUTHOR), NORTHWEST A\&F UNIV, COLL ANIM SCI \& TECHNOL, YANGLING 712100, PEOPLES R CHINA.; LI, SENLIN; JI, HONG; ZHANG, BINXIN; ZHOU, JISHU; YU, HAIBO, NORTHWEST A\&F UNIV, COLL ANIM SCI \& TECHNOL, YANGLING 712100, PEOPLES R CHINA.	AQUACULTURE	A 59-DAYS FEEDING TRIAL WAS CARRIED OUT TO ESTIMATE THE EFFECTS OF FISH MEAL REPLACEMENT BY DEFATTED BLACK SOLDIER FLY LARVAE MEAL (DBSFLM) ON GROWTH PERFORMANCE, ANTIOXIDATE ENZYME ACTIVITIES, DIGESTIVE ENZYME ACTIVITIES, HEPATOPANCREAS AND INTESTINAL MORPHOLOGY IN JIAN CARP (CYPRINUS CARPIO VAR. JIAN) JUVENILES (INITIAL MEAN BODY WEIGHT, 34.78 G). FIVE ISOLIPIDIC (5.29 +/- 0.04\%) AND ISOPROTEI…		JI, H (CORRESPONDING AUTHOR), NORTHWEST A\&F UNIV, COLL ANIM SCI \& TECHNOL, YANGLING 712100, PEOPLES R CHINA	10.1016/j.aquaculture.2017.04.015			0044-8486	AQUACULTURE	ENGLISH	220		62-70			ELSEVIER SCIENCE BV	ISI	DEFATTED BLACK SOLDIER FLY (<I>HERMETIA ILLUCENS</I>) LARVAE MEAL IN DIETS FOR JUVENILE JIAN CARP (<I>CYPRINUS CARPIO</I> VAR. JIAN): GROWTH PERFORMANCE, ANTIOXIDANT ENZYME ACTIVITIES, DIGESTIVE ENZYME ACTIVITIES, INTESTINE AND HEPATOPANCREAS HISTOLOGICAL STRUCTURE	ARTICLE		477	2017	Period 2	LI SENLIN;JI HONG;ZHANG BINXIN;ZHOU JISHU;YU HAIBO	AQUACULTURE	none	NORTHWEST AANDF UNIV;NORTHWEST AANDF UNIV	NORTHWEST AANDF UNIV		LI S, 2017, AQUACULTURE	LI S, 2017, AQUACULTURE	PO BOX 211, 1000 AE AMSTERDAM, NETHERLANDS	NORTHWEST A\&F UNIVERSITY - CHINA		JIHONG@NWSUAF.EDU.CN			2025-03-25	FA0VV	1873-5622	Y	N		ANKANG FISHERIES EXPERIMENTAL AND DEMONSTRATION STATION OF NORTHWEST A F UNIVERSITY [Z222020001]	THE PRESENT STUDY WAS SUPPORTED BY ANKANG FISHERIES EXPERIMENTAL AND DEMONSTRATION STATION OF NORTHWEST A \& F UNIVERSITY (Z222020001). THE AUTHORS WISH TO EXPRESS THANKS TO PAN GUO, LIJUAN QIN, XINXIN XU, AND WEI DENG FOR THEIR ASSISTANCE IN THE PROCESS.	AUG 1
LI X;QIN C;FANG Z;SUN X;SHI H;WANG Q;ZHAO H	CYNOGLOSSUS SEMILAEVIS; FISH MEAL SUBSTITUTION; GROWTH PERFORMANCE; HERMETIA ILLUCENS; PHYSIOLOGY AND BIOCHEMISTRY	ALANINE AMINOTRANSFERASE; ALBUMIN; ASPARTATE AMINOTRANSFERASE; CATALASE; GLOBULIN; LIPID PEROXIDE; MALONALDEHYDE; TRIACYLGLYCEROL; ANTIOXIDANT ASSAY; AQUACULTURE; ARTICLE; BIOCHEMISTRY; BLOOD SAMPLING; BODY WEIGHT GAIN; CHOLESTEROL BLOOD LEVEL; CONTROLLED STUDY; CYNOGLOSSUS SEMILAEVIS; DIGESTIVE FUNCTION; ENZYME ACTIVITY; FEEDING; FISH MEAL; GROWTH RATE; HERMETIA ILLUCENS; HISTOLOGY; INSECT; MAGG…	DEPARTMENT OF FISHERIES, TIANJIN AGRICULTURAL UNIVERSITY, TIANJIN, CHINA; KEY LABORATORY OF SICHUAN PROVINCE FOR FISHES CONSERVATION AND UTILIZATION IN THE UPPER REACHES OF THE YANGTZE RIVER, NEIJIANG NORMAL UNIVERSITY, NEIJIANG, CHINA	FRONT. PHYSIOL.	FOR SOLVING THE GLOBAL SHORTAGE OF FISH MEAL (FM) SUPPLIES FROM FISHERIES, THE BLACK SOLDIER FLY (HERMETIA ILLUCENS) HAS BECOME A NEW PROTEIN ALTERNATIVE IN AQUATIC FEEDS. THE PRESENT STUDY INVESTIGATED THE EFFECTS OF DIETARY INCLUSION OF DEFATTED H. ILLUCENS LARVAE MEAL (DBLM) ON GROWTH, SERUM BIOCHEMICAL PARAMETERS, DIGESTIVE FUNCTION, AND MUSCLE QUALITY OF TONGUE SOLE (CYNOGLOSSUS SEMILAEVIS).…		Q. WANG; DEPARTMENT OF FISHERIES, TIANJIN AGRICULTURAL UNIVERSITY, TIANJIN, CHINA; EMAIL: WQKMAIL@QQ.COM; H. ZHAO; DEPARTMENT OF FISHERIES, TIANJIN AGRICULTURAL UNIVERSITY, TIANJIN, CHINA; EMAIL: ZHAO253091640@163.COM	10.3389/fphys.2022.855957			1664042X	FRONTIERS IN PHYSIOLOGY	ENGLISH	18				FINAL	FRONTIERS MEDIA S.A.	ISI	REPLACING DIETARY FISH MEAL WITH DEFATTED BLACK SOLDIER FLY (HERMETIA ILLUCENS) LARVAE MEAL AFFECTED GROWTH, DIGESTIVE PHYSIOLOGY AND MUSCLE QUALITY OF TONGUE SOLE (CYNOGLOSSUS SEMILAEVIS)	ARTICLE	https://www.scopus.com/inward/record.uri?eid=2-s2.0-85128839952&doi=10.3389%2ffphys.2022.855957&partnerID=40&md5=8d56a7d427f7ecb10017fb15e3f8e5b2	13	2022	Period 3	LI XUETING;QIN CHUANJIE;FANG ZHENZHEN;SUN XUELIANG;SHI HONGYUE;WANG QINGKUI;ZHAO HONGHAO	FRONT PHYSIOL	none	TIANJIN AGRICULTURAL UNIVERSITY;NEIJIANG NORMAL UNIVERSITY	NOTREPORTED;TIANJIN AGRICULTURAL UNIVERSITY;NOTREPORTED;NOTREPORTED;TIANJIN AGRICULTURAL UNIVERSITY;NOTREPORTED		LI X, 2022, FRONT PHYSIOL	LI X, 2022, FRONT PHYSIOL
LI Y;GAJARDO K;JARAMILLO-TORRES A;KORTNER T;KROGDAHL A	ATLANTIC SALMON; INSECT MEAL; BLACK SOLDIER FLY; INTESTINAL MICROBIOTA; FEED MICROBIOTA; WATER MICROBIOTA	FLY HERMETIA-ILLUCENS; PRE-PUPAE MEAL; GROWTH-PERFORMANCE; SAMPLE; INFERENCE; GUT MICROBIOTA; LARVAE MEAL; ZEBRAFISH; FOOD; COMMUNITIES; RESPONSES	LI, YX; KORTNER, TM (CORRESPONDING AUTHOR), NORWEGIAN UNIV LIFE SCI, FAC VET MED, DEPT PARACLIN SCI, OSLO, NORWAY.; LI, YANXIAN; GAJARDO, KARINA; JARAMILLO-TORRES, ALEXANDER; KORTNER, TROND M.; KROGDAHL, ASHILD, NORWEGIAN UNIV LIFE SCI, FAC VET MED, DEPT PARACLIN SCI, OSLO, NORWAY.	ANIM. MICROBIOME	BACKGROUND BEING PART OF FISH'S NATURAL DIETS, INSECTS HAVE BECOME A PRACTICAL ALTERNATIVE FEED INGREDIENT FOR AQUACULTURE. WHILE NUTRITIONAL VALUES OF INSECTS HAVE BEEN EXTENSIVELY STUDIED IN VARIOUS FISH SPECIES, THEIR IMPACT ON THE FISH MICROBIOTA REMAINS TO BE FULLY EXPLORED. IN AN 8-WEEK FRESHWATER FEEDING TRIAL, ATLANTIC SALMON (SALMO SALAR) WERE FED EITHER A COMMERCIALLY RELEVANT REFERENCE…		LI, YX; KORTNER, TM (CORRESPONDING AUTHOR), NORWEGIAN UNIV LIFE SCI, FAC VET MED, DEPT PARACLIN SCI, OSLO, NORWAY	10.1186/s42523-021-00159-4				ANIMAL MICROBIOME	ENGLISH	22	1				BMC	ISI	CONSISTENT CHANGES IN THE INTESTINAL MICROBIOTA OF ATLANTIC SALMON FED INSECT MEAL DIETS	ARTICLE		4	2022	Period 3	LI YANXIAN;GAJARDO KARINA;JARAMILLO-TORRES ALEXANDER; KORTNER TROND M;KROGDAHL ASHILD	ANIM MICROBIOME	none	NORWEGIAN UNIV LIFE SCI;JARAMILLO-TORRES;NORWEGIAN UNIV LIFE SCI	NOTREPORTED;NORWEGIAN UNIV LIFE SCI		LI Y, 2022, ANIM MICROBIOME	LI Y, 2022, ANIM MICROBIOME	CAMPUS, 4 CRINAN ST, LONDON N1 9XW, ENGLAND	NORWEGIAN UNIVERSITY OF LIFE SCIENCES	8	YANXIAN.LI@NMBU.NO TROND.KORTNER@NMBU.NO			2025-03-25	YE2WB	2524-4671				CHINA SCHOLARSHIP COUNCIL; RESEARCH COUNCIL OF NORWAY [238997]	Y.L. WAS GRANTED A SCHOLARSHIP FROM THE CHINA SCHOLARSHIP COUNCIL TO PURSUE HIS PH.D. DEGREE AT THE NORWEGIAN UNIVERSITY OF LIFE SCIENCES. THIS WORK WAS A SPIN-OFF OF THE ``AQUAFLY'' PROJECT (GRANT NUMBER, 238997), FUNDED BY THE RESEARCH COUNCIL OF NORWAY AND MANAGED BY THE INSTITUTE OF MARINE RESEARCH.	JAN 10
LI Y;KORTNER T;CHIKWATI E;BELGHIT ;IKRAM I;LOCK E;KROGDAHL A	INSECT MEAL; BLACK SOLDIER FLY; ATLANTIC SALMON; GUT HEALTH	CHAIN FATTY-ACIDS; PRE-PUPAE MEAL; GROWTH-PERFORMANCE; RAINBOW-TROUT; ONCORHYNCHUS-MYKISS; JUVENILE JIAN; INSECT MEAL; DIETS; FEED; SUBSTITUTE	LI, YX (CORRESPONDING AUTHOR), NORWEGIAN UNIV LIFE SCI NMBU, FAC VET MED, DEPT BASIC SCI \& AQUAT MED, POB 8146 DEP, NO-0033 OSLO, NORWAY.; LI, YANXIAN; KORTNER, TROND M.; CHIKWATI, ELVIS M.; KROGDAHL, ASHILD, NORWEGIAN UNIV LIFE SCI NMBU, FAC VET MED, DEPT BASIC SCI \& AQUAT MED, POB 8146 DEP, NO-0033 OSLO, NORWAY.; BELGHIT, IKRAM; LOCK, ERIK-JAN, INST MARINE RES, POB 1870 NORDNES, N-5817 BERGEN…	AQUACULTURE	LIMITED AVAILABILITY OF SUSTAINABLE FEED INGREDIENTS IS A SIGNIFICANT CONCERN IN SALMON AQUACULTURE. INSECTS MAY BECOME AN IMPORTANT, SUSTAINABLE RESOURCE FOR EXPANDING THE RAW MATERIAL REPERTOIRE. HEREIN, WE PRESENT DATA FROM A 16-WEEK SEAWATER FEEDING TRIAL WITH ATLANTIC SALMON (INITIAL BODY WEIGHT, 1.4 KG) FED EITHER A REFERENCE DIET WITH A COMBINATION OF FISH MEAL, SOY PROTEIN CONCENTRATE, PE…		LI, YX (CORRESPONDING AUTHOR), NORWEGIAN UNIV LIFE SCI NMBU, FAC VET MED, DEPT BASIC SCI \& AQUAT MED, POB 8146 DEP, NO-0033 OSLO, NORWAY	10.1016/j.aquaculture.2020.734967			0044-8486	AQUACULTURE	ENGLISH	84					ELSEVIER	ISI	TOTAL REPLACEMENT OF FISH MEAL WITH BLACK SOLDIER FLY (<I>HERMETIA ILLUCENS</I>) LARVAE MEAL DOES NOT COMPROMISE THE GUT HEALTH OF ATLANTIC SALMON (<I>SALMO SALAR</I>)	ARTICLE		520	2020	Period 3	LI YANXIAN;KORTNER TROND M;CHIKWATI ELVIS M;BELGHIT; IKRAM;LOCK ERIK-JAN;KROGDAHL ASHILD	AQUACULTURE	none	NORWEGIAN UNIV LIFE SCI NMBU;NORWEGIAN UNIV LIFE SCI NMBU;INST MARINE RES	NORWEGIAN UNIV LIFE SCI NMBU		LI Y, 2020, AQUACULTURE	LI Y, 2020, AQUACULTURE	RADARWEG 29, 1043 NX AMSTERDAM, NETHERLANDS	NORWEGIAN UNIVERSITY OF LIFE SCIENCES; INSTITUTE OF MARINE RESEARCH - NORWAY	734967	YANXIAN.LI@NMBU.NO			2025-03-25	KO4DP	1873-5622				RESEARCH COUNCIL OF NORWAY, NORWAY [238997, 38997]; CHINA SCHOLARSHIP COUNCIL (CSC)	THIS WORK IS PART OF THE ``AQUAFLY'' PROJECT (GRANT NUMBER, 238997), FUNDED BY THE RESEARCH COUNCIL OF NORWAY, NORWAY, GRANT NUMBER: 38997. Y.L. IS PURSUING HIS PH.D. DEGREE AT NMBU WITH A SCHOLARSHIP GRANTED BY THE CHINA SCHOLARSHIP COUNCIL (CSC), A NON-PROFIT ORGANIZATION SPONSORING CHINESE CITIZENS TO STUDY ABROAD. OTHER COSTS RELATED TO THIS STUDY WERE COVERED BY THE NMBU. THE FUNDING AGENCIE…	APR 15
LI Y;KORTNER T;CHIKWATI E;MUNANG'ANDU H;LOCK E;KROGDAHL A	BLACK SOLDIER FLY LARVAE; ATLANTIC SALMON; GUT HEALTH; IMMUNE RESPONSE; ANTIBODY; VACCINATION	XENOBIOTIC BIOTRANSFORMATION SYSTEM; LIPID DROPLET ACCUMULATION; TROUT; ONCORHYNCHUS-MYKISS; SALVELINUS-ALPINUS L.; ORAL TOLERANCE; RAINBOW-TROUT; GROWTH-PERFORMANCE; HORMONAL RESPONSES; INDUCED; ENTERITIS; IMMUNE-RESPONSES	LI, YX (CORRESPONDING AUTHOR), NORWEGIAN UNIV LIFE SCI NMBU, DEPT BASIC SCI \& AQUAT MED, FAC VET MED, POB 8146 DEP, NO-0033 OSLO, NORWAY.; LI, YANXIAN; KORTNER, TROND M.; CHIKWATI, ELVIS M.; MUNANG'ANDU, HETRON MWEEMBA; KROGDAHL, ASHILD, NORWEGIAN UNIV LIFE SCI NMBU, DEPT BASIC SCI \& AQUAT MED, FAC VET MED, POB 8146 DEP, NO-0033 OSLO, NORWAY.; LOCK, ERIK-JAN, INST MARINE RES, POB 1870 NORDNES, …	FISH SHELLFISH IMMUNOL.	LIMITED AVAILABILITY OF SUSTAINABLE FEED INGREDIENTS IS A SERIOUS CONCERN IN SALMON AQUACULTURE. INSECTS MAY BECOME AN IMPORTANT, SUSTAINABLE RESOURCE FOR EXPANDING THE RAW MATERIAL REPERTOIRE. HEREIN, WE PRESENT DATA FROM AN 8-WEEK FEEDING TRIAL WITH PRE-SMOLT ATLANTIC SALMON (INITIAL BODY WEIGHT 49 +/- 1.5 G) FED EITHER A REFERENCE DIET CONTAINING FISH MEAL, SOY PROTEIN CONCENTRATE AND WHEAT GL…		LI, YX (CORRESPONDING AUTHOR), NORWEGIAN UNIV LIFE SCI NMBU, DEPT BASIC SCI \& AQUAT MED, FAC VET MED, POB 8146 DEP, NO-0033 OSLO, NORWAY	10.1016/j.fsi.2018.12.057			1050-4648	FISH \& SHELLFISH IMMUNOLOGY	ENGLISH	63		1106-1113			ACADEMIC PRESS LTD- ELSEVIER SCIENCE LTD	ISI	GUT HEALTH AND VACCINATION RESPONSE IN PRE-SMOLT ATLANTIC SALMON (<I>SALMO SALAR</I>) FED BLACK SOLDIER FLY (<I>HERMETIA ILLUCENS</I>) LARVAE MEAL	ARTICLE		86	2019	Period 3	LI YANXIAN;KORTNER TROND M;CHIKWATI ELVIS M; MUNANG'ANDU HETRON MWEEMBA;LOCK ERIK-JAN;KROGDAHL ASHILD	FISH SHELLFISH IMMUNOL	none	NORWEGIAN UNIV LIFE SCI NMBU;NORWEGIAN UNIV LIFE SCI NMBU;INST MARINE RES	NORWEGIAN UNIV LIFE SCI NMBU		LI Y, 2019, FISH SHELLFISH IMMUNOL	LI Y, 2019, FISH SHELLFISH IMMUNOL	24-28 OVAL RD, LONDON NW1 7DX, ENGLAND	NORWEGIAN UNIVERSITY OF LIFE SCIENCES; INSTITUTE OF MARINE RESEARCH - NORWAY		YANXIAN.LI@NMBU.NO			2025-03-25	HM5PU	1095-9947				CHINA SCHOLARSHIP COUNCIL	Y. L. IS PURSUING HIS PH.D. DEGREE AT NMBU WITH A SCHOLARSHIP GRANTED BY THE CHINA SCHOLARSHIP COUNCIL, A NON-PROFIT ORGANIZATION SPONSORING CHINESE CITIZENS TO STUDY ABROAD. THE AUTHORS GRATEFULLY ACKNOWLEDGE ANIMAL TECHNICIANS AT THE EWOS RESEARCH STATION AT DIRDAL, NORWAY, FOR THEIR COMMITTED ANIMAL CARE AND ELLEN K. HAGE FOR ORGANIZING THE SAMPLING AND THE SKILLFUL LAB WORK AND LEADERSHIP.	MAR
LI Z;HAN C;WANG Z;LI Z;RUAN ;LESHAN L;LIN H;ZHOU C	BLACK SOLDIER FLY PULP; TRACHINOTUS OVATUS; FEED ADDITIVE; ANTIOXIDANT; MICROBIOTA	FISH-MEAL; TRACHINOTUS-OVATUS; HERMETIA-ILLUCENS; DIGESTIVE ENZYME; OXIDATIVE STRESS; IMMUNE-RESPONSE; VIBRIO-ALGINOLYTICUS; BARRIER; FUNCTION; GUT MICROBIOTA; PROTEIN LEVELS	ZHOU, CP (CORRESPONDING AUTHOR), CHINESE ACAD FISHERY SCI, KEY LAB AQUAT PROD PROC, MINIST AGR \& RURAL AFFAIRS, SOUTH CHINA SEA FISHERIES RES INST, GUANGZHOU 510300, PEOPLES R CHINA.; LI, ZUZHE; HAN, CHENGZONG; WANG, ZHANZHAN; RUAN, LESHAN; ZHOU, CHUANPENG, CHINESE ACAD FISHERY SCI, KEY LAB AQUAT PROD PROC, MINIST AGR \& RURAL AFFAIRS, SOUTH CHINA SEA FISHERIES RES INST, GUANGZHOU 510300, PEOPLE…	FISH SHELLFISH IMMUNOL.	BLACK SOLDIER FLY (HERMETIA ILLUCENS) HAS BEEN WIDELY RESEARCHED AS A PROTEIN SOURCE FOR FISH MEAL REPLACEMENT IN AQUACULTURE, BUT FEW STUDIES HAVE FOCUSED ON ITS POTENTIAL AS A FEED ADDITIVE FOR GROWTH AND IMMUNE ENHANCEMENT. WE CONDUCTED A 56-DAY CULTURE EXPERIMENT TO DETERMINE THE IMPACT OF FEED ADDITION OF BLACK SOLDIER FLY PULP (BSFP, WITH 86.2\% SMALL PEPTIDES IN DRY BASIS) ON GROWTH PERFOR…		ZHOU, CP (CORRESPONDING AUTHOR), CHINESE ACAD FISHERY SCI, KEY LAB AQUAT PROD PROC, MINIST AGR \& RURAL AFFAIRS, SOUTH CHINA SEA FISHERIES RES INST, GUANGZHOU 510300, PEOPLES R CHINA	10.1016/j.fsi.2023.109156			1050-4648	FISH \& SHELLFISH IMMUNOLOGY	ENGLISH	8					ACADEMIC PRESS LTD- ELSEVIER SCIENCE LTD	ISI	BLACK SOLDIER FLY PULP IN THE DIET OF GOLDEN POMPANO: EFFECT ON GROWTH PERFORMANCE, LIVER ANTIOXIDANT AND INTESTINAL HEALTH	ARTICLE		142	2023	Period 3	LI ZUZHE;HAN CHENGZONG;WANG ZHANZHAN;LI ZHENYU;RUAN; LESHAN;LIN HEIZHAO;ZHOU CHUANPENG	FISH SHELLFISH IMMUNOL	none	SOUTH CHINA SEA FISHERIES RES INST;SOUTH CHINA SEA FISHERIES RES INST;SOUTH CHINA AGR UNIV;GUANGDONG GREEN CORAL BIOTECHNOL CO LTD;SHENZHEN BASE SOUTH CHINA SEA FISHERIES RES INST;SANYA TROP FISHERIES RES INST	SOUTH CHINA SEA FISHERIES RES INST		LI Z, 2023, FISH SHELLFISH IMMUNOL	LI Z, 2023, FISH SHELLFISH IMMUNOL	24-28 OVAL RD, LONDON NW1 7DX, ENGLAND	CHINESE ACADEMY OF FISHERY SCIENCES; SOUTH CHINA SEA FISHERIES RESEARCH INSTITUTE, CAFS; MINISTRY OF AGRICULTURE \& RURAL AFFAIRS; SOUTH CHINA AGRICULTURAL UNIVERSITY; CHINESE ACADEMY OF FISHERY SCIENCES	109156	CHPZHOU@163.COM			2025-03-25	X9LN7	1095-9947			OCT 2023	CENTRAL PUBLIC -INTEREST SCIENTIFIC INSTITUTION BASAL RESEARCH FUND, CAFS [2022XT0404, 2023TD58]; CENTRAL PUBLIC -INTEREST SCIENTIFIC INSTITUTION BASAL RESEARCH FUND, SOUTH CHINA SEA FISHERIES RESEARCH INSTITUTE, CAFS [2021XK02]	THIS WORK WAS SUPPORTED BY THE CENTRAL PUBLIC -INTEREST SCIENTIFIC INSTITUTION BASAL RESEARCH FUND, CAFS (2022XT0404; 2023TD58) ; THE CENTRAL PUBLIC -INTEREST SCIENTIFIC INSTITUTION BASAL RESEARCH FUND, SOUTH CHINA SEA FISHERIES RESEARCH INSTITUTE, CAFS (2021XK02) .	NOV
LILAND N;SORENSEN M;BELGHIT I;WILLORA F;TORRISSEN A;TORRISSEN O	CIRCULAR ECONOMY; EDIBLE INSECTS; ATLANTIC SALMON; FEED INGREDIENTS; SUSTAINABILITY	PROTEIN CONVERSION FACTORS; ACID-COMPOSITION; INSECTS	LILAND, NS (CORRESPONDING AUTHOR), INST MARINE RES, NORDNESGATEN 50, N-5005 BERGEN, NORWAY.; LILAND, N. S.; BELGHIT, I., INST MARINE RES, NORDNESGATEN 50, N-5005 BERGEN, NORWAY.; SORENSEN, M.; WILLORA, F. PERERA, NORD UNIV, UNIV ALLEEN 11, N-8026 BODO, NORWAY.; TORRISSEN, A.; TORRISSEN, O., ECOPROT AS, AMOYHAMNVEGEN 902, N-8170 ENGAVAGEN, NORWAY.	J. INSECTS FOOD FEED	THE AIM OF THE STUDY WAS TO INVESTIGATE IF BLACK SOLDIER FLY (HERMETIA ILLUCENS) LARVAE CAN BE GROWN ON SLUDGE FROM A SALMONID FRESH-WATER RECIRCULATING AQUACULTURE SYSTEM FACILITY IN A SMALL PILOT-SCALE TRIAL. THE GROWTH AND TRANSFER OF BOTH NUTRIENTS AND UNWANTED COMPONENTS FROM THE SLUDGE TO THE INSECT LARVAE WAS ANALYSED. A COMMERCIAL CHICKEN FEED WAS USED AS A CONTROL GROWTH SUBSTRATE AND UP…		LILAND, NS (CORRESPONDING AUTHOR), INST MARINE RES, NORDNESGATEN 50, N-5005 BERGEN, NORWAY	10.3920/JIFF2022.0154				JOURNAL OF INSECTS AS FOOD AND FEED	ENGLISH	7	7	885-892			BRILL	ISI	CLOSING THE GAP - PRODUCING BLACK SOLDIER FLY LARVAE ON AQUACULTURE SIDE STREAMS	ARTICLE		9	2023	Period 3	LILAND N S;SORENSEN M;BELGHIT I;WILLORA F PERERA;TORRISSEN A;TORRISSEN O	J INSECTS FOOD FEED	none	INST MARINE RES;INST MARINE RES;NORD UNIV	INST MARINE RES		LILAND N, 2023, J INSECTS FOOD FEED	LILAND N, 2023, J INSECTS FOOD FEED	PLANTIJNSTRAAT 2, P O BOX 9000, 2300 PA LEIDEN, NETHERLANDS	INSTITUTE OF MARINE RESEARCH - NORWAY; NORD UNIVERSITY		NLI@HI.NO			2025-03-25	L1TH9	2352-4588				MABIT, AN INDUSTRIAL R\&D PROGRAM FOR MARINE BIOTECHNOLOGY IN NORTHERN NORWAY [155]	THIS STUDY WAS FINANCED BY MABIT, AN INDUSTRIAL R\&D PROGRAM FOR MARINE BIOTECHNOLOGY IN NORTHERN NORWAY (PROJECT NUMBER: 155).
LIMBU S;SHOKO A;ULOTU E;LUVANGA S;MUNYI F;JOHN J;OPIYO M	BLACK SOLDIER FLY LARVAE MEAL; ECONOMIC BENEFITS; FEED CONVERSION RATIO; NILE TILAPIA FRY; SUSTAINABLE AQUACULTURE; WATER QUALITY PARAMETERS	PRE-PUPAE MEAL; FISH-MEAL; RAINBOW-TROUT; INSECT; DIETS; REPLACEMENT; ACCEPTANCE; PROTEIN; FOOD; JIAN	LIMBU, SM (CORRESPONDING AUTHOR), UNIV DAR ES SALAAM, AQUACULTURE TECHNOL DEPT, SCH AQUAT SCI \& FISHERIES TECHNOL, POB 60091, DAR ES SALAAM, TANZANIA.; LIMBU, SAMWEL MCHELE, UNIV DAR ES SALAAM, DEPT AQUACULTURE TECHNOL, SCH AQUAT SCI \& FISHERIES TECHNOL, DAR ES SALAAM, TANZANIA.; SHOKO, AMON PAUL; LUVANGA, SIWEMA AMRAN, TANZANIA FISHERIES RES INST, DAR ES SALAAM, TANZANIA.; ULOTU, EUSEBIA ERNES…	AQUAC. FISH FISH.	INSECTS HAVE BEEN PROPOSED AS POTENTIAL ALTERNATIVE ANIMAL PROTEIN SOURCES TO REPLACE FISHMEAL (FM), WHICH IS EXPENSIVE AND HAS LIMITED AVAILABILITY FOR FISH FEED FORMULATION. HOWEVER, STUDIES ON THE EFFECTS OF REPLACING FM WITH BLACK SOLDIER FLY (HERMETIA ILLUCENS) LARVAE (BSF-L) ON GROWTH PERFORMANCE OF NILE TILAPIA (OREOCHROMIS NILOTICUS) FRY, WATER QUALITY AND ECONOMIC BENEFITS ARE CURRENTLY …		LIMBU, SM (CORRESPONDING AUTHOR), UNIV DAR ES SALAAM, AQUACULTURE TECHNOL DEPT, SCH AQUAT SCI \& FISHERIES TECHNOL, POB 60091, DAR ES SALAAM, TANZANIA	10.1002/aff2.48			2693-8847	AQUACULTURE, FISH AND FISHERIES	ENGLISH	31	3	167-178			WILEY	ISI	BLACK SOLDIER FLY (<I>HERMETIA ILLUCENS, L</I>.) LARVAE MEAL IMPROVES GROWTH PERFORMANCE, FEED EFFICIENCY AND ECONOMIC RETURNS OF NILE TILAPIA (<I>OREOCHROMIS NILOTICUS, L</I>.) FRY	ARTICLE		2	2022	Period 3	LIMBU SAMWEL MCHELE;SHOKO AMON PAUL;ULOTU EUSEBIA ERNEST; LUVANGA SIWEMA AMRAN;MUNYI FRIDAH MUKIRI;JOHN JOHN OBEDY; OPIYO MARY ADHIAMBO	AQUAC FISH FISH	none	UNIV DAR ES SALAAM;UNIV DAR ES SALAAM;TANZANIA FISHERIES RES INST;TANZANIA FISHERIES RES INST;KENYA MARINE AND FISHERIES RES INST;KENYA MARINE AND FISHERIES RES INST	UNIV DAR ES SALAAM		LIMBU S, 2022, AQUAC FISH FISH	LIMBU S, 2022, AQUAC FISH FISH	111 RIVER ST, HOBOKEN 07030-5774, NJ USA	UNIVERSITY OF DAR ES SALAAM		MCHELELIMBU@YAHOO.COM			2025-03-25	LJ1Q6					SWEDISH INTERNATIONAL DEVELOPMENT COOPERATION AGENCY	SWEDISH INTERNATIONAL DEVELOPMENT COOPERATION AGENCY	JUN
LINH N;WANNAVIJIT S;TAYYAMATH K;DINH-HUNG N;NITITANARAPEE T;SUMON M;SRINUAL O;PERMPOONPATTANA P;VAN D H;BROWN C	ORNAMENTAL FISH; INSECT MEAL; AQUACULTURE; SUSTAINABILITY; IMMUNE; RESPONSE	EUROPEAN SEA-BASS; JUVENILE JIAN; PROTEIN; PERFORMANCE; EXPRESSION; RESISTANCE; RESPONSES; CHITOSAN; SYSTEM; HEALTH	VAN DOAN, H (CORRESPONDING AUTHOR), CHIANG MAI UNIV, FAC AGR, DEPT ANIM \& AQUAT SCI, CHIANG MAI 50200, THAILAND.; VAN DOAN, H (CORRESPONDING AUTHOR), CHIANG MAI UNIV, FAC AGR, FUNCT FEED INNOVAT CTR FUNCFEED, CHIANG MAI 50200, THAILAND.; PERMPOONPATTANA, P (CORRESPONDING AUTHOR), PRINCE SONGKLA UNIV, FAC INNOVAT AGR \& FISHERY ESTAB PROJECT, AGR SCI \& TECHNOL PROGRAM, SURAT THANI 84000, THAILAN…	FISHES	INSECT MEAL HAS SHOWN PROMISE AS A POTENTIALLY SUSTAINABLE SOURCE OF NUTRIENTS FOR AQUAFEEDS,OFFERING AN ALTERNATIVE TO EXPENSIVE AND ECOLOGICALLY UNDESIRABLE INGREDIENTS, IN THE CONTEXT OF POPU-LATION EXPLOSION AND CLIMATE CHANGE. DESPITE THIS PROMISING OUTLOOK, ITS EFFECTS ON FISH GROWTH ANDIMMUNE RESPONSES REMAIN TO BE THOROUGHLY INVESTIGATED. OUR SCIENTIFIC GOAL WAS TO EXPERIMENTALLYTEST RESP…		VAN DOAN, H (CORRESPONDING AUTHOR), CHIANG MAI UNIV, FAC AGR, DEPT ANIM \& AQUAT SCI, CHIANG MAI 50200, THAILAND	10.3390/fishes9020053				FISHES	ENGLISH	5	2				MDPI	ISI	BLACK SOLDIER FLY (<I>HERMETIA ILLUCENS</I>) LARVAE MEAL: A SUSTAINABLE ALTERNATIVE TO FISH MEAL PROVEN TO PROMOTE GROWTH AND IMMUNITY IN KOI CARP (<I>CYPRINUS CARPIO</I> VAR. <I>KOI</I>)	ARTICLE		9	2024	Period 3	LINH NGUYEN VU;WANNAVIJIT SUPREYA;TAYYAMATH KHAMBOU; DINH-HUNG NGUYEN;NITITANARAPEE THITIKORN;SUMON MD AFSAR AHMED;SRINUAL ORRANEE;PERMPOONPATTANA PATIMA;VAN DOAN HIEN; BROWN CHRISTOPHER L	FISHES	none	CHIANG MAI UNIV;CHIANG MAI UNIV;PRINCE SONGKLA UNIV;CHIANG MAI UNIV;CHIANG MAI UNIV;SOUPHANOUVONG UNIV;CHULALONGKORN UNIV;PRINCE SONGKLA UNIV;PUKYONG NATL UNIV	CHIANG MAI UNIV		LINH N, 2024, FISHES	LINH N, 2024, FISHES	ST ALBAN-ANLAGE 66, CH-4052 BASEL, SWITZERLAND	CHIANG MAI UNIVERSITY; CHIANG MAI UNIVERSITY; CHULALONGKORN UNIVERSITY; PRINCE OF SONGKLA UNIVERSITY; PUKYONG NATIONAL UNIVERSITY	53	LINHVU.N@CMU.AC.TH PHOOOOOOOOOO10@GMAIL.COM KHAMBOU\_TAYYAMATH@CMU.AC.TH HENRYNGUYEN.VNUA@GMAIL.COM THITIKORN.N@CMU.AC.TH MDAFSARAHMED\_S@CMU.AC.TH ORRANEE.S@CMU.AC.TH PATIMA.PE@PSU.AC.TH HIEN.D@CMU.AC.TH BROWNCHRISTOPHER38@GMAIL.COM			2025-03-25	JR0R8	2410-3888				CHIANG MAI UNIVERSITY; PRINCE OF SONGKLA UNIVERSITY, SURAT THANI CAMPUS	THIS RESEARCH WAS PARTIALLY SUPPORTED BY CHIANG MAI UNIVERSITY AND THE PRINCE OF SONGKLA UNIVERSITY, SURAT THANI CAMPUS.	FEB
LIU Y;ANDIN V;CHOR W;GUNASEKARAN ;BASKARAN B;CHONG C;LEE P;LOH J	< FIXED-CASE > HERMETIA ILLUCENS </FIXED-CASE >; INSECT PROTEIN; <; FIXED-CASE > LATES CALCARIFERS </FIXED-CASE >; SUSTAINABLE AQUACULTURE; < FIXED-CASE > VIBRIO PARAHAEMOLYTICUS </FIXED-CASE >	FATTY-ACID-COMPOSITION; RAINBOW-TROUT; PROTEIN; DIETS; SUPPLEMENTATION; REPLACEMENT; AQUACULTURE; PATHWAY; JIAN	LIU, Y; LOH, JY (CORRESPONDING AUTHOR), UCSI UNIV, FAC APPL SCI, 1 JALAN MENARA GADING,UCSI HTS, KUALA LUMPUR 56000, MALAYSIA.; LIU, YUN, GUANGXI UNIV SCI \& TECHNOL, HLTH SCI CTR, LIUZHOU, PEOPLES R CHINA.; LIU, YUN; GUNASEKARAN, BASKARAN; LOH, JIUN-YAN, UCSI UNIV, FAC APPL SCI, 1 JALAN MENARA GADING,UCSI HTS, KUALA LUMPUR 56000, MALAYSIA.; ANDIN, VICTOR CHARLIE; CHOR, WEI-KANG, WORLD WIDE FUND …	J. FISH BIOL.	THIS STUDY AIMS TO DEVELOP AN ALTERNATIVE AQUAFEED DERIVED FROM INSECT MEAL FOR LATES CALCARIFER JUVENILES, WITH THE OBJECTIVES OF EXPLORING THE PHYSIOLOGICAL PERFORMANCE, BIOLOGICAL PARAMETERS, AND ECONOMIC ANALYSIS OF SUBSTITUTING FISHMEAL (FM) WITH DEFATTED BLACK SOLDIER FLY (HERMETIA ILLUCENS) LARVAE (BSFL) AS PART OF THE DIET OF L. CALCARIFER JUVENILES. FIVE PRACTICAL DIETS WERE FORMULATED T…		LIU, Y; LOH, JY (CORRESPONDING AUTHOR), UCSI UNIV, FAC APPL SCI, 1 JALAN MENARA GADING,UCSI HTS, KUALA LUMPUR 56000, MALAYSIA	10.1111/jfb.15908			0022-1112	JOURNAL OF FISH BIOLOGY	ENGLISH	1	6	1681-1693			WILEY	ISI	A PRELIMINARY STUDY ON THE EFFECTS OF SUBSTITUTING FISHMEAL WITH DEFATTED BLACK SOLDIER FLY (<I>HERMETIA ILLUCENS</I>) LARVAL MEAL ON ASIAN SEABASS (<I>LATES CALCARIFER</I>) JUVENILES: GROWTH PERFORMANCE, FEED EFFICIENCY, NUTRIENT COMPOSITION, DISEASE RESISTANCE, AND ECONOMIC RETURNS	ARTICLE		105	2024	Period 3	LIU YUN;ANDIN VICTOR CHARLIE;CHOR WEI-KANG;GUNASEKARAN; BASKARAN;CHONG CHOU-MIN;LEE PO-TSANG;LOH JIUN-YAN	J FISH BIOL	none	UCSI UNIV;GUANGXI UNIV SCI AND TECHNOL;UCSI UNIV;UNIV PUTRA MALAYSIA;NATL TAIWAN OCEAN UNIV;JAMES COOK UNIV	NOTREPORTED;UCSI UNIV		LIU Y, 2024, J FISH BIOL	LIU Y, 2024, J FISH BIOL	111 RIVER ST, HOBOKEN 07030-5774, NJ USA	GUANGXI UNIVERSITY OF SCIENCE \& TECHNOLOGY; UCSI UNIVERSITY; UNIVERSITI PUTRA MALAYSIA; NATIONAL TAIWAN OCEAN UNIVERSITY; JAMES COOK UNIVERSITY		623896953@QQ.COM JAMES.LOH@JCU.EDU.AU			2025-03-25	P9X1X	1095-8649			AUG 2024	WORLD WIDE FUND FOR NATURE, MALAYSIA [MA0303331-000-GENF]; UCSI UNIVERSITY INDUSTRIAL [IND-FAS-2022-002]	THIS STUDY WAS FUNDED BY THE WORLD WIDE FUND FOR NATURE, MALAYSIA (MA0303331-000-GENF) AND UCSI UNIVERSITY INDUSTRIAL GRANT (IND-FAS-2022-002).	DEC
LIU Y;CHANG H;LV W;MA S;QIU ;GUANGWEN G;LU S;HAN S;WANG C;HAN ;DANXIANG D;ZHANG Y;LIU H	RAINBOW TROUT; FISHMEAL REPLACEMENT; CHLORELLA SOROKINIANA; HERMETIA; ILLUCENS	CONJUGATED LINOLEIC-ACID; SALMON SALMO-SALAR; GROWTH-PERFORMANCE; GENE-EXPRESSION; FATTY-ACIDS; NUTRIENT DIGESTIBILITY; DIETS; VULGARIS; PROTEIN; FEED	ZHANG, Y; LIU, HB (CORRESPONDING AUTHOR), CHINESE ACAD FISHERY SCI, HEILONGJIANG RIVER FISHERIES RES INST, HARBIN 150070, PEOPLES R CHINA.; LIU, HB (CORRESPONDING AUTHOR), KEY LAB AQUAT ANIM DIS \& IMMUNE TECHNOL HEILONGJIA, HARBIN 150070, PEOPLES R CHINA.; LIU, YANG; CHANG, HONGMIAO; LV, WEIHUA; MA, SHUWEI; QIU, GUANGWEN; LU, SHAOXIA; HAN, SHICHENG; WANG, CHANGAN; ZHANG, YING; LIU, HONGBAI, CHIN…	AQUACULTURE	CHLORELLA MEAL IS A POTENTIAL SINGLE-CELL PROTEIN SOURCE FOR FISHMEAL REPLACEMENT IN AQUAFEED. HOWEVER, IT IS STILL CHALLENGING TO INCORPORATE CHLORELLA MEAL IN DIETS OF CARNIVOROUS FISH AT HIGH INCLUSION LEVEL DUE TO ITS RIGID CELL WALL AND LOWER NUTRITIONAL QUALITY COMPARED WITH FISHMEAL. THIS STUDY WAS CONDUCTED TO INVESTIGATE NOVEL CELL WALL-RUPTURED CHLORELLA SOROKINIANA GT-1 MEAL ALONE OR C…		ZHANG, Y; LIU, HB (CORRESPONDING AUTHOR), CHINESE ACAD FISHERY SCI, HEILONGJIANG RIVER FISHERIES RES INST, HARBIN 150070, PEOPLES R CHINA	10.1016/j.aquaculture.2022.738715			0044-8486	AQUACULTURE	ENGLISH	12					ELSEVIER	ISI	PHYSIOLOGICAL RESPONSE OF RAINBOW TROUT (<I>ONCORHYNCHUS MYKISS</I>) TO GRADED LEVELS OF NOVEL CHLORELLA SOROKINIANA MEAL AS A SINGLE FISHMEAL ALTERNATIVE OR COMBINED WITH BLACK SOLDIER FLY LARVAL MEAL	ARTICLE		561	2022	Period 3	LIU YANG;CHANG HONGMIAO;LV WEIHUA;MA SHUWEI;QIU; GUANGWEN;LU SHAOXIA;HAN SHICHENG;WANG CHANGAN;HAN; DANXIANG;ZHANG YING;LIU HONGBAI	AQUACULTURE	none	HEILONGJIANG RIVER FISHERIES RES INST;KEY LAB AQUAT ANIM DIS AND IMMUNE TECHNOL HEILONGJIA;HEILONGJIANG RIVER FISHERIES RES INST;KEY LAB AQUAT ANIM DIS AND IMMUNE TECHNOL HEILONGJIA;DALIAN OCEAN UNIV;NANJING AGR UNIV;NORTHEAST AGR UNIV;INST HYDROBIOL	NOTREPORTED;HEILONGJIANG RIVER FISHERIES RES INST		LIU Y, 2022, AQUACULTURE	LIU Y, 2022, AQUACULTURE	RADARWEG 29, 1043 NX AMSTERDAM, NETHERLANDS	CHINESE ACADEMY OF FISHERY SCIENCES; HEILONGJIANG RIVER FISHERIES RESEARCH INSTITUTE, CAFS; DALIAN OCEAN UNIVERSITY; NANJING AGRICULTURAL UNIVERSITY; NORTHEAST AGRICULTURAL UNIVERSITY - CHINA; CHINESE ACADEMY OF SCIENCES; INSTITUTE OF HYDROBIOLOGY, CAS	738715	ZHANGYING@HRFRI.AC.CN LIUHONGBAI@HRFRI.AC.CN			2025-03-25	4X3YS	1873-5622			AUG 2022	CENTRAL-LEVEL NON-PROFIT SCIENTIFIC RESEARCH INSTITUTES SPECIAL FUNDS IN CHINA [HSY202104M]; CHINA AGRICULTURE RESEARCH SYSTEM OF MOF; MARA [CARS-46]; POSTDOCTORAL SCIENTIFIC RESEARCH DEVELOPMENTAL FUND OF HEILONGJIANG PROVINCE IN CHINA [LBH-Q20194]	THIS STUDY WAS SUPPORTED BY CENTRAL-LEVEL NON-PROFIT SCIENTIFIC RESEARCH INSTITUTES SPECIAL FUNDS IN CHINA (GRANT NO. HSY202104M) , CHINA AGRICULTURE RESEARCH SYSTEM OF MOF AND MARA (GRANT NO. CARS-46) , AND POSTDOCTORAL SCIENTIFIC RESEARCH DEVELOPMENTAL FUND OF HEI- LONGJIANG PROVINCE IN CHINA (GRANT NO. LBH-Q20194) .	DEC 15
LOPES I;LALANDER C;VIDOTTI R;VINNERAS B	BLACK SOLDIER FLY; FISH WASTE; ECOTECHNOLOGY; PROTEIN CONVERSION; WASTE; MANAGEMENT	SOLDIER FLY LARVAE; MUNICIPAL SOLID-WASTE; SOYBEAN CURD RESIDUE; FOOD; WASTE; RAINBOW-TROUT; FISH WASTE; PROTEIN; L.	LOPES, IG (CORRESPONDING AUTHOR), SAO PAULO STATE UNIV UNESP, SAO PAULO STATE UNIV CAUNESP, AQUACULTURE CTR, JABOTICABAL, SP, BRAZIL.; LOPES, IVA GUIDINI; VIDOTTI, ROSE MEIRE, SAO PAULO STATE UNIV UNESP, SAO PAULO STATE UNIV CAUNESP, AQUACULTURE CTR, JABOTICABAL, SP, BRAZIL.; LALANDER, CECILIA; VINNERAS, BJORN, SWEDISH UNIV AGR SCI, DEPT ENERGY \& TECHNOL, BOX 7032, S-75007 UPPSALA, SWEDEN.; VIDO…	J. CLEAN PROD.	AQUACULTURE IS A FAST-GROWING ACTIVITY THAT IS GENERATING INCREASING VOLUMES OF ORGANIC WASTE SUCH AS FISH CARCASSES, WHICH MUST BE MANAGED. IN A STUDY EVALUATING BLACK SOLDIER FLY (BSF) LARVAE COMPOSTING OF THIS WASTE STREAM, WE TESTED 21 COMBINATIONS OF RECLAIMED BREAD WASTE AND AQUACULTURE WASTE (WITH REPLACEMENT INCREMENTS OF 5\%). THE BEST TREATMENTS WERE VALIDATED IN A SECOND EXPERIMENT. WI…		LOPES, IG (CORRESPONDING AUTHOR), SAO PAULO STATE UNIV UNESP, SAO PAULO STATE UNIV CAUNESP, AQUACULTURE CTR, JABOTICABAL, SP, BRAZIL	10.1016/j.jclepro.2019.119753			0959-6526	JOURNAL OF CLEANER PRODUCTION	ENGLISH	41					ELSEVIER SCI LTD	ISI	USING <I>HERMETIA ILLUCENS</I> LARVAE TO PROCESS BIOWASTE FROM AQUACULTURE PRODUCTION	ARTICLE		251	2020	Period 3	LOPES IVA GUIDINI;LALANDER CECILIA;VIDOTTI ROSE MEIRE; VINNERAS BJORN	J CLEAN PROD	none	SAO PAULO STATE UNIV UNESP;SAO PAULO STATE UNIV UNESP;SWEDISH UNIV AGR SCI;POLO CTR NORTE	SAO PAULO STATE UNIV UNESP		LOPES I, 2020, J CLEAN PROD	LOPES I, 2020, J CLEAN PROD	THE BOULEVARD, LANGFORD LANE, KIDLINGTON, OXFORD OX5 1GB, OXON, ENGLAND	UNIVERSIDADE ESTADUAL PAULISTA; SWEDISH UNIVERSITY OF AGRICULTURAL SCIENCES	119753	IVANGUID@GMAIL.COM			2025-03-25	KH7IL	1879-1786				VINNOVA, SWEDEN'S INNOVATION AGENCY [2017-03210]; COODERNACAO DE APERFEICOAMENTO DE PESSOAL DE NIVEL SUPERIOR - BRASIL (CAPES) [88881.189798/2018-01]; VINNOVA [2017-03210] FUNDING SOURCE: VINNOVA	THE AUTHORS THANK FAZER (R) AND WILLYS SUPERMARKET FOR KINDLY SUPPLYING THE BREAD WASTE, AND NORDIC TROUT (R) FOR KINDLY PROVIDING THE AQUACULTURE WASTE USED IN THIS STUDY. FUNDING FOR THIS STUDY WAS PROVIDED BY VINNOVA, SWEDEN'S INNOVATION AGENCY, WITHIN THE PROJECT UP-SCALING OF FLY LARVAE COMPOSTING TO A CONVENTIONAL WASTE MANAGEMENT TECHNOLOGY IN SWEDEN (2017-03210), WITHIN THE CALL CIRCULAR …	APR 1
[truncated: 186 more rows]
[truncated: 92 more columns]
